# Supplementary material for: Proteomic analysis enables distinction of early‐ versus advanced‐stage lung adenocarcinomas
Source: Clin Transl Med. 2020 Jun 14;10(2):e106. doi: 10.1002/ctm2.106 (PMC7403673; doi:10.1002/ctm2.106)
Supplement: Supplementary file 5 — Supporting Information [file CTM2-10-e106-s004.xlsx]

## Sheet: Table S1
Supplemental Table S1. List of identified proteins.(+) symbols indicate the group of samples in which each protein was identified.						3447	4475	3197	4285
No.	Accession	Gene symbol	Protein name	Peptides (separated by ";")	# Peptides	Early stage		Advanced state
						Normal	Tumor	Normal	Tumor
1	A0A0B4J2A2	PPIAL4C	Peptidyl-prolyl cis-trans isomerase	HTGSGILSMANAGPNTNGSQFFICTAK; TEWLDGK	2	+	+		+
2	A0AV96	RBM47	RNA-binding protein 47	VPEGVAGAPNEAALLALMER; DVYEDELVPVFEAVGR; LLGVCCSVDNCR; SFGQFNPGCVER; TGYSMVQENGQR; ELNNYEIRPGR; KREEILEEIAK; GFAFVEYESHR	8		+		+
3	A0AVT1	UBA6	Ubiquitin-like modifier-activating enzyme 6	VCPTTETIYNDEFYTK; MEGSEPVAAHQGEEASCSSWGTGSTNK; FWQTYSSAEEVLQK; CQAWDLGTNFFLSEDDVVNKR; EDFTLLDFINAVK; GMITVTDPDLIEK; YGIEPTMVVQGVK; EIFISNITQANPGIVTCLENHPHK; FDLNEPLHLSFLQNAAK; YQCVVLTEMK; NWSQCVELAR; CLANLRPLLDSGTMGTK; ACIGDTLCQK; DGSLFWQSPK; KPNVGCQQDSEELLK; TVFFESLER; YVLGDTAMQK; NFALLGVGTSK; SFPAAIEHTIQWAR; MYSIEPADR; ALQLLHCFPLDIR; SYTAADATLK; KPDHVPISSEDER; NAIFQLEK; DKFESSFSHKPSLFNK; LKDGSL…	29	+	+	+	+
4	A0FGR8	ESYT2	Extended synaptotagmin-2	LLDEWFTLDEVPK; FQLSNSGPNSTIK; VLVALASEELAK; ACDLPAWVHFPDTER; ALALLEDEER; ISSNPNPVVQMSVGHK; VGNQIFQSR; VDVGQQPLR; SSSSLLASPGHISVK; GANTHLSTFSFTK; IHFIEAQDLQGK	11	+	+		+
5	A0MZ66	KIAA1598	Shootin-1	VTAEADSSSPTGILATSESK; SLDPENSETELER; TLEAEFNSPSPPTPEPGEGPR; KVTAEADSSSPTGILATSESK; QAEPVVVLDPVSTHEPQTK; VTFQPPSSIGCR; DQVAEKDPTQHKEDEGEIQPENK; EQAIGEYEDLR; QSHLLLQSSIPDQQLLK; SMPVLGSVSSVTK; TVLNSEVLEQR; EQAIGEYEDLRAENQK; ISHMVIEEVNFMQNHLEIEK; KAESFAQEMFIEQNK; DQIVSVQEEK; LVEVIEEVNK; ILAIELENLK; LTQQLEEER; ATQPETTEEVTDLKR; QAVEEMMDR; GCESAVDELK; QLQLITSLK; QQLELLEEDKKELELK; ISMLYMAK; VKELEEQLENETL…	29	+	+	+	+
6	A1L0T0	ILVBL	Acetolactate synthase-like protein	NREEMLLNSDIFWKPQEAVQGDVGSFVLK; NAQMAQSPILLLGGAASTLLQNR; EQVPSLGSNVACGLAYTDYHK; GALQAVDQLSLFRPLCK; HGGENVAAVLR	5	+	+
7	A1L4H1	SSC5D	Soluble scavenger receptor cysteine-rich domain-containing protein SSC5D	SNCDHSEDAGLVCTGPAPR; LTQVVEQER; AHICSHEEDAGVVCAGQR	3	+			+
8	A1X283	SH3PXD2B	SH3 and PX domain-containing protein 2B	LGEAAALENNTGSEATGPSRPLPDAPHGVMDSGLPWSK; VTWSSGSTEAIYR; EGWAPATFIDK; AAAASVPNADGLK; DQDEMNLER; AKPFLSNSLGGQDDTR; SFLPGEGPGR; KTSSSSRPLPEVR; GAVVEVIQK	11		+		+
9	A4D1P6	WDR91	WD repeat-containing protein 91	NLCEININDNMPR; LSPAQGPPQPQSSAK; TNQVQEENEVLR; KPEASGPEAEPCPELHTEPVEPLTR; LKKEEQQPEEEEALVQHK	5		+	+	+
10	A5A3E0	POTEF	POTE ankyrin domain family member F	LCYVALDFEQEMATVASSSSLEK; MTQIMFETFNTPAMYVAIQAVLSLYTSGR; KYSVWVGGSILASLSTFQQMWISKQEYDESGPSIVHR; YSVWVGGSILASLSTFQQMWISKQEYDESGPSIVHR; YPMEHGIITNWDDMEK; VAPEEHPVLLTEATLNPK; EKLCYVALDFEQEMATVASSSSLEK; IWHHTFYNELRVAPEEHPVLLTEATLNPK; LCYVALDFEQEMATVASSSSLEK; CPEALFQPCFLGMESCGIHETTFNSIMK; SYELPDGQVITIGNER; QEYDESGPSIVHRK; QEYDESGPSIVHR; IWHHTFYNELR; AGFAGDDAPR; ANLNALDR; AVFPSIVGRPR	16	+	+	+	+
11	A5YKK6	CNOT1	CCR4-NOT transcription complex subunit 1	MQGSITTPGSIALAQAQAQAQVPAK; GQQELLYVVPFVAK; LFQSVAQCCMGQK; SNLQVSNEPGNR; IVEPPENIQEK; LAEVGQYEQVK; IYNHPPHPTMSVDEVLEMLQR; AQAEQQHNPAANPTMIR; SLDLIESLLR; EVTYELDHPGFQIR; NLDEQLSAPK; DAIAALGLLQK	12		+		+
12	A5YM69	ARHGEF35	Rho guanine nucleotide exchange factor 35	YYSPCEEHPAETNQNEGAESGTIR; ELQVPEENRADSQDEK	2		+
13	A6NC98	CCDC88B	Coiled-coil domain-containing protein 88B	ALQLEEELFQLR; AQLEMQSQQLR	2		+
14	A6NDB9	PALM3	Paralemmin-3	ATEDCATGATGPELEAK; TGGGEETWEAEKR	2	+	+
15	A6NDG6	PGP	Phosphoglycolate phosphatase	FIFDCVSQEYGINPER; TILTLTGVSTLGDVK; YLQQPGCLLVGTNMDNR; AVVVGFDPHFSYMK	4		+		+
16	A6NHL2	TUBAL3	Tubulin alpha chain-like 3	KLAEQCGGLQGFLIFRSFGGGTGSGFTSLLMER; SFGGGTGSGFTSLLMER; YMACCLLYR; YMACCLLYR; LDHKFDLMYAK; FDLMYAK; FDLMYAK	5	+	+	+	+
17	A6NHR9	SMCHD1	Structural maintenance of chromosomes flexible hinge domain-containing protein 1	GSNEEDTDTPLFIGK; ACVCQTLGISPEEK; TTFQENTQSISVR; LSTSGNRPPANAETFSCNK; EHLLQGLLPDVQVPTSVK; FSFGLLDLPFR; NRKPSDSVHITNDDER	7	+	+	+	+
18	A6NI72	NCF1B	Putative neutrophil cytosol factor 1B	AAENHQGTLTEYCGTLMSLPTK	11		+
19	A6NIH7	UNC119B	Protein unc-119 homolog B	VTENYLCKPEDNIYSIDFTR; YQFTPAFLR	2		+	+
20	A6NMZ7	COL6A6	Collagen alpha-6(VI) chain	SGCVDTEEADIYLLIDGSGSTQATDFHEMK; FMSQSDISNAIDQMAHIGQTTLTGSALSFVSQYFSPTK; INTGTPQVLLVLTDGQSQDEVAQAAEALR; YADDPEVLFYLDDFGTK; AFAIDDTGTFQVIVVPSGADYIPALER; EFLASVVQDFDVSLNR; AFLGALLDHFEITPEPETSVTGDR; NQVVQEICTEEACK; IGAAQFSDTYHPEFPLGTFIGEK; FLILITDGEAQDIVK; QFPPILVVLASSESEDNVEEASK; FLILITDGEAQDIVKEPAVVLR; GQTLLEGQPWMETYLQDILR; VQIGVVQFSDINKEEFQLNR; FEIYSENILNSLK; GSEGYLGEEGIAGER; IEDDLVFGICSPR; VVLLFS…	48	+		+	+
21	A8MVU1	NCF1C	Putative neutrophil cytosol factor 1C	TSGSEMALSTGDVVEVVEK; STATDITGPIILQTYR; EMFPIEAGAINPENR; AYTAVEGDEVSLLEGEAVEVIHK; AAENHQGTLTEYCSTLMSLPTK; SESGWWFCQMK; LLDGWWVIR; RFTEIYEFHK; WQDLSEK; FTEIYEFHK	10		+
22	A8MXV4	NUDT19	Nucleoside diphosphate-linked moiety X motif 19, mitochondrial	TAFPSLPDTDDHKTDNTGTLPEDVAFR; SPHQGFMPGAHVFSGGVLDAADR; EAFEEAGVLLLRPR; HLYDIHVTVQPK; SADWLGLFAPHHGPPR; LANFASLSDLHK	6	+	+	+
23	A8TX70	COL6A5	Collagen alpha-5(VI) chain	YFTQQEISDAIDR; SSTTQSEFQQQIK; DIITSIVNDLNIR; MSLINEGTLTGK; ALDYILQIIK; SNTGAAIDQMR; ALNFVGQYFTHSK; IELQEIAGK	9	+		+
24	A9UHW6	MIF4GD	MIF4G domain-containing protein	VNNMPMMALVNPVYDCLFR; VANVIVDHSLQDCVFSK; TALKDPGAVDLEK	3			+	+
25	B0I1T2	MYO1G	Minor histocompatibility antigen HA-2;Unconventional myosin-Ig	VGELVGVLAAHCQGEGR; GSFTLLWPSR; AAVSALLEQHGLQGDVAFGHSK; LFEWVVNR; DFLFQDFK; VIGFSPEEVESVHR; ELYERPPHLYAVANAAYK; HQVAYLGLLENVR; ALLLTDQHLYK; GQDDLVVCLHR; NFHAFYQLLR; DFLFQDFKR	21	+	+	+	+
26	B7ZBB8	PPP1R3G	Protein phosphatase 1 regulatory subunit 3G	AEDLEQLGGLLAAAAVAAPLSAPPSR; YTFTEWR	2		+		+
27	B9A064	IGLL5	Immunoglobulin lambda-like polypeptide 5	YAASSYLSLTPEQWK; SYSCQVTHEGSTVEK; ATLVCLISDFYPGAVTVAWK; ANPTVTLFPPSSEELQANK; VTVLGQPK	5	+	+	+	+
28	C9JLW8	FAM195B	Protein FAM195B	FIYEAWQGVER; GLVEEYVEK; TFKPIDLSDLK	3	+	+	+	+
29	E9PAV3	NACA	Nascent polypeptide-associated complex subunit alpha, muscle-specific form	NNSNDIVNAIMELTM; IEDLSQQAQLAAAEK; NILFVITKPDVYK; SPASDTYIVFGEAK; DIELVMSQANVSR; DIELVMSQANVSR; SKNILFVITKPDVYK	6	+	+	+	+
30	H7BZ55		Putative ciliary rootlet coiled-coil protein-like 3 protein	LQEQLEEEAR; LETTEAQLR	2		+	+
31	O00115	DNASE2	Deoxyribonuclease-2-alpha	GGGTLCAQLPALWK; ALINSPEGAVGR; YLDESSGGWR; AFQPLVK	4	+	+	+	+
32	O00116	AGPS	Alkyldihydroxyacetonephosphate synthase, peroxisomal	ESGYCTGHEPDSLEFSTVGGWVSTR; ASLNPSDTPPSVVNEDFLHDLK; ETNISYSQEADDR; RAASAATAAPTATPAAQESGTIPK; EYVDPNNIFGNR; TIISLDTSQMNR; FGGLAAGEDNGQR; ESISDVGFGMLK; NIYGNIEDLVVHIK; AHGHCLHEIFLLR	10	+	+	+	+
33	O00139	KIF2A	Kinesin-like protein KIF2A	TCMIATISPGMASCENTLNTLR; GMATCFAYGQTGSGK; ARPSQFPEQSSSAQQNAR; AALQEEEQASK; IDILTELR	5		+		+
34	O00142	TK2	Thymidine kinase 2, mitochondrial	YIFVENLYR; MLELFEQNR; GSLFPMAAPVLVIEADHHMER; ILTPENR	4	+	+	+	+
35	O00148	DDX39A	ATP-dependent RNA helicase DDX39A	AIVDCGFEHPSEVQHECIPQAILGMDVLCQAK; VNIVFNYDMPEDSDTYLHR; CMALAQLLVEQNFPAIAIHR; GLAITFVSDENDAK; HFVLDECDKMLEQLDMR; HFVLDECDKMLEQLDMR; HFVLDECDK; VSVFFGGLSIK; ILVATNLFGR; RDVQEIFR; MLEQLDMR; LTLHGLQQYYVK; ILNDVQDR; KNCPHVVVGTPGR; ELAFQISK; DVQEIFR; GSYVSIHSSGFR; NCPHVVVGTPGR; DFLLKPELLR	18	+	+	+	+
36	O00151	PDLIM1	PDZ and LIM domain protein 1	AALANLCIGDVITAIDGENTSNMTHLEAQNR; VITNQYNNPAGLYSSENISNFNNALESK; QSTSFLVLQEILESEEK; TAASGVEANSRPLDHAQPPSSLVIDKESEVYK; GHFFVEDQIYCEK; VTPPEGYEVVTVFPK; SAMPFTASPASSTTAR; SAMPFTASPASSTTAR; IKGCTDNLTLTVAR; QSTSFLVLQEILESEEKGDPNKPSGFR; HRHPECYVCTDCGTNLK; TAASGVEANSRPLDHAQPPSSLVIDK; GCTDNLTLTVAR; ERVTPPEGYEVVTVFPK; VWSPLVTEEGK; HPECYVCTDCGTNLK; DFEQPLAISR; CGTGIVGVFVK; LVGGKDFEQPLAISR; MNLASEPQEVLHIGSAHN…	20	+	+	+	+
37	O00154	ACOT7	Cytosolic acyl coenzyme A thioester hydrolase	SLPVPQLVPETEDEK; ATLWYVPLSLK; VLEVPPVVYSR; LMDEVAGIVAAR; TNIVTASVDAINFHDK; IMRPDDANVAGNVHGGTILK	6	+	+		+
38	O00159	MYO1C	Unconventional myosin-Ic	DRVGVQDFVLLENFTSEAAFIENLR; VLQALGSEPIQYAVPVVK; VNSININQGSITFAGGPGR; IDYANLTGISVSSLSDSLFVLHVQR; GIISILDEECLRPGEATDLTFLEK; SEQEEYEAEGIAWEPVQYFNNK; VGVQDFVLLENFTSEAAFIENLR; SLCPETWPTWAGRPQDGVAVLVR; QLLLTPNAVVIVEDAK; DGTIDFTPGSELLITK; LLQFYAETCPAPER; FRENLIYTYIGPVLVSVNPYR; LLQSNPVLEAFGNAK; GAPVGGHILSYLLEK; GVSFYEVPPHLFAVADTVYR; FKGIISILDEECLRPGEATDLTFLEK; NFHIFYQLLEGGEEETLR; TLFATEDALEVR; DQAVMISGESG…	49	+	+	+	+
39	O00160	MYO1F	Unconventional myosin-If	LFDFLVEAINR; VSYDVSGFCER; NFVGDYLGLEERPELR; LHGQEGLFPGNYVEK	10	+	+	+	+
40	O00161	SNAP23	Synaptosomal-associated protein 23	DMALNIGNEIDAQNPQIK; ITNDAREDEMEENLTQVGSILGNLK; TTWGDGGENSPCNVVSK; MDNLSSEEIQQR; ILGLAIESQDAGIK; IEEGLDQINK; TITMLDEQKEQLNR; AHQITDESLESTR; AHQITDESLESTRR	9	+	+	+	+
41	O00170	AIP	AH receptor-interacting protein	VESPGTYQQDPWAMTDEEK; VLELDPALAPVVSR; EGEIAQFLCDIK; AHAAVWNAQEAQADFAK; GELPDFQDGTK; FKLPVWETIVCTMR; HVVLYPLVAK; TLHSDDEGTVLDDSR; NIAVGKDPLEGQR; AVPLIHQEGNR	10	+	+	+	+
42	O00178	GTPBP1	GTP-binding protein 1	LVLVSPTSEQYDSLLR; TSSVGNDILGFDSEGNVVNKPDSHGGSLEWTK; LLQTTNNSPMNSKPQQIK; VGDNDFLEVR	4	+	+
43	O00182	LGALS9	Galectin-9	NTQIDNSWGSEER; SIILSGTVLPSAQR; FEDGGYVVCNTR; FDENAVVR; VAVDGQHLFEYYHR	5	+	+	+	+
44	O00186	STXBP3	Syntaxin-binding protein 3	TEQDLALGTDAEGQK; IMLLDEFTTK; TSLSALTQLMK; SAEETFQLSR; ALYFITPTSK; IENESDMIR; SCEVIIGSTHVLTPK	7	+	+	+	+
45	O00193	SMAP	Small acidic protein	SASPDDDLGSSNWEAADLGNEER; INEELESQYQQSMDSK; TGEEDKKINEELESQYQQSMDSK; KINEELESQYQQSMDSK	4	+	+	+	+
46	O00194	RAB27B	Ras-related protein Rab-27B	VHLQLWDTAGQER; LLALGDSGVGK	5	+	+	+	+
47	O00203	AP3B1	AP-3 complex subunit beta-1	DDCFNVNIQPPVGELLLPVAMSEK; ASILWLIGENCER; EGSTAQLIINTEK; VVNVANVGAVPSGQDNIHR; LLTQYILNLGK; EASADLSPYVR; SFTSEDDLVK; EMLIEVIEK; LYSLDPEQK; YDQNYDIR; TVIGSVLLR; EFQTYVK	12	+	+	+	+
48	O00204	SULT2B1	Sulfotransferase family cytosolic 2B member 1	MDGPAEPQIPGLWDTYEDDISEISQK; ANTMSNYTLLPPSLLDHR; DDDIFIITYPK; EPRPNSSPSPSPGQASETPHPRPS; GEVQFGSWFDHIK; LMSSHLPIQIFTK; ICGFLGRPLGK	7		+
49	O00214	LGALS8	Galectin-8	NSFLQESWGEEER; AGCIVCNTLINEK	2		+		+
50	O00217	NDUFS8	NADH dehydrogenase [ubiquinone] iron-sulfur protein 8, mitochondrial	YVNMQDPEMDMK; LCEAICPAQAITIEAEPR; EPATINYPFEK; GLGMTLSYLFR; TLLWTELFR	5	+	+	+	+
51	O00221	NFKBIE	NF-kappa-B inhibitor epsilon	NGADIDVQEGTSGK; HGDTALHVACQR	2		+		+
52	O00231	PSMD11	26S proteasome non-ATPase regulatory subunit 11	IMLNTPEDVQALVSGK; FHGILDQGEGVLIIFDEPPVDK; TYEAALETIQNMSK; DIQENDEEAVQVK; LYDNLLEQNLIR; EQSILELGSLLAK; LQATLDMQSGIIHAAEEK; TTANAIYCPPK; LQATLDMQSGIIHAAEEKDWK; TGQAAELGGLLK; AQSLLSTDREASIDILHSIVK; RYQEALHLGSQLLR; LVSLYFDTK; YQEALHLGSQLLR; AQSLLSTDR; VVDSLYNK; EASIDILHSIVK; YVRPFLNSISK; VIEPFSR; VQIEHISSLIK; AELRDDPIISTHLAK; YMLLCK; SLADFEK; KLSQMILDKK	24	+	+	+	+
53	O00232	PSMD12	26S proteasome non-ATPase regulatory subunit 12	MVQQCCTYVEEITDLPIK; EWDLLNENIMLLSK; AIYDTPCIQAESEK; WSTLVEDYGMELR; LQEVIETLLSLEK; DPNNLLNDWSQK; MEVDYSATVDQR; GSLESPATDVFGSTEEGEKR; FFQEENTEK; VEFILEQMR; LFTTMELMR; LNSLMSLVNK; KGSLESPATDVFGSTEEGEKR; TASDMVSTSR; EEMIHNLQ; IYVEIER; LAGIINFQRPK	17	+	+	+	+
54	O00233	PSMD9	26S proteasome non-ATPase regulatory subunit 9	GIGMNEPLVDCEGYPR; GLLGCNIIPLQR; ANYDVLESQK; LGQSESQGPPR; SDVDLYQVR; QVEEALHQLHAR; HNIICLQNDHK; KLGQSESQGPPR; RKEEIEAQIK	9	+	+	+	+
55	O00244	ATOX1	Copper transport protein ATOX1	VCIESEHSMDTLLATLK; YDIDLPNKK; VCIESEHSMDTLLATLKK; YDIDLPNK	4	+	+	+	+
56	O00264	PGRMC1	Membrane-associated progesterone receptor component 1	EALKDEYDDLSDLTAAQQETLSDWESQFTFK; GLATFCLDKEALKDEYDDLSDLTAAQQETLSDWESQFTFK; GDQPAASGDSDDDEPPPLPR; EGEEPTVYSDEEEPKDESAR; FYGPEGPYGVFAGR; LLKEGEEPTVYSDEEEPKDESAR; KFYGPEGPYGVFAGR; GLATFCLDK; DFTPAELR; FDGVQDPR	10	+	+	+	+
57	O00267	SUPT5H	Transcription elongation factor SPT5	TPAQSGAWDPNNPNTPSR; EHNFQPGDNVEVCEGELINLQGK; EATGVLLSIDGEDGIVR; TPMYGSQTPMYGSGSR; TPMYGSQTPLQDGSR; VRDTYLDTQVVGQTGVIR; ETFQVLNMYGK; HEDLKDMLEFPAQELR; SVTGGMCSVYLK; VVSISSEHLEPITPTK; DQREEELGEYYMK; FAVALDSEQNNIHVK; FEGDTGLIVR; SSDGEEAEVDEERR; MDLDEQLK; TPHYGSQTPLHDGSR	16	+	+	+	+
58	O00273	DFFA	DNA fragmentation factor subunit alpha	SLTPVTLVLAEDGTIVDDDDYFLCLPSNTK; QAPELSLSSQDLELVTK; MEVTGDAGVPESGEIR; AAFGEEVDAVDTGISR; ETSSDVALASHILTALR; ASPPGDLQNPK; EQHGVAASCLEDLR; ACDILAIDK; LQHTLQQVLDQR; FVALASNEK; LQQTQSLHSLR	11	+	+	+	+
59	O00291	HIP1	Huntingtin-interacting protein 1	APPEPADSLTEACK; LASTEESMCQLAK; QQAADDCEFLR; GHVSELEADLAEQQHLR; GAQTFWSVVNR; SVSVTAAGQCR; WTEGLISASK; AINTQEVAVK; YSELVQNHADLLR; DSLVSGAAHREEELSALRK; AIGEELLPR; SSNLQYFK; ELQDTQLK; FMEQFTK	14	+	+	+	+
60	O00299	CLIC1	Chloride intracellular channel protein 1	VLDNYLTSPLPEEVDETSAEDEGVSQR; EEFASTCPDDEEIELAYEQVAK; VLDNYLTSPLPEEVDETSAEDEGVSQRK; LCPGGQLPFLLYGTEVHTDTNKIEEFLEAVLCPPR; FLDGNELTLADCNLLPK; LAALNPESNTAGLDIFAK; LCPGGQLPFLLYGTEVHTDTNK; KFLDGNELTLADCNLLPK; NSNPALNDNLEK; GVTFNVTTVDTK; LHIVQVVCK; IGNCPFSQR; LFMVLWLK; IEEFLEAVLCPPR; GFTIPEAFR; GVTFNVTTVDTKR; YLSNAYAR; LHIVQVVCKK	18	+	+	+	+
61	O00303	EIF3F	Eukaryotic translation initiation factor 3 subunit F	IQDALSTVLQYAEDVLSGK; VIGLSSDLQQVGGASAR; TMGVMFTPLTVK; EAPNPIHLTVDTSLQNGR; FLMSLVNQVPK; AYVSTLMGVPGR; LHPVILASIVDSYER; VIGTLLGTVDK; YAYYDTER; IGVDLIMK	10	+	+	+	+
62	O00330	PDHX	Pyruvate dehydrogenase protein X component, mitochondrial	ILMPSLSPTMEEGNIVK; GIQEIADSVK; VVDDELATR; HSLDASQGTATGPR; GLLTPIIK	5	+	+	+	+
63	O00338	SULT1C2	Sulfotransferase 1C2	NHFTVAQNER; VVWGSWFDHVK	2				+
64	O00391	QSOX1	Sulfhydryl oxidase 1	AHFSPSNIILDFPAAGSAAR; LAGAPSEDPQFPK; VGSPNAAVLWLWSSHNR; LDVPVWDVEATLNFLK; IYMADLESALHYILR; AAPGQEPPEHMAELQR; VLNTEANVVR; GYVHYFFGCR	8	+	+	+	+
65	O00399	DCTN6	Dynactin subunit 6	IAPGAVVCVESEIR; VQTERPQPQTLQLDFLMK; MGDNNVIESK	3	+	+	+	+
66	O00401	WASL	Neural Wiskott-Aldrich syndrome protein	SVADGQESTPPTPAPTSGIVGALMEVMQK; NLFDMCGISEAQLK; VIYDFIEK; DALLDQIR	4	+	+		+
67	O00410	IPO5	Importin-5	RQDEDYDEQVEESLQDEDDNDVYILTK; HFADLLPGFLQAVNDSCYQNDDSVLK; NLIDEDGNNQWPEGLK; EFQQYLPVVMGPLMK; YAEYFLRPMLQYVCDNSPEVR; CIEVMGDGCLNNEHFEELGGILK; FMQDASDVMQLLLK; VAAAESMPLLLECAR; FVPYYDIFMPSLK; ENVNATENCISAVGK; QAEETYENIPGQSK; LLSSAFDEVYPALPSDVQTAIK; FLFDSVSSQNVGLR; AIGTEPDSDVLSEIMHSFAK; STACQMLVCYAK; YAACNAVGQMATDFAPGFQK; EGFVEYTEQVVK; LCGDTSLNNMQR; LVLEQVVTSIASVADTAEEK; SLLIPYLDNLVK; VQAHAAAALINFTEDC…	36	+	+	+	+
68	O00418	EEF2K	Eukaryotic elongation factor 2 kinase	EAEMLFTGGYGLEKDPQR; GFDYLLK	2				+
69	O00422	SAP18	Histone deacetylase complex subunit SAP18	GTDDSMTLQSQK; VTQEEIKKEPEKPIDR; KGTDDSMTLQSQK; TCPLLLR	4	+	+		+
70	O00423	EML1	Echinoderm microtubule-associated protein-like 1	IIEDPAQSSGFHPSGSVVAVGTLTGR; ISYAVQGAHEGGIFALCMLR; VQMQEDDIQLLK; DQVDSYSLEAK; ITIATGQVAGTSK; SQFLTCGHDK; SHLYFWTLEGSSLNK; WFVFDTETK; RLNITEEQQAVLNR; LLSTGDDFGK; VHLFSYPCSQFR; QVVSVETTR; HATLWDAVGHRPVWDK	15	+		+
71	O00425	IGF2BP3	Insulin-like growth factor 2 mRNA-binding protein 3	VAYIPDEMAAQQNPLQQPR; IPVSGPFLVK; IAPAEAPDAK; FTEEIPLK	8		+		+
72	O00429	DNM1L	Dynamin-1-like protein	IFSPNVVNLTLVDLPGMTK; FISNPNSIILAVTAANTDMATSEALK; TTGEENGVEAEEWGK; FATEYCNTIEGTAK; LYTDFDEIRQEIENETER; DTLQSELVGQLYK; TLESVDPLGGLNTIDILTAIR; ALQGASQIIAEIR; YIETSELCGGAR; SSLLDDLLTESEDMAQR; RPLILQLVHVSQEDK; SVTDSIRDEYAFLQK; MEALIPVINK; LHDAIVEVVTCLLR; SATLLQLITK; SSVLESLVGR; GHAVNLLDVPVPVAR; ICYIFHETFGR; SYFLIVR; DCLPELK; ELPSAVSR	21	+	+	+	+
73	O00442	RTCA	RNA 3'-terminal phosphate cyclase	VEVDGSIMEGGGQILR; DLYVNIQPVQEPK; VSTALSCLLGLPLR; GVNADKVGIEAAEMLLANLR; FGFIFNCDIK; TGPVTLHTQTAIHFAEQIAK; AFVAGVLPFK	7	+	+	+	+
74	O00461	GOLIM4	Golgi integral membrane protein 4	FQSPYEEQLEQQR; LAVQQVEEAQQLR; SALAAAQTQVAEYK; YLQLQQEKEQELSK; DNQHQDEAEGDPGNRHEPR; NNDVWQNHEAVPGR; LEAQETLNK; QAELEEGRPQHQEQLR; KAHQDIHTQLQDVK	9	+	+		+
75	O00462	MANBA	Beta-mannosidase	TILFYPWEPTSK; VNLILEGVDTVSK; VTSELLR	3	+	+
76	O00468	AGRN	Agrin;Agrin C-terminal 110 kDa subunit;Agrin C-terminal 22 kDa fragment;Agrin C-terminal 90 kDa fragment;Agrin N-terminal 110 kDa subunit	GAPEGTVCGSDGADYPGECQLLR; QAPVCGDDGVTYENDCVMGR; ALGPAGCEADASAPATCAEMR; GVGLAGCPSACQCNPHGSYGGTCDPATGQCSCRPGVGGLR; KSPCPSVVAPVCGSDASTYSNECELQR; GMLCGFGAVCEPNAEGPGR; AGPCEQAECGSGGSGSGEDGDCEQELCR; SGCTPCSCDPQGAVRDDCEQMTGLCSCKPGVAGPK; SPCPSVVAPVCGSDASTYSNECELQR; FDGPCDPCQGALPDPSR; HQGPCDQAPSPCLGVQCAFGATCAVK; VCGSDGVTYGNECQLK; SADGLTASCLCPATCR; CEHPPPGPVCGSDGVTYGSACELR; NLEEVEFCVEDKPGTHFTPVPPTPPDACR; SG…	52	+	+	+	+
77	O00469	PLOD2	Procollagen-lysine,2-oxoglutarate 5-dioxygenase 2	IFTENIVEQPCPDVFWFPIFSEK; YLNSGGFIGYAPYVNR; IVQQWNLQDNDDDQLFYTK; IVGPEENLSQAEAR; SEDYVDIVQGNR; ISGGYENVPTDDIHMK; GGDGINSIGGGQK; ACDELVEEMEHYGK; QVDLENVWLHFIR; VLGQGEEWR; VVFAADGILWPDKR; EFIAPVTLK; LLVITVATK; DKLDPDMALCR; VYIDPLK; LTHLHEGLPVK; KGWSFMHPGR	17		+		+
78	O00471	EXOC5	Exocyst complex component 5	QVCSGEQLANLDK; LMEFNLGTDK; VCHLGDQLEGVNTPR; QCQEGAYLR; SDVFTNSEK; LHLIAQELPFDR; NILHSFVQLR	7	+	+	+	+
79	O00478	BTN3A3	Butyrophilin subfamily 3 member A3	YCVLGCENFTSGR; TASISIADPFFR; GSSGGGVSCIIR; GYEDGGIHLECR; NSLLGLEK; WVSSSLR	6	+		+
80	O00483	NDUFA4	Cytochrome c oxidase subunit NDUFA4	LALFNPDVCWDR; FYSVNVDYSK; NNPEPWNK; LGPNDQYK	4	+	+	+	+
81	O00487	PSMD14	26S proteasome non-ATPase regulatory subunit 14	LGGGMPGLGQGPPTDAPAVDTAEQVYISSLALLK; VIDVFAMPQSGTGVSVEAVDPVFQAK; AGVPMEVMGLMLGEFVDDYTVR; AVAVVVDPIQSVK; SWMEGLTLQDYSEHCK; AVEEEDKMTPEQLAIK; LINANMMVLGHEPR; VVIDAFR	8	+	+	+	+
82	O00499	BIN1	Myc box-dependent-interacting protein 1	AGDVVLVIPFQNPEEQDEGWLMGVK; LNECLQEVYEPDWPGRDEANK; SPSPPDGSPAATPEIR; LNQNLNDVLVGLEK; VGFYVNTFQSIAGLEENFHK; LVDQALLTMDTYLGQFPDIK; ADETKDEQFEQCVQNFNK; VQAQHDYTATDTDELQLK; KLNECLQEVYEPDWPGRDEANK; IAENNDLLWMDYHQK; VNHEPEPAGGATPGATLPK; GVFPENFTER; LDLPPGFMFK	15	+	+	+	+
83	O00501	CLDN5	Claudin-5	EFYDPSVPVSQK; GLWMSCVVQSTGHMQCK	2	+
84	O00505	KPNA3	Importin subunit alpha-4	AVGNIVTGTDEQTQVVLNCDVLSHFPNLLSHPK	7	+	+	+	+
85	O00507	USP9Y	Probable ubiquitin carboxyl-terminal hydrolase FAF-Y	FSEYLLECPSAEVR; IIEDCSNSEDTIK; CLAENAVYLCDR; FNDYFEFPR; FDDGDVTECK; LYSVVSQLIR; ELLAFQTSEK; GIPDDRDGLFDTIQR; EIYTNLGPR; GWLVDLLNK; GDLLEGANAYHCEK; NDALSMIIK; EYNIGVLR; WVVPVLPK; YSHVQEVQER	15			+	+
86	O00515	LAD1	Ladinin-1	GLPCTELFVAPVGVASK; LPSVEEAEVPKPLPPASKDEDEDIQSILR; RATASEQPLAQEPPASGGSPATTK; QVVEAAQAPIQER; GPWALEEESLVGREPEER; DEDEDIQSILR; NLSSTTDDEAPR; TLEDEEEQER; QGASDPPTVASR; NSLSPVQATQKPLVSK; SLAPGMALGSGR; RQVVEAAQAPIQER; TLEDEEEQERER; LPPVTLQVK; KDWSALSSLAR	15	+	+	+	+
87	O00533	CHL1	Neural cell adhesion molecule L1-like protein;Processed neural cell adhesion molecule L1-like protein	SMEQNGPGLEYR; SQPSQPSDHHETPPAAPDR	2		+
88	O00534	VWA5A	von Willebrand factor A domain-containing protein 5A	TPIVPVEDLPYTLSMVATIDSQHGIEK; VQSNCPLSPTEYLGEDK; SGSMQSPMSSQDTSQLR; DVFSCNVGNLQPGSK; YVQELPLEADGALR; YTQQTMEEALGR; ASGGTSEFITGK; FVLPAVLNPR	8	+	+	+	+
89	O00541	PES1	Pescadillo homolog	AGEGTYALDSESCMEK; SFGGEVSWDK; ITHQIVDRPGQQTSVIGR; FLLHEPIVNK	4		+		+
90	O00560	SDCBP	Syntenin-1	VIQAQTAFSANPANPAILSEASAPIPHDGNLYPR; SIDNGIFVQLVQANSPASLVGLR; LYPELSQYMGLSLNEEEIR; EVILCKDQDGK; DSTGHVGFIFK	5	+	+	+	+
91	O00566	MPHOSPH10	U3 small nucleolar ribonucleoprotein protein MPP10	LSLAEIYEQEYIK; LSEMEAYLENIEKEEER; TAEEENPEHVEIQK	3	+	+
92	O00567	NOP56	Nucleolar protein 56	EVEEISLLQPQVEESVLNLGK; LAALALASSENSSSTPEECEEMSEKPK; MSQVAPSLSALIGEAVGAR; IDCFSEVPTSVFGEK; SFSKEELMSSDLEETAGSTSIPK; EAMVQAEEAAAEITR; EEPVSSGPEEAVGK; LSFYETGEIPR; QKPQEVPQENGMEDPSISFSKPK; IINDNATYCR; AQLGLGHSYSR; FSKEEPVSSGPEEAVGK; LEELTMDGAK; ELNEDKLEKLEELTMDGAK; EWYGYHFPELVK; KSTPKEETVNDPEEAGHR; EETVNDPEEAGHR; GLTDLSACK; VVSLSEYR; STPKEETVNDPEEAGHR; LAQFIGNR; VREWYGYHFPELVK; LLLETHLPSKK	23	+	+	+	+
93	O00571	DDX3X	ATP-dependent RNA helicase DDX3X	LEQELFSGGNTGINFEK; TAAFLLPILSQIYSDGPGEALR; VGNLGLATSFFNER; HVINFDLPSDIEEYVHR; KGADSLEDFLYHEGYACTSIHGDR; MLDMGFEPQIR; HTMMFSATFPK; SFLLDLLNATGK; VRPCVVYGGADIGQQIR; DLMACAQTGSGK; DKDAYSSFGSR; GCHLLVATPGR; WCDKSDEDDWSKPLPPSER; SPILVATAVAAR; VGSTSENITQK; IVEQDTMPPK; DLLDLLVEAK; QEVPSWLENMAYEHHYK; GFYDKDSSGWSSSK; SDYDGIGSR; LVDMMER; DREEALHQFR; IGLDFCK; VVWVEESDKR	24	+	+	+	+
94	O00584	RNASET2	Ribonuclease T2	HGTCAAQVDALNSQK; SWPFNLEEIKDLLPEMR; LGIKPSINYYQVADFK; LIMVQHWPETVCEK; HGTCAAQVDALNSQKK; ELDLNSVLLK	6	+	+	+	+
95	O00592	PODXL	Podocalyxin	CEDLETQTQSEK; LGDQGPPEEAEDR; LASVPGSQTVVVK; LISLICR	4	+	+	+	+
96	O00602	FCN1	Ficolin-1	LVLGAFVGGSAGNSLTGHNNNFFSTK; VDLVDFEGNHQFAK	2	+	+	+
97	O00622	CYR61	Protein CYR61	ELGFDASEVELTR; GLECNFGASSTALK	2		+
98	O00625	PIR	Pirin	NLDPFLLFDEFK; MNPGDLQWMTAGR; GILHAEMPCSEEPAHGLQLWVNLR; MVEPQYQELK; IEPHHTAVLGEGDSVQVENKDPK; TPTLYLDFK	6	+	+	+	+
99	O00629	KPNA4	Importin subunit alpha-3	VQNTSLEAIVQNASSDNQGIQLSAVQAAR; AVGNIVTGTDEQTQVVLNCDALSHFPALLTHPK; LLHSPHQNVCEQAVWALGNIIGDGPQCR; MAEDEAETIGNLIEECGGLEK; EAAWAISNLTISGR; NVPHEDICEDSDIDGDYR; NVTWVMVNLCR; DAQVVQVVLDGLSNILK; IEQLQNHENEDIYK; LLSSDRNPPIDDLIK; NPPIDDLIK; SGILPILVHCLER	12	+	+	+	+
100	O00635	TRIM38	E3 ubiquitin-protein ligase TRIM38	LEKEEQQTLSR; LRDYEAGLGLK	2		+	+	+
101	O00743	PPP6C	Serine/threonine-protein phosphatase 6 catalytic subunit;Serine/threonine-protein phosphatase 6 catalytic subunit, N-terminally processed	QITQVYGFYDECQTK; LVTVWSAPNYCYR; CGNIASIMVFK; VTNEFVHINNLK; YGNANAWR; GAGWLFGAK; FMFDEK	7	+	+	+	+
102	O00754	MAN2B1	Lysosomal alpha-mannosidase;Lysosomal alpha-mannosidase A peptide;Lysosomal alpha-mannosidase B peptide;Lysosomal alpha-mannosidase C peptide;Lysosomal alpha-mannosidase D peptide;Lysosomal alpha-mannosidase E peptide	ATFDPDTGLLMEIMNMNQQLLLPVR; IYITDGNMQLTVLTDR; GVSEPLMENGSGAWVR; HLELEWSVGPIPVGDTWGK; LQETTLVANQLR; TVDQYFYGIK; LEMEQVWR; FLEDTFGNDGRPR; LEHQFAVGEDSGR; FDTPLETK	10	+	+		+
103	O00757	FBP2	Fructose-1,6-bisphosphatase isozyme 2	GTGELTQLLNSMLTAIK; IYSLNEGYAK	3	+	+	+	+
104	O00762	UBE2C	Ubiquitin-conjugating enzyme E2 C	LSLEFPSGYPYNAPTVK; FLTPCYHPNVDTQGNICLDILK; GISAFPESDNLFK; WVGTIHGAAGTVYEDLR	4		+		+
105	O00764	PDXK	Pyridoxal kinase	LVYVCDPVLGDKWDGEGSMYVPEDLLPVYK; WDGEGSMYVPEDLLPVYK; GQVLNSDELQELYEGLR; VMDMLHSMGPDTVVITSSDLPSPQGSNYLIVLGSQR; AATFPLQVLGFEIDAVNSVQFSNHTGYAHWK; SFLAMVVDIVQELK; DIEDPEIVVQATVL; VVPLADIITPNQFEAELLSGR; LVYVCDPVLGDK; LNNMNKYDYVLTGYTR; YDYVLTGYTR; KVDAVFVGTGDLFAAMLLAWTHK; AQAGEGVRPSPMQLELR; DKSFLAMVVDIVQELK; VLSIQSHVIR; NPAGSVVMER; MEEECR; TVSTLHHVLQR; RNPAGSVVMER	19	+	+	+	+
106	O14495	PPAP2B	Lipid phosphate phosphohydrolase 3	EILSPVDIIDR; TTLSLPAPAIR	2	+
107	O14497	ARID1A	AT-rich interactive domain-containing protein 1A	GYQGYPGGDYSGGPQDGGAGK; QAPLTYEKEEEQDQGVSCNK; SLSFVPGNDFEMSK	6		+
108	O14498	ISLR	Immunoglobulin superfamily containing leucine-rich repeat protein	LHTLAEGTFTPLTALSHLQINENPFDCTCGIVWLK; TWALTTAVSIPEQDNIACTSPHVLK; YGFQIADCAYR; ALPGTPVASSQPR; EVPLLQSLWLAHNEIR; TVAAGALASLSHLK	6		+		+
109	O14530	TXNDC9	Thioredoxin domain-containing protein 9	LVEEHLDSEIQK; ESENVVCHFYR; VLEHQLLQTTK	3		+		+
110	O14545	TRAFD1	TRAF-type zinc finger domain-containing protein 1	LSNSDSQDIQGR; STSGPRPGCQPSSPCVPK; SDMETHMAAEHCQVTCK	3	+	+		+
111	O14558	HSPB6	Heat shock protein beta-6	YRLPPGVDPAAVTSALSPEGVLSIQAAPASAQAPPPAAAK; FGEGLLEAELAALCPTTLAPYYLR; LPPGVDPAAVTSALSPEGVLSIQAAPASAQAPPPAAAK; APSVALPVAQVPTDPGHFSVLLDVK; MEIPVPVQPSWLR; ASAPLPGLSAPGR; HFSPEEIAVK; HEERPDEHGFVAR; RASAPLPGLSAPGR; VVGEHVEVHAR	10	+	+	+	+
112	O14561	NDUFAB1	Acyl carrier protein, mitochondrial	LMCPQEIVDYIADK; LMCPQEIVDYIADKKDVYE; LMCPQEIVDYIADKK; LYDKIDPEK; LYDKIDPEKLSVNSHFMK; LSVNSHFMK; IDPEKLSVNSHFMK	7	+	+	+	+
113	O14562	UBFD1	Ubiquitin domain-containing protein UBFD1	IMVVGSTINDVLAVNTPK; LEQDQLWIGTK	2		+
114	O14579	COPE	Coatomer subunit epsilon	NAFYIGSYQQCINEAQR; SVDVTNTTFLLMAASIYLHDQNPDAALR; MQDLDEDATLTQLATAWVSLATGGEK; LQDAYYIFQEMADK; WEAAEGLLQEALDK; ALHQGDSLECTAMTVQILLK; CSPTLLLLNGQAACHMAQGR; FGVVLDEIKPSSAPELQAVR; KFGVVLDEIKPSSAPELQAVR; DSIVAELDR; DSIVAELDREMSR; LVLQYAPSA; MFADYLAHESR	13	+	+	+	+
115	O14602	EIF1AY	Eukaryotic translation initiation factor 1A, Y-chromosomal	LEALCFDGVKR	8				+
116	O14617	AP3D1	AP-3 complex subunit delta-1	EKLEDPDPGVQSAAVNVICELAR; DVPVAEEVSALFAGELNPVAPK; LLESGDLSMSSIK; NYLSLAPLFFK; VTTLPGHIQAVYVQNVVK; DLILQCLDDKDESIR; LFGALTPLEPR; ALDLLYGMVSK; YISQCIDEIKQELK; VDSCASMYSR; AVFHEEEQR; ALDIDLDKPLADSEK; MSFQNLLAK; ASCILQLVK; HRPSEADEEELAR	15	+	+	+	+
117	O14618	CCS	Copper chaperone for superoxide dismutase	SLQGVAGVQDVEVHLEDQMVLVHTTLPSQEVQALLEGTGR; QICSCDGLTIWEER; GMGSGQLQNLGAAVAILGGPGTVQGVVR; SLIIDEGEDDLGR; FLQLTPER; SAGLFQNPK; LACGIIAR; VWDVIGR	8	+	+	+	+
118	O14639	ABLIM1	Actin-binding LIM protein 1	TLSPTPSAEGYQDVR; STSQGSINSPVYSR; FPAAQAPDPSETPK; IETDHWPGPPSFAVVGPDMK; ETTFSSNCAGCGR; VDNEILDYKDLAAIPK; GVSMPNMLEPK; QLQEEQLMK; DYQTLPDGHMPAMR; YDSPINSASHIPSSK; VLTGEYISK; VLEAGDKHYHPSCAR; CGEPCKGEVLR	13	+	+	+	+
119	O14653	GOSR2	Golgi SNAP receptor complex member 2	QVHEIQSCMGR; YDVQHLQTALR	2		+		+
120	O14672	ADAM10	Disintegrin and metalloproteinase domain-containing protein 10	TITLQPGSPCNDFR; NTCQLYIQTDHLFFK	2	+	+		+
121	O14727	APAF1	Apoptotic protease-activating factor 1	LDQDESFSQR; YYLHDLQVDFLTEK	2				+
122	O14732	IMPA2	Inositol monophosphatase 2	TSAADLVTETDHLVEDLIISELR; CVLTHSPTWIIDPIDGTCNFVHR; FIAEEAAASGAK	3		+		+
123	O14735	CDIPT	CDP-diacylglycerol--inositol 3-phosphatidyltransferase	FGAMLDMLTDR; MIDLSGNPVLR; SLISVIHLITAAR	3	+
124	O14737	PDCD5	Programmed cell death protein 5	NSILAQVLDQSAR; AVENYLIQMAR; VSEQGLIEILK; LSNLALVKPEK; VSEQGLIEILKK	5	+	+	+	+
125	O14744	PRMT5	Protein arginine N-methyltransferase 5;Protein arginine N-methyltransferase 5, N-terminally processed	VPLVAPEDLRDDIIENAPTTHTEEYSGEEK; DDIIENAPTTHTEEYSGEEK; AAILPTSIFLTNK; YSQYQQAIYK; DLNCVPEIADTLGAVAK; QGFDFLCMPVFHPR; EKDRDPEAQFEMPYVVR; DWNTLIVGK; EGQTICVR; EFIQEPAK; SDLLLSGR; WLGEPIK; LSPWIRPDSK	13	+	+	+	+
126	O14745	SLC9A3R1	Na(+)/H(+) exchange regulatory cofactor NHE-RF1	AQEAPGQAEPPAAAEVQGAGNENEPR; LLVVDPETDEQLQK; SVDPDSPAEASGLR; IVEVNGVCMEGK; LVEVNGENVEK; EALAEAALESPRPALVR; LVEVNGENVEKETHQQVVSR; RAPQMDWSK; QHGDVVSAIR; ETDEFFKK; LVEPGSPAEK; KGPSGYGFNLHSDK; ETDEFFK; LLVVDRETDEFFKK	14	+	+	+	+
127	O14773	TPP1	Tripeptidyl-peptidase 1	GLTLLFASGDSGAGCWSVSGR; GCHESCLDEEVEGQGFCSGPGWDPVTGWGTPNFPALLK; AYPDVAALSDGYWVVSNR; VPIPWVSGTSASTPVFGGILSLINEHR; LFGGNFAHQASVAR; LYQQHGAGLFDVTR; ILSGRPPLGFLNPR; VNTELMK	8	+	+	+	+
128	O14776	TCERG1	Transcription elongation regulator 1	AKPVATAPIPGTPWCVVWTGDER; YLVLDCVPEER; GPPPPPTASEPTR; SSDVSWSDTR; EEPKEEEMTEEEK; WESGSLLER; TLESTWEKPQELK; LSMWDRPDDLIGR; SDFFELLSNHHLDSQSR; NLDSEKEKELER; EEAIQNFK; LFNEHIEALTK; AIVPLEAR; SSDVSWSDTRR; YLLLNPK; LIQESDQHLK	16	+	+	+	+
129	O14786	NRP1	Neuropilin-1	TGPIQDHTGDGNFIYSQADENQK; SFEGNNNYDTPELR; FVTAVGTQGAISK; IESPGYLTSPGYPHSYHPSEK; FVSDYETHGAGFSIR; YDRLEIWDGFPDVGPHIGR; IKPATWETGISMR; FEVYGCK	8	+	+	+	+
130	O14787	TNPO2	Transportin-2	ICEDSSELLDSDALNRPLNIMIPK; TVTLPHEAERPDGSEDAEDDDDDDALSDWNLR; QECLNNIGDASSLIR; GDVEEDEAVPDSEQDIKPR; TLLENTAITIGR; QSSFALLGDLTK; SHAIACVNQFIMDR; NIRDNEEKDSAFR; GLLFHPEWVVK; SLSGLILK; FLQFFK	11		+		+
131	O14791	APOL1	Apolipoprotein L1	LTDVAPVSFFLVLDVVYLVYESK; VTEPISAESGEQVER; VNEPSILEMSR; LNILNNNYK; WWTQAQAHDLVIK; ANLQSVPHASASRPR; LKSELEDNIR	7	+	+	+	+
132	O14795	UNC13B	Protein unc-13 homolog B	DHFLGPQESFPEENASSPFTQAR; DGQAGFGEQEKPLEVTGQAEK	2		+		+
133	O14818	PSMA7	Proteasome subunit alpha type-7	NYTDEAIETDDLTIK; LTVEDPVTVEYITR; AITVFSPDGHLFQVEYAQEAVK; KICALDDNVCMAFAGLTADAR; ICALDDNVCMAFAGLTADAR; RPFGISALIVGFDFDGTPR; AITVFSPDGHLFQVEYAQEAVKK; GRDIVVLGVEK; LYQTDPSGTYHAWK; ALLEVVQSGGK; ILNPEEIEK; DIVVLGVEK; NIELAVMR; YVAEIEKEKEENEK; YVAEIEK	15	+	+	+	+
134	O14828	SCAMP3	Secretory carrier-associated membrane protein 3	NYGSYSTQASAAAATAELLK; EPPPAYEPPAPAPLPPPSAPSLQPSR; QYATLDVYNPFETR; AQQEFAAGVFSNPAVR; DGGNPFAEPSELDNPFQDPAVIQHRPSR; NYGSYSTQASAAAATAELLKK; ELQHAALGGTATR; TAAANAAAGAAENAFR; RERELQHAALGGTATR; ERELQHAALGGTATR	10		+		+
135	O14841	OPLAH	5-oxoprolinase	LLSEDPANYADAPTEGIR; SGLFVVGPESAGAHPGPACYR; MGTTVATNALLER; GLPLEVSSEDHMDDGSPIR; EFGFVIPERPVVVDDVR; YQGTDCALMVSAHQHPATAR; DQPLDSSHIASIR	7	+	+		+
136	O14874	BCKDK	[3-methyl-2-oxobutanoate dehydrogenase [lipoamide]] kinase, mitochondrial	TVTSFYNQSAIDAAAEKPSVR; VMDYHFTTAEASTQDPR	2	+	+		+
137	O14879	IFIT3	Interferon-induced protein with tetratricopeptide repeats 3	VLESTPNNGYLYHQIGCCYK; EAEGEQFVEEALEK; QMQNTGESEASGNKEMIEALK; QAIELSPDNQYVK; QAEELIQQEHADQAEIR; SEDTAVQHGLEGLSISK; LSDAQIYVDK; QYAMDYSNK; SPCQTDVLR; HLDGNNEAALECLR; QFSTDVLK; AIELFQR	12	+	+	+	+
138	O14880	MGST3	Microsomal glutathione S-transferase 3	GALGSIALLGLVGTTVCSAFQHLGWVK; VLYAYGYYTGEPSK; YKVEYPIMYSTDPENGHIFNCIQR; AHQNTLEVYPPFLFFLAVGGVYHPR; IASGLGLAWIVGR; VLYAYGYYTGEPSKR	6	+	+	+	+
139	O14896	IRF6	Interferon regulatory factor 6	YQEGVDDPDPAK; GKEYGQTMTVSNPQGCR	2				+
140	O14907	TAX1BP3	Tax1-binding protein 3	VSEGGPAEIAGLQIGDK; IMQVNGWDMTMVTHDQAR	2	+	+	+	+
141	O14908	GIPC1	PDZ domain-containing protein GIPC1	GPATVEDLPSAFEEK; NPDELAEALDER; LLGGQLGLEDFIFAHVK; SAGGRPGSGPQLGTGR	4	+	+	+	+
142	O14910	LIN7A	Protein lin-7 homolog A	VLQSEFCTAIR; EQNSPIYISR; ATVAAFAASEGHSHPR	3		+
143	O14920	IKBKB	Inhibitor of nuclear factor kappa-B kinase subunit beta	VEEVVSLMNEDEK; DLKPENIVLQQGEQR; TEGDSQEMVR	3		+		+
144	O14929	HAT1	Histone acetyltransferase type B catalytic subunit	YYTEFPTVLDITAEDPSK; VDENFDCVEADDVEGK; EVDFKPFGTLLHTYSVLSPTGGENFTFQIYK; LLVTDMSDAEQYR; VSQMLILTPFQGQGHGAQLLETVHR; LCQDLPCFSR; CNTNTAIELK	7		+		+
145	O14933	UBE2L6	Ubiquitin/ISG15-conjugating enzyme E2 L6	MDLADLLTQNPELFR; IYHPNVDENGQICLPIISSENWKPCTK; NLSSDDANVLVWHALLLPDQPPYHLK; TCQVLEALNVLVNRPNIR; NAEEFTLR	5	+	+	+	+
146	O14936	CASK	Peripheral plasma membrane protein CASK	TAEFAPFVVFIAAPTITPGLNEDESLQR; IHEQGLIAILDVEPQALK; AQFEYDPAKDDLIPCK; NTDEPMGITLK; TKQEQQASCTWFGK; VGDIIQIISK; ITVYEALNHPWLK; GAVLAAVSSHK; FTSSPGLSTEDLKR; ETGQQFAVK; DVKPHCVLLASK; LFEGIIK	12	+	+		+
147	O14949	UQCRQ	Cytochrome b-c1 complex subunit 8	HVISYSLSPFEQR; EFGNLTR	2	+	+
148	O14950	MYL12B	Myosin regulatory light chain 12B	NAFACFDEEATGTIQEDYLR; NPTDAYLDAMMNEAPGPINFTMFLTMFGEK	13		+
149	O14964	HGS	Hepatocyte growth factor-regulated tyrosine kinase substrate	RDETALQEEEELQLALALSQSEAEEKER; VCEPCYEQLNR; ALQNAVTTFVNR; RLYYEGLQDK; VVQDTYQIMK; KQEYLEVQR; LYYEGLQDK; ESDAMFAAER; ACGQIFCGK; APDWVDAEECHR; NCGQTVHDEVANK; STYTSYPK; VQFGVMTR; QTMEELKDLLK; GALSALREEHR	15	+	+	+	+
150	O14972	DSCR3	Down syndrome critical region protein 3	VETCGCAEGYAR; TEIPFEFPLHLK	2	+	+		+
151	O14974	PPP1R12A	Protein phosphatase 1 regulatory subunit 12A	GADINYANVDGLTALHQACIDDNVDMVK; SPLIESTANMDNNQSQK; VGQTAFDVADEDILGYLEELQKK; ILVDNLCDMEMVNK; VGQTAFDVADEDILGYLEELQK; VKFDDGAVFLAACSSGDTDEVLK; STQGVTLTDLQEAEK; WIGSETDLEPPVVK; TGSYGALAEITASK; LYEQILAENEK; YETSSTSAGDRYDSLLGR; RISEMEEELK; SYLTPVRDEESESQR; SGSYSYLEER; SLLSSTSTTTK; ISEMEEELK; LAYVAPTIPR; RLASTSDIEEKENR; LASTSDIEEK; KDESPATWR; AQLHDTNMELTDLK; TYDETYQR; ETLIIEPEK; LASTSDIEEKENR; QWLNSGHIND…	30	+	+	+	+
152	O14976	GAK	Cyclin-G-associated kinase	DQSDFVGQTVELGELR; WTPVGMADLVAPEQVK; IAVMSFPAEGVESALK; YDLDACDIQEK; FLHTLDWQEEKEAETGAENASSK; GDLDISYITSR; LSIAEVVHQLQEIAAAR; SGCRPFCEVYVGDER; ALLSTLHTVLWDGESR; LLDWIEGK; GQLVEFLK	11	+	+	+	+
153	O14979	HNRNPDL	Heterogeneous nuclear ribonucleoprotein D-like	EYFGAFGEIENIELPMDTK; MEDMNEYSNIEEFAEGSK; KVFVGGLSPDTSEEQIKEYFGAFGEIENIELPMDTK; VFVGGLSPDTSEEQIKEYFGAFGEIENIELPMDTK; VFVGGLSPDTSEEQIK; MFIGGLSWDTSK; RGFCFITYTDEEPVKK; DAASVDKVLELK; KVFVGGLSPDTSEEQIK; GFCFITYTDEEPVKK	15	+	+	+	+
154	O14980	XPO1	Exportin-1	LLSEEVFDFSSGQITQVK; ISTSLNPGNPVNNQIFLQEYVANLLK; LFVTGLFSLNQDIPAFK; SNDPQMVAENFVPPLLDAVLIDYQR; EFAGEDTSDLFLEER; LDINLLDNVVNCLYHGEGAQQR; VDTILEFSQNMNTK; TSESLCQNNMVILK; ESPFSTSASPLLSGSQHFDVPPR; YYGLQILENVIK; YMLLPNQVWDSIIQQATK; MAKPEEVLVVENDQGEVVR; LFEFMHETHDGVQDMACDTFIK; NLNTLCWAIGSISGAMHEEDEKR; ETLVYLTHLDYVDTER; LVLDSIIWAFK; ICLEYWNHLAAELYR; IYLDMLNVYK; AIIASNIMYIVGQYPR; QMLPLNTNIR; LNMILVQILK; Q…	38	+	+	+	+
155	O15020	SPTBN2	Spectrin beta chain, non-erythrocytic 2	LTLEQGQQLVAEGHPGASQASAR; MLTAQDVSYDEAR; ALAQEDQGAGEVER; LEHSSFPEGPGPGSGDEANGPR	25		+		+
156	O15021	MAST4	Microtubule-associated serine/threonine-protein kinase 4	LSSGLLPK	2			+
157	O15027	SEC16A	Protein transport protein Sec16A	SPDPGIVPQEAPVGNSLSELSEENFDGK; LLPSAPQTLPDGPLASPAR; SILTQPHLYSPVLISQLVQMASQLR; VIPNLPSEGQPALVEVHSMEALLQHTSEQEEMR; QIDSSPVGGETDETTVSQNYR; TLENPVNVYNPSHSDSLASQQSVASHPR; GGIGASENLENPPK; YVDVLNPSGTQR; MPAASTCCGDEK; TMATMGDTLASR; YRPYDGAASAYAQNYR; GLANPEPAPEPK; YGPLPGPAVPR; QSGPGAPNLDR; SSLSSHSHQSQIYR; LVLIGSNHSLPFLK; SHLVGVKPFEADR; KTEAYLPDDKNK; IVNHWASPELR; ELLLYGR; LFDPQLK; NEHRPASALVNPLAR	22	+	+	+	+
158	O15031	PLXNB2	Plexin-B2	AHMEDSCPQFLGPSPLVIPMNHETDVNFQGK; VYLTPDGTSSEYDSILVEINKR; FGAQLQCVTGPQATR; SFVASNDEGVATVGLVSSTGPGGDR; SSGGPGAGLCLFPLDK; YFFDFLDEQAEK; EASPNPEDGIVR; SQLEGLEESVR; LQLEQQVATGPALDNKK; AHTDSLNTLVALHQLYQYTQK; DIFYKPFHGDIQCGGHAPGSSK; LQQIAAALENK; WTCQWDLR; LFYEDGSGEK; AMTLQEAEAFVGAER	19	+	+	+	+
159	O15042	U2SURP	U2 snRNP-associated SURP motif-containing protein	SLDDDLDGVPLDATEDSK; NPPNQSSNERPPSLLVIETK; SSDVHSSGSSDAHMDASGPSDSDMPSR; LYSILQGDSPTK; FLFENQTPAHVYYR; GGVVNAAKEEHETDEK; FQDELESGK; GGVVNAAKEEHETDEKR; TIQGHLQSENFK; MIEFVVR	10	+	+	+	+
160	O15061	SYNM	Synemin	SPAPGSPDEEGGAEAPAAGIR; SAEQMIGDIINLGLK; RGFLGSGYSSSATTQQENSYGK; EVPVYIGEDSTIAR; ELYIPSGESEVAGGASHSSGQR; EGQGGPGSVSVDVK; VVKPLDVPAPSLEGDLGSTHWK; MREEYGIQAEER; LYDYVCR; ELQEALGAR; SGEFHAEPTVIEK; AALEALLGR	12	+		+	+
161	O15066	KIF3B	Kinesin-like protein KIF3B;Kinesin-like protein KIF3B, N-terminally processed	QELEQTQNELTR; SQNQQYLVR	2				+
162	O15067	PFAS	Phosphoribosylformylglycinamidine synthase	LPGEGAALADACEAMVAVMAALGVAVDGGK; LVHSLFESIMSTQESSNPNNVLK; NPSTVEAFDLAQSNSEHSR; FCDNSSAIQGK; EAPEPGMEVVK; LSFAHPPSAEVEAIALATLHDR; FGEPVLAGFAR; AFSITQGLLK; VGPGPALMLR; FQQQQGLR; GWAAAVTFHPR	11	+	+	+	+
163	O15075	DCLK1	Serine/threonine-protein kinase DCLK1	YQDDFLLDESECR; TLSDNVNLPQGVR; TAHSFEQVLTDITDAIK; DIKPENLLVYEHQDGSK	4			+	+
164	O15078	CEP290	Centrosomal protein of 290 kDa	LDLLSLK	2	+	+		+
165	O15084	ANKRD28	Serine/threonine-protein phosphatase 6 regulatory ankyrin repeat subunit A	YGHELLINTLITSGADTAK; NLINATNAALQTPLHVAAR; GCTPLHYAATSDTDGK; GAVTGHEECVDALLQHGAK; TALHHAAFSGHGEMVK	5				+
166	O15116	LSM1	U6 snRNA-associated Sm-like protein LSm1	MNYMPGTASLIEDIDKK; SIDQFANLVLHQTVER; TLIGFLR	3	+	+	+	+
167	O15117	FYB	FYN-binding protein	INQEELASGTPPAR; DLQVKPGESLEVIQTTDDTK; LTVGGPWGQSQEK; TTAVEIDYDSLK; VTGPNSSSGIQAR; QGEQIEIIR; FGTPASLTTR; LTGPIQVIHLAK	8	+	+		+
168	O15118	NPC1	Niemann-Pick C1 protein	DNLQLPLQFLSR; LQGETLDQQLGR; EFINFVK	3	+	+		+
169	O15126	SCAMP1	Secretory carrier-associated membrane protein 1	MPNVPNTQPAIMKPTEEHPAYTQIAK; EHALAQAELLK	2		+		+
170	O15127	SCAMP2	Secretory carrier-associated membrane protein 2	TGASFQQAQEEFSQGIFSSR; ELQNTVANLHVR	2	+	+	+	+
171	O15143	ARPC1B	Actin-related protein 2/3 complex subunit 1B	ASSEGGTAAGAGLDSLHK; EVEERPAPTPWGSK; TQIAICPNNHEVHIYEK; VAWVSHDSTVCLADADKK; NSVSQISVLSGGK; KASSEGGTAAGAGLDSLHK; NAYVWTLK; IFSAYIK; TWKPTLVILR	12	+	+	+	+
172	O15144	ARPC2	Actin-related protein 2/3 complex subunit 2	VYGSFLVNPESGYNVSLLYDLENLPASK; FENAAAGNKPEAVEVTFADFDGVLYHISNPNGDK; ELQAHGADELLKR; DTDAAVGDNIGYITFVLFPR; VTVVFSTVFKDDDDVVIGK; ELQAHGADELLK; DDETMYVESK; DSIVHQAGMLK; YFQFQEEGK; YFQFQEEGKEGENR; MILLEVNNR; NCFASVFEK; DYLHYHIK; IIEETLALK; AVIHYRDDETMYVESK; DDDDVVIGK; ASHTAPQVLFSHR; VFMQEFK; DSIVHQAGMLKR; DNTINLIHTFR; VMVSISLK; EPPLELK; RASHTAPQVLFSHR	23	+	+	+	+
173	O15145	ARPC3	Actin-related protein 2/3 complex subunit 3	DTDIVDEAIYYFK; ETKDTDIVDEAIYYFK; LIGNMALLPIR; LIGNMALLPIR; WWTCFVK; AYLQQLR; VFDPQNDKPSK; NYEIKNEADR	7	+	+	+	+
174	O15160	POLR1C	DNA-directed RNA polymerases I and III subunit RPAC1	NQGDEEGTEIDTLQFR; ILLAEVPTMAVEK	2		+		+
175	O15162	PLSCR1	Phospholipid scramblase 1	VYFAAEDTDCCTR; SLDEQCVVGK	2		+
176	O15164	TRIM24	Transcription intermediary factor 1-alpha	AVAAAAAASAAASGGPSAAPSGENEAESR; QESDEESRPQNANYPR	2				+
177	O15173	PGRMC2	Membrane-associated progesterone receptor component 2	GLATFCLDKDALRDEYDDLSDLNAVQMESVR; GLGAGAGAGEESPATSLPR; FYGPAGPYGIFAGR; RGLGAGAGAGEESPATSLPR	7	+	+	+	+
178	O15212	PFDN6	Prefoldin subunit 6	QKLEAQLTENNIVKEELALLDGSNVVFK; ETLAQLQQEFQR; RLDYITAEIK; LDYITAEIK; RLDYITAEIKR; LLGPVLVK; LDYITAEIKR	7	+	+	+	+
179	O15230	LAMA5	Laminin subunit alpha-5	VQEQLSSLWEENQALATQTR; STGDPWLTDGSYLDGTGFAR; ILQAVQAAEDAAGQALQQADHTWATVVR; FYLQGPEPEPGQGTEDR; HVPEAVPEAFPELYWQAPPSYLGDR; FGFNPLEFENFSWR; EQVLPAGQIVNCDCSAAGTQGNACR; ECAPGYWGLPEQGCR; GFGEPFVLNPGTWALR; FFLHGVTLVPIEEFSPEFVEPR; LCDELTGQCICPPR; TLVVCEGQALLDVTHSELTVTVR; GTLGGVAECQPGTGQCFCKPHVCGQACASCK; VQSQLQAMQENVER; VQSQLQAMQENVER; HETAQQLEVLEQQSTSLGQDAR; ASPDGLCQVSLQQGR; GQYCDICTAANSNK; GPPPELQPQPEGPP…	78	+	+	+	+
180	O15231	ZNF185	Zinc finger protein 185	GGQGDPAVPTQQPADPSTPEQQNSPSGSEQFVR; SSAQLSDGNVGSGATGSRPEGLAAVDIGSER; YSNVSSIEDSFAMEK; STGSPTQETQAPFIAK; AIWIECLPSMPSPAGSQELSSR; GVFTKPIDSSSQPQQQFPK; GSSSATSVSAVPADR; ITLEHLGICCHEYCFK; GGQGDPAVPAQQPADPSTPER; TTGGICTYCNR; QSSPSGSEQLVR; EYVNASEVSSGKPVSAR; EHSYVLSAAK; LVAPDVEGMR; GSSSATSVSAVPADRK; DLAGEEAFR; TANAGPPRPSSSGYK; RVEVVEEDGPSEK; GALADYEGKDVATR; VGEAWQERPGAPR; VGEAWQDRPGAPR; SQDPPALAR; GALAD…	26	+	+	+	+
181	O15240	VGF	Antimicrobial peptide VGF[554-577];Neuroendocrine regulatory peptide-1;Neuroendocrine regulatory peptide-2;Neurosecretory protein VGF	LQEQEELENYIEHVLLR; AYQGVAAPFPK; GLQEAAEER; THLGEALAPLSK	4		+
182	O15247	CLIC2	Chloride intracellular channel protein 2	LFLDGDQLTLADCSLLPK; AGSDGESIGNCPFCQR; EEFTHTCPEDKEIENTYANVAK; DLAPGTNPPFLVYNK; KPEELKDLAPGTNPPFLVYNK; DFDIPAEFSGVWR; RLFLDGDQLTLADCSLLPK; TDFIKIEEFLEQTLAPPR; EIENTYANVAK; YRDFDIPAEFSGVWR; FNVTTVDMTR; YKESFDVGCNLFAK	15	+	+	+	+
183	O15258	RER1	Protein RER1	VDPSLMEDSDDGPSLPTK; LGQIYQSWLDK; YIPFTHGK; QNEEFRPFIR	4	+	+	+	+
184	O15260	SURF4	Surfeit locus protein 4	LCLISTFLEDGIR; MWFQWSEQR; SMFAGVPTMR	3	+	+	+	+
185	O15264	MAPK13	Mitogen-activated protein kinase 13	IQYLVYQMLK; SYIQSLPQTPR; VTGVPGTEFVQK; DLKPGNLAVNEDCELK; TYVSPTHVGSGAYGSVCSAIDKR; IMGMEFSEEK; EIVNFSPIAR; ASPQAADLLEK; GKDYLDQLTQILK; ILDFGLAR; TAWELPK	11	+	+	+	+
186	O15269	SPTLC1	Serine palmitoyltransferase 1	VVVTVEQTEEELER; LLQEIVDQCMNR; HNDMADLER	3		+		+
187	O15270	SPTLC2	Serine palmitoyltransferase 2	VLEEYGAGVCSTR; ECVQQLAENTR	2		+		+
188	O15294	OGT	UDP-N-acetylglucosamine--peptide N-acetylglucosaminyltransferase 110 kDa subunit	AIELQPHFPDAYCNLANALK; DSGNIPEAIASYR; EYQAGDFEAAER; NRQEYEDIAVK; EQGNIEEAVR; AFLDSLPDVK; AIQINPAFADAHSNLASIHK	7		+		+
189	O15296	ALOX15B	Arachidonate 15-lipoxygenase B	GGHLLFPCYQWLEGAGTLVLQEGTAK; GFLNQESSGIPSSLETR; QLNYSLLCLPEDIR; STGIGIEGFSELIQR; APPVLPLLGPLAPDAWFCR; ELLIVPGQVVDR; GESPPLPLDNLGK; GVEDIPGYYYR; EPGDQRPLGTYPDEHFTEEAPR; QEMYQWK; VSVSIVGTR; YTLHINTLAR	12	+	+	+	+
190	O15305	PMM2	Phosphomannomutase 2	VQEQLGNDVVEKYDYVFPENGLVAYK; QNIQSHLGEALIQDLINYCLSYIAK; TMGYSVTAPEDTR; VQEQLGNDVVEK; TMPGGNDHEIFTDPR; IGVVGGSDFEK; EMDDFLQK	7	+	+	+	+
191	O15320	CTAGE5	cTAGE family member 5	NLQTEQASLQSENTHFENENQK; EATEAQSLEATCEK; FELLEKDPYALDVPNTAFGR; MDGSMPSEMESSR; IFQMNEER; ISHATEELETYR; VHAEQVLNDKESHIK; LSGPAELR; TIHSYQGQIISHEK	9	+	+		+
192	O15327	INPP4B	Type II inositol 3,4-bisphosphate 4-phosphatase	SSTEESSPQDQPPVMR; ALLENLLQNIQSK; MGEIEDGEADHITTDVQGQK; ELGELSPHWDNLR	4		+		+
193	O15347	HMGB3	High mobility group protein B3	KVEEEDEEEEEEEEEEEEEEDE; KKVEEEDEEEEEEEEEEEEEEDE; KLGEMWNNLNDSEK; LGEMWNNLNDSEK; LGEMWNNLNDSEKQPYITK; MSAYAFFVQTCR; NPEVPVNFAEFSK; RPPSGFFLFCSEFRPK; STNPGISIGDVAK; KLGEMWNNLNDSEKQPYITK; KKNPEVPVNFAEFSK; KNPEVPVNFAEFSKK; YEKDVADYK; KNPEVPVNFAEFSK; IKSTNPGISIGDVAK; MSAYAFFVQTCR; EKYEKDVADYK; STNPGISIGDVAKK	17	+	+	+	+
194	O15355	PPM1G	Protein phosphatase 1G	VADEDDVDNEEAALLHEEATMTIEELLTR; VSMEDAHNCIPELDSETAMFSVYDGHGGEEVALYCAK; GTEAGQVGEPGIPTGEAGPSCSSASDKLPR; NLPPEEQMISALPDIK; EEPGSDSGTTAVVALIR; GTEAGQVGEPGIPTGEAGPSCSSASDK; SGGGTGEEPGSQGLNGEAGPEDSTR; KLEEVLSTEGAEENGNSDK; ALEDAFLAIDAK; AYTGFSSNSER; QLIVANAGDSR; ALDMSYDHKPEDEVELAR; ELAQIAGRPTEDEDEKEK; LTTEEVIK; YLPDIIK	15	+	+	+	+
195	O15357	INPPL1	Phosphatidylinositol 3,4,5-trisphosphate 5-phosphatase 2	TLSEVDYAPAGPAR; VFDQQSSPMVTR; LLLDTLQLSK; LFEEPEKPPPTGRPPAPPR; SCSVLQMAK	5	+	+		+
196	O15371	EIF3D	Eukaryotic translation initiation factor 3 subunit D	YNFPNPNPFVEDDMDKNEIASVAYR; FMTPVIQDNPSGWGPCAVPEQFR; YLEVSEPQDIECCGALEYYDK; WTCCALLAGSEYLK; NLAMEATYINHNFSQQCLR; TQGNVFATDAILATLMSCTR; VADWTGATYQDK; SVYSWDIVVQR; SDWEVKEEMDFPQLMK; LGDDIDLIVR; IFHTVTTTDDPVIR; VADWTGATYQDKR; GAVIATELK	13	+	+	+	+
197	O15372	EIF3H	Eukaryotic translation initiation factor 3 subunit H	MDSLLIAGQINTYCQNIK; ANITFEYMFEEVPIVIK; ALLDSQFSYQHAIEESVVLIYDPIK; HYQEEGQGTEVVQGVLLGLVVEDR; LFMAQALQEYNN; NLQLLMDRVDEMSQDIVK; GEPPLPEEDLSK; VDEMSQDIVK; NSHLINVLMWELEK; SAVADKHELLSLASSNHLGK; EFTAQNLGK; HELLSLASSNHLGK; NLQLLMDR; TAQGSLSLK; EKDFSPEALKK; YNTYMR	16	+	+	+	+
198	O15382	BCAT2	Branched-chain-amino-acid aminotransferase, mitochondrial	LIEVDKDWVPDAAGTSLYVRPVLIGNEPSLGVSQPTR; LGGNYGPTVLVQQEALK; QSLLDMAQTWGEFR; IQPFQNLTLHPASSSLHYSLQLFEGMK; LCLPSFDKLELLECIR; LGGNYGPTVLVQQEALKR; NLHIPTMENGPELILR; EVFGSGTACQVCPVHR; TFTDHMLMVEWNDK; AWVGGVGNYK; LFRPWLNMDR; AADLQLEMTQKPHK	12	+	+	+	+
199	O15397	IPO8	Importin-8	LLEVIILQCK; KVLCGDAGEDAECHAAK	2				+
200	O15400	STX7	Syntaxin-7	NLVSWESQTQPQVQVQDEEITEDDLR; QLEADIMDINEIFK; TLNQLGTPQDSPELR; LVAEFTTSLTNFQK; EFGSLPTTPSEQR; ITQCSVEIQR; VSGSFPEDSSK; QQYTNQLAK; VSGSFPEDSSKER	9	+	+	+	+
201	O15427	SLC16A3	Monocarboxylate transporter 4	EPQPEVAAAEEEK; NGEVVHTPETSV; LLDLSVFR; LHKPPADSGVDLR; DLGVPDTK	5	+	+		+
202	O15438	ABCC3	Canalicular multispecific organic anion transporter 2	NVDPNPYPETSAGFLSR; SQMVVQQLLEAWR; MDALCGSGELGSK; HIFDHVIGPEGVLAGK; SSMTLCLFR; IDGLNVADIGLHDLR	6				+
203	O15460	P4HA2	Prolyl 4-hydroxylase subunit alpha-2	TAELLQVANYGVGGQYEPHFDFSR; SSWLEEDDDPVVAR; GQEFLRPCGSTEVD; QFFPTDEDEIGAAK; YYDVMSDEEIER; SQVLDYLSYAVFQLGDLHR; YFEQLLEEER; APQLLIAPFKEEDEWDSPHIVR; QLDAGEEATTTK; SAADAEGYLAHPVNAYK; EYILVEEAK; YFEQLLEEEREK; DVYESLCR; LDPGTISR; ELVQSLK	15	+	+	+	+
204	O15496	PLA2G10	Group 10 secretory phospholipase A2	YLFYPQFLCEPDSPK; GILELAGTVGCVGPR; CDQEIANCLAQTEYNLK; DAIDWCCHGHDCCYTR	4				+
205	O15498	YKT6	Synaptobrevin homolog YKT6	NDSLAGVVIADNEYPSR; IDWPVGSPATIHYPALDGHLSR; IILHNTMESLLER; VQAELDETK; VAFTLLEK; VLDEFSK	6	+	+	+	+
206	O15511	ARPC5	Actin-related protein 2/3 complex subunit 5	VDVDEYDENKFVDEEDGGDGQAGPDEGEVDSCLR; KVDVDEYDENKFVDEEDGGDGQAGPDEGEVDSCLR; FVDEEDGGDGQAGPDEGEVDSCLR; GFESPSDNSSAMLLQWHEK; GFESPSDNSSAMLLQWHEK; KVDVDEYDENK; QGNMTAALQAALK; QGNMTAALQAALK; ALAAGGVGSIVR	8	+	+	+	+
207	O15514	POLR2D	DNA-directed RNA polymerase II subunit RPB4	AGDVEEDASQLIFPK; FEDEELQQILDDIQTK; EFETAETLLNSEVHMLLEHR; ALIPSLEGR	4		+		+
208	O15523	DDX3Y	ATP-dependent RNA helicase DDX3Y	GFHDKDSSGWSCSK	19		+	+	+
209	O15533	TAPBP	Tapasin	QGPGEPPPRPDLDPELYLSVHDPAGALQAAFR; WASGLTPAQNCPR; VSLMPATLAR; FVPLPASAK	4	+	+	+	+
210	O15541	RNF113A	RING finger protein 113A	DTSMGNASSGMVR; DAQAIFER	2		+
211	O15551	CLDN3	Claudin-3	DFYNPVVPEAQK; STGPGASLGTGYDR	2		+		+
212	O43143	DHX15	Pre-mRNA-splicing factor ATP-dependent RNA helicase DHX15	IAPQYYDMSNFPQCEAK; TTQIPQWCVEYMR; LGIDDLVHFDFMDPPAPETLMR; TEMQDNTYPEILR; ASTNAMLISAGLPPLK; EVDDLGPEVGDIK; THPVEIFYTPEPERDYLEAAIR; TLATDILMGVLK; VIVMSATLDAGK; LDLGEDYPSGK; EAMNDPLLER; SNLGSVVLQLK; ALVTGYFMQVAHLER; FAHIDGDHLTLLNVYHAFK	26	+	+	+	+
213	O43148	RNMT	mRNA cap guanine-N7 methyltransferase	MQALEPYPANESSK; KLDPEIVPEEK; KLDPEIVPEEKDCGDAEGNSK; SVLIGEFLEK; EFEDDLVK	5		+		+
214	O43149	ZZEF1	Zinc finger ZZ-type and EF-hand domain-containing protein 1	AQELGVLQDYLLALTTDDHLLR; VGLDWACSMAEILR	2	+
215	O43159	RRP8	Ribosomal RNA-processing protein 8	LFQEDPEAFLLYHR; QALVGSDSAEDEKR; QSPGSTSPKPPHTLSR	3				+
216	O43169	CYB5B	Cytochrome b5 type B	FLNEHPGGEEVLLEQAGVDASESFEDVGHSSDAR; GQEVETSVTYYR; QYYIGDIHPSDLKPESGSK	3	+	+		+
217	O43172	PRPF4	U4/U6 small nuclear ribonucleoprotein Prp4	EIYGINFSPNGYHIATGSGDNTCK; LWSLDSDEPVADIEGHTVR; DVNLASCAADGSVK; QINVSTDDSEVK; CVYTIPAHQNLVTGVK; GHNTNVGAIVFHPK; KPHIYYGSLEEK; TKAPDDLVAPVVK; IWTHPGWSPLK	9	+	+		+
218	O43175	PHGDH	D-3-phosphoglycerate dehydrogenase	ALQSGQCAGAALDVFTEEPPRDR; QNLSKEELIAELQDCEGLIVR; NAGNCLSPAVIVGLLK; TQTSDPAMLPTMIGLLAEAGVR; AGTGVDNVDLEAATR; VLISDSLDPCCR; ALVDHENVISCPHLGASTK; GTIQVITQGTSLK; ILQDGGLQVVEK; VTADVINAAEK; GGIVDEGALLR; QADVNLVNAK; DLPLLLFR; TLGILGLGR	14	+	+	+	+
219	O43181	NDUFS4	NADH dehydrogenase [ubiquinone] iron-sulfur protein 4, mitochondrial	SYGANFSWNK; LDITTLTGVPEEHIK; EDAVSFAEK	3	+	+	+	+
220	O43237	DYNC1LI2	Cytoplasmic dynein 1 light intermediate chain 2	DFQDYMEPEEGCQGSPQR; NNAASEGVLASFFNSLLSK; RGPLTSGSDEENVALPLGDNVLTHNLGIPVLVVCTK; KPDSMVTNSSTENEA; ELAAEDEQVFLMK; DAVFIPAGWDNEK; TGSPGSPGAGGVQSTAK; GGPASVPSSSPGTSVK; TVLSNVQEELDR; NILVFGEDGSGK; GLEYLYLSVHDEDRDDHTR; TYGFHFTTPALVVEK; EHDYRDEHLDFIQSHLR; CNVWILDGDLYHK; DAVFIPAGWDNEKK; LVHDKELAAEDEQVFLMK; NLDLLYK	17	+	+	+	+
221	O43242	PSMD3	26S proteasome non-ATPase regulatory subunit 3	AKPPPGGGEQEPPPPPAPQDVEMKEEAATGGGSTGEADGK; DFLLPFLEEPMDTEADLQFRPR; LQLDSPEDAEFIVAK; SVFPEQANNNEWAR; AKPPPGGGEQEPPPPPAPQDVEMK; SLMPYFLLTQAVR; SYNKDLESAEER; AVQGFFTSNNATR; FNQVLDQFGEK; AIQLEYSEAR; EMIDIYSTR; EQQDLEFAK; HDADGQATLLNLLLR; NYLHYSLYDQAEK; SYNKDLESAEERR; ISFCLDIHNMSVK; VYEFLDKLDVVR; ISLADIAQK; ISDDLMQK; DLESAEER; EREQQDLEFAK; ELDTVTLEDIKEHVK; DGVIEASINHEK; RLNHYVLYK; ALDLVAAK	25	+	+	+	+
222	O43252	PAPSS1	Adenylyl-sulfate kinase;Bifunctional 3'-phosphoadenosine 5'-phosphosulfate synthase 1;Sulfate adenylyltransferase	TDSCDVNDCVQQVVELLQER; GFTGIDSEYEKPEAPELVLK; LSNNAQNWGMQR; GCTVWLTGLSGAGK; DIVPVDASYEVK; AWTVLTEYYK; DDDVPLMWR; NLGFSPEDREENVR; TDAETLPALK	9	+	+	+	+
223	O43264	ZW10	Centromere/kinetochore protein zw10 homolog	ITALEDISTEDGDR; NCLVYSIPTNSSK	2				+
224	O43272	PRODH	Proline dehydrogenase 1, mitochondrial	LMVDAEQTYFQPAISR; AAEIGYEDPINPTYEATNAMYHR; FTEEEELQMTR; HLVVPNAQTGQLEPLLSR; LEVAVLQESVAK; TYFYANEAK; ALENSSLMK; VMVASHNEDTVR; LTLEMQR; CDSHMETFLR	10	+	+	+	+
225	O43278	SPINT1	Kunitz-type protease inhibitor 1	NNFEEEQQCLESCR; GSSGAQATFPQGPSMER; VQPQEPLVLKDVENTDWR; QTEDYCLASNK; NNYLREEECILACR; YTSGFDELQR; SFVYGGCLGNK; FTYGGCYGNK; VQPQEPLVLK; EGFINYLTR; DVENTDWR; GHCVDLPDTGLCK; KDPNQVELWGLK; RHPVCSGTCQPTQFR	14		+		+
226	O43290	SART1	U4/U6.U5 tri-snRNP-associated protein 1	TLGEDDPWLDDTAAWIER; ADDLLPLGDQTQDGDFGSR; EAAGTTAAAGTGGATEQPPR; LASEYLTPEEMVTFK; TLGEIPTYGLAGNREEQEELMDFERDEER; TSSGDASSLSIEETNK; SLPSAVYCIEDK; KKPDYLPYAEDESVDDLAQQKPR; LQAQSLSTVGPR; YDEELEGERPHSFR; QLQQLQQLR; EGETMILTLK; DLQGLTVEHAIDSFR; LEQGGTADGLR; GLLETTVQK; QRGWEEDEDPERK; IEYVDETGRK	17	+	+	+	+
227	O43291	SPINT2	Kunitz-type protease inhibitor 2	NSCNNFIYGGCR; NAADSSVPSAPR	2		+		+
228	O43294	TGFB1I1	Transforming growth factor beta-1-induced transcript 1 protein	VQNHLPASGPTQPPVVSSTNEGSPSPPEPTGK; SPKPAAPAAPPFSSSSGVLGTGLCELDR; LLQELNATQFNITDEIMSQFPSSK; GSLDTMLGLLQSDLSR; MEDLDALLSDLETTTSHMPR; GSLCATCGLPVTGR; GLCGSCNKPIAGQVVTALGR; AWHPEHFVCGGCSTALGGSSFFEK; ASATSATLELDR; DFLQLFAPR; FHPDHFTCTFCLRPLTK; RGSLCATCGLPVTGR; LMASLSDFR; AGKPYCQPCFLK; RDFLQLFAPR	15	+	+	+	+
229	O43301	HSPA12A	Heat shock 70 kDa protein 12A	ELSDQAGSEFENSDVR; FISADQSVALGELVK; IIIPQDVGLTILK; IFGEDFIEQFK; LDLTGTSGTAVPAR; ETAPTSAYSSPAR; WEGGDPGVSNQK; MSPDAMNALFKPTIDSIIEHLR; WVITVPAIWK; ATAIDIATSK	10	+		+
230	O43318	MAP3K7	Mitogen-activated protein kinase kinase kinase 7	SLSTYYQQCK; MITTSGPTSEKPTR	2	+	+
231	O43324	EEF1E1	Eukaryotic translation elongation factor 1 epsilon-1	AIVQQWLEYR; EYLLGSTAEEK; QANKEYLLGSTAEEK; DLNSYLEDK	4	+	+	+	+
232	O43353	RIPK2	Receptor-interacting serine/threonine-protein kinase 2	QLLDTTDIQGEEFAK; MISLIESGWAQNPDERPSFLK; LQPGIAQQWIQSK	3				+
233	O43390	HNRNPR	Heterogeneous nuclear ribonucleoprotein R	KYGGPPPDSVYSGVQPGIGTEVFVGK; EFNEEGALSVLQQFK; YGGPPPDSVYSGVQPGIGTEVFVGK; DLYEDELVPLFEK; NLATTVTEEILEK; TKENILEEFSK; TGYTLDVTTGQR; VTEGLVDVILYHQPDDK; LMMDPLSGQNR; STAYEDYYYHPPPR; GYAFITFCGK; ENILEEFSK; TLIEAGLPQK; LKDYAFVHFEDR; EIEGEEIEIVLAKPPDKK; SAFLCGVMK; GFCFLEYEDHK; AGPIWDLR; HIGVCISVANNR; LCDSYEIRPGK; DYAFVHFEDR; LFVGSIPK; SFSEFGK	23	+	+	+	+
234	O43395	PRPF3	U4/U6 small nuclear ribonucleoprotein Prp3	EVFGDDSEISK; LQAEISQAAR	2		+
235	O43396	TXNL1	Thioredoxin-like protein 1	SEPTQALELTEDDIKEDGIVPLR; IDQYQGADAVGLEEK; ISYFTFIGTPVQATNMNDFKR; ISYFTFIGTPVQATNMNDFK; AGCECLNESDEHGFDNCLR; IKQHLENDPGSNEDTDIPK; GYMDLMPFINK; QHLENDPGSNEDTDIPK; VRIDQYQGADAVGLEEK; AGCECLNESDEHGFDNCLRK; IAPAFSSMSNK; FQGPDNGQGPK; SMDFEEAER; IFINLPR	14	+	+	+	+
236	O43399	TPD52L2	Tumor protein D54	VVGDRENGSDNLPSSAGSGDKPLSDPAPF; GLLSDSMTDVPVDTGVAAR; TPAVEGLTEAEEEELR; TPAVEGLTEAEEEELRAELTKVEEEIVTLR; MDSAGQDINLNSPNK; TPAVEGLTEAEEEELRAELTK; TSAALSTVGSAISR; VEEEIVTLR; AELTKVEEEIVTLR; VTQSDLYKK; LGLSTLGELK; SWHDVQVSSAYVK; VTQSDLYK; LGEWNEK	11	+	+		+
237	O43402	EMC8	ER membrane protein complex subunit 8	SYETLVDFDNHLDDIR; NDWTNPEINK; ISASLLDSR	3		+		+
238	O43414	ERI3	ERI1 exoribonuclease 3	SIFVTCGDWDLK; AYSFAMGCWPK; VDEWMAK; QWINLK	4		+		+
239	O43432	EIF4G3	Eukaryotic translation initiation factor 4 gamma 3	VLEEDESIR; ESAKPEISAMSAHDK; AGVLLSEILHLLCK	10		+		+
240	O43447	PPIH	Peptidyl-prolyl cis-trans isomerase H	IIDGLLVMR; KIENVPTGPNNKPK; IENVPTGPNNKPK; CDWLDGK	4	+	+	+	+
241	O43451	MGAM	Maltase-glucoamylase, intestinal;Glucoamylase;Maltase	EIEELYNNPQNPER; GGYILPWQEPALNTHLSR	2		+
242	O43464	HTRA2	Serine protease HTRA2, mitochondrial	SQYNFIADVVEK; VTAGISFAIPSDR	2	+	+	+	+
243	O43488	AKR7A2	Aflatoxin B1 aldehyde reductase member 2	ALQAAYGASAPSVTSAALR; FYAYNPLAGGLLTGK; QVETELFPCLR; FFGNSWAETYR; VASVLGTMEMGR; SQLETSLKR; MDAPASAAAVR; EHHFEAIALVEK; SQLETSLK; RMDAPASAAAVR	10	+	+	+	+
244	O43491	EPB41L2	Band 4.1-like protein 2	EEAVPEASPVTQAGASVITVETVIQENVGAQK; TITYESPQIDGGAGGDSGTLLTAQTITSESVSTTTTTHITK; DFPGAAGEISAYGPGLVSIAVVQDGDGRR; VVEREEAVPEASPVTQAGASVITVETVIQENVGAQK; EVAENQQNQSSDPEEEKGSQPPPAAESQSSLRR; EPTQAVVEEQVLDKEEPLPEEQR; FYPPDPSQLTEDITR; VTLLDGTEYSCDLEK; EVAENQQNQSSDPEEEKGSQPPPAAESQSSLR; DYFGLLFQESPEQK; GLSPAQADSQFLENAK; SLDGAPIGVMDQSLMK; ITPLSLQTQGSSHETLNIVEEK; VTEGTIREEQEYEEEVEEEPRPAAK; EEQEYEEEVEEEPRPAAK; HS…	43	+	+	+	+
245	O43493	TGOLN2	Trans-Golgi network integral membrane protein 2	SSAEAQTPEDTPNK; SGAEAQTPEDSPNR; EAEDDDTGPEEGSPPKEEK; SGAEEQGPIDGPSK; SSAEAQTPEDTPNKSGAEAK; DGSNKSGAEEQGPIDGPSK; SSEPTEDVEPK; EAEDDDTGPEEGSPPKEEKEK; KDHSKPISNPSDNKELPK; DHSKPISNPSDNKELPK	10	+	+	+	+
246	O43504	LAMTOR5	Ragulator complex protein LAMTOR5	MEATLEQHLEDTMKNPSIVGVLCTDSQGLNLGCR; NPSIVGVLCTDSQGLNLGCR; LTSDPTDIPVVCLESDNGNIMIQK; MEATLEQHLEDTMK; GTLSDEHAGVISVLAQQAAK	5	+	+	+	+
247	O43513	MED7	Mediator of RNA polymerase II transcription subunit 7	VIEMIQNCLASLPDDLPHSEAGMR; VKTEPMDADDSNNCTGQNEHQR	2	+	+		+
248	O43516	WIPF1	WAS/WASL-interacting protein family member 1	NLSLSSSTPPLPSPGR; FYFHPISDLPPPEPYVQTTK; SGPLPPPPPVSR; ALPATPQLPSR	4		+		+
249	O43583	DENR	Density-regulated protein	QEAGISEGQGTAGEEEEK; VLYCGVCSLPTEYCEYMPDVAK; WPEVDDDSIEDLGEVKK; QEAGISEGQGTAGEEEEKKK; NFPNEFAK; LDADYPLR	6	+	+	+	+
250	O43592	XPOT	Exportin-T	MDEQALLGLNPNADSDFR; DLQEFIPLINQITAK; VFSSTLQNWQTTR; QMNPFIEDILNR; DGPVGFADFVYK; ANVEAIMLAVMK; ISPDAWQVCAEALAQR; LMLAQDEER; ALAYFEQLK; NLLTPLMEK; TCFIILSK	11	+	+		+
251	O43598	DNPH1	2'-deoxynucleoside 5'-phosphate N-hydrolase 1	LIHEQDLEWLQQADVVVAEVTQPSLGVGYELGR; YFEADPPGQVAASPDPTT; RFGTVLTEHVAAAELGAR; FGTVLTEHVAAAELGAR; GEPGRPALYFCGSIR; ILCLFRPQSGR	6	+	+	+	+
252	O43615	TIMM44	Mitochondrial import inner membrane translocase subunit TIM44	EIDDSVLGQTGPYR; DWCYEATYSQLAHPIQQAK; TEMSEVLTEILR; ILDIDNVDLAMGK; VTDLLGGLFSK; VFEPNEEALGVVLHK; TIESETVR	7	+	+	+	+
253	O43617	TRAPPC3	Trafficking protein particle complex subunit 3	GALEMVQMAVEAK; RIEDNLPAGEE; DYENDEDVNK; DYENDEDVNKQLDK; LIEDFLAR; MGFNIGVR	6	+	+	+	+
254	O43633	CHMP2A	Charged multivesicular body protein 2a	KAEAAASALADADADLEER; AEAAASALADADADLEER; QAEIMDMK; IMMEFER; ANIQAVSLK; MDIIFGR; TPEELLR	7	+	+	+	+
255	O43639	NCK2	Cytoplasmic protein NCK2	DSESSPSDFSVSLK; TGYVPSNYVER	4		+	+	+
256	O43657	TSPAN6	Tetraspanin-6	DWTDTNYYSEK; IQNTLHCCGVTDYR; DADKVNNEGCFIK	3		+		+
257	O43660	PLRG1	Pleiotropic regulator 1	VHAAVQPGSLDSESGIFACAFDQSESR; GPQNATDSYVHK; ASVHTLSGHTNAVATVR	3		+
258	O43665	RGS10	Regulator of G-protein signaling 10	TEEEEEDLPDAQTAAK; WAASLENLLEDPEGVKR; ASSQVNVEGQSR; LQDQIFNLMK; MEHIHDSDGSSSSSHQSLK; ILEEPHPLMFQK	6	+
259	O43670	ZNF207	BUB3-interacting and GLEBS motif-containing protein ZNF207	TDIELEIYGMEGIPEKDMDER; ETIDAVPNAIPGR; LIHPDEDISLEER; LYTGPGLAIHCMQVHK	4	+	+	+	+
260	O43674	NDUFB5	NADH dehydrogenase [ubiquinone] 1 beta subcomplex subunit 5, mitochondrial	GDGPWYYYETIDK; TMAVLQIEAEK	2		+
261	O43678	NDUFA2	NADH dehydrogenase [ubiquinone] 1 alpha subcomplex subunit 2	YAFGQETNVPLNNFSADQVTR; ANPDLPILIR; ALENVLSGK	3	+	+	+	+
262	O43681	ASNA1	ATPase ASNA1	GADKVNTFSALLLEPYKPPSAQ; ESVLIISTDPAHNISDAFDQK; TTCSCSLAVQLSK; YLDQMEDLYEDFHIVK; GMNFSVVVFDTAPTGHTLR; GRESVLIISTDPAHNISDAFDQK; IDTHNIIVNQLVFPDPEKPCK; LLNFPTIVER; LEETLPVIR; LIQELAK; WIFVGGK	11	+	+	+	+
263	O43684	BUB3	Mitotic checkpoint protein BUB3	YQHTGAVLDCAFYDPTHAWSGGLDHQLK; VAVEYLDPSPEVQK; MHDLNTDQENLVGTHDAPIR; TPCNAGTFSQPEK; LNQPPEDGISSVK; QGYVLSSIEGR; LYDVPANSMR; VYTLSVSGDR; NMGYVQQR; VLVWDLR	10	+	+	+	+
264	O43692	PI15	Peptidase inhibitor 15	DYAFPYPQDCNPR; AVYLVCNYAPK; SILQLVKPWYDEVK; FLGQNLSVR	4		+
265	O43707	ACTN4	Alpha-actinin-4	MVSDINNGWQHLEQAEK; VEQIAAIAQELNELDYYDSHNVNTR; LSGSNPYTTVTPQIINSK; KDDPVTNLNNAFEVAEK; IMSLVDPNHSGLVTFQAFIDFMSR; MLDAEDIVNTARPDEK; MAPYQGPDAVPGALDYK; MAPYQGPDAVPGALDYK; DDPVTNLNNAFEVAEK; QFASQANVVGPWIQTK; ETTDTDTADQVIASFK; ACLISLGYDVENDRQGEAEFNR; SIVDYKPNLDLLEQQHQLIQEALIFDNK; ACLISLGYDVENDR	68	+	+	+	+
266	O43708	GSTZ1	Maleylacetoacetate isomerase	MISDLIAGGIQPLQNLSVLK; LLVLEAFQVSHPCR; DFQALNPMK; TVPINLIK	4	+	+		+
267	O43715	TRIAP1	TP53-regulated inhibitor of apoptosis 1	GDSSGDPCTDLFK; EYDQCFNR	2	+	+		+
268	O43716	GATC	Glutamyl-tRNA(Gln) amidotransferase subunit C, mitochondrial	AVDTDGVEPMESVLEDR; ITAAVIEHLER	2		+
269	O43719	HTATSF1	HIV Tat-specific factor 1	DGDTQTDAGGEPDSLGQQPTDTPYEWDLDKK; MQELYGDGKDGDTQTDAGGEPDSLGQQPTDTPYEWDLDKK; MNAQETATGMAFEEPIDEK; TEDGGEFEEGASENNAK; DPEEADYCIQTLDGR; NMFHPMDFEDDPLVLNEIR; QITAQAWDGTTDYQVEETSR; GWEAFLNAPEANR; LFEESDDKEDEDADGKEVEDADEK; ESSPEKEAEEGCPEKESEEGCPK; EAEEGCPEKESEEGCPK; ESEEGNPVRGSEEDSPK; LRGWEAFLNAPEANR; GDGLCCYLK; KAESGWFHVEEDR; MQELYGDGK; DPQTEEFK; ESEEGNPVRGSEEDSPKK	18	+	+	+	+
270	O43739	CYTH3	Cytohesin-3	GIIPLENLSIR; QFLWSFR	2			+	+
271	O43747	AP1G1	AP-1 complex subunit gamma-1	TFQLQLLSPSSSIVPAFNTGTITQVIK; DDAVPNLIQLITNSVEMHAYTVQR; ELLYFLDSCEPEFK; NLIMSGYSPEHDVSGISDPFLQVR; NDDDSSEAMNDILAQVATNTETSK; IGYLGAMLLLDER; ADCASGIFLAAEK; NVGNAILYETVLTIMDIK; LLYMHMLGYPAHFGQLECLK; KVPELMEMFLPATK; VLTTAGSYVR; AVEYNALFK; NHGVLHTSVVLLTEMCER; YVALTSLLK; QDVHLLMTNCIK; VLAINILGR; SSFREEDNTYR; STIVDCLK; FTCTVNR; DLAGEVEK	20	+	+	+	+
272	O43752	STX6	Syntaxin-6	IGGELEEQAVMLEDFSHELESTQSR; SIEWDLEDLDETISIVEANPR; EELDWTTNELR; FNLDATELSIR; AVNTAQGLFQR; KFNLDATELSIR	6		+		+
273	O43760	SYNGR2	Synaptogyrin-2	FLTQPQVVAR; QMYCVFNR; DVLVGADSVR; MESGAYGAAK; AGGSFDLR; ITLTPLR	6	+	+	+	+
274	O43765	SGTA	Small glutamine-rich tetratricopeptide repeat-containing protein alpha	AIELNPANAVYFCNR; LGNYAGAVQDCER; TPPSEEDSAEAER; ALELDPDNETYK; AICIDPAYSK; HVEAVAYYK; MGLALSSLNK; VENFEAAVHFYGK	8	+	+	+	+
275	O43768	ENSA	Alpha-endosulfine	QEEENPAEETGEEK; QEEENPAEETGEEKQDTQEK; EGILPERAEEAK; YFDSGDYNMAK; NLVTGDHIPTPQDLPQR; NLVTGDHIPTPQDLPQRK; QLPSAGPDK; EGILPER	8	+	+	+	+
276	O43772	SLC25A20	Mitochondrial carnitine/acylcarnitine carrier protein	LQTQPPSLPGQPPMYSGTFDCFR; ELIRDEGVTSLYK; EGITGLYR; GFNAVMIR; NIFTPEGK; GTVLTLMR	6	+	+	+	+
277	O43776	NARS	Asparagine--tRNA ligase, cytoplasmic	GYYEVTPPTLVQTQVEGGATLFK; LTESVDVLMPNVGEIVGGSMR; EDGTFYEFGEDIPEAPER; EGIDPTPYYWYTDQR; HLAEYTHVEAECPFLTFDDLLNR; LMTDTINEPILLCR; KEDGTFYEFGEDIPEAPER; EPFPTIYVDSQK; EHDVKKEDGTFYEFGEDIPEAPER; IFDSEEILAGYK; MNYSDAIVWLK; LEDLVCDVVDR; ALMTVGKEPFPTIYVDSQKENER; EPFPTIYVDSQKENER; SPAGSIVHELNPNFQPPK; KYGTCPHGGYGLGLER; YGTCPHGGYGLGLER; FLTWILNR; IFDSEEILAGYKR; NLMFLVLR; NDPSLPEPK; DVCLYPR; IGALEGYR; SFYMQR	24	+	+	+	+
278	O43790	KRT86	Keratin, type II cuticular Hb6	AQYDDIVTR; LAELEGALQK; LYEEEIR	5	+	+	+	+
279	O43795	MYO1B	Unconventional myosin-Ib	YRDQFTDQQK; LVMSYVAAVCGK; VLYQVEGFVDK; DQDKDQCILITGESGAGK; GDFLFSSDHLIEMATK; VSMSSQNDGFFAVHLK; VNGVDDAANFR; YNYLSLDSAK; SLRDQDKDQCILITGESGAGK; LEDLATLIQK; SLPIYSPEKVEEYR; SEVPLVDVTK; YLGLLENVR; FLNDTSLPHSCFR; LFSWLVNR; IIIAEVVNK; DLSQAMWK; LEASELFK; LNQVCATHQHFESR; LGNIEFKPESR	28	+	+	+	+
280	O43809	NUDT21	Cleavage and polyadenylation specificity factor subunit 5	LVAAPLFELYDNAPGYGPIISSLPQLLSR; TINLYPLTNYTFGTK; LPGGELNPGEDEVEGLKR; LFLVQLQEK; YIQQTKPLTLER; LMTEILGR; TVEGVLIVHEHR; SQTGWPR; KLFLVQLQEK	9	+	+	+	+
281	O43813	LANCL1	LanC-like protein 1	IPQSHIQQICETILTSGENLAR; IGYIYALLFVNK; AFPNPYADYNK; LHSLVKPSVDYVCQLK; SLAEGYFDAAGR; FAEWCLEYGEHGCR; ELLQQMER; IDPHAPNEMLYGR; LTPEFSQR; QSLNCLTK; IRELLQQMER	11	+	+	+	+
282	O43815	STRN	Striatin	EALKEFDFLVTSEEGDNESR; DVDELPSLQPSVGSPSRPSSSR; STSLDVEPIYTFR; SELTDSASVLDNFK; SVIDTSTIVR; AQYSLPGILHFLQHEWAR; LQDMLANLR; AQWEVER; MLEYALK	9	+	+	+	+
283	O43823	AKAP8	A-kinase anchor protein 8	VAPAPAAADAEVEQTDAESK; VAPAPAAADAEVEQTDAESKDAVPTE; QFQLYEEPDTK; ETPEEVAADVLAEVITAAVR; IQFACSVCK	5		+		+
284	O43837	IDH3B	Isocitrate dehydrogenase [NAD] subunit beta, mitochondrial	LGDGLFLQCCEEVAELYPK; VEGSFPVTMLPGDGVGPELMHAVK; HLNLEYHSSMIADAVK; GELASYDMR; FAFDYATK; KLDLFANVVHVK; LDLFANVVHVK; HNNLDLVIIR	8	+	+	+	+
285	O43847	NRD1	Nardilysin	IVNTPQGCLWYK; ALNKGDANSEVTVYYQSGTR; IEEFLSSFEEK; GSLSNAGDPEIVK; ANLVLLSGANEGK; LGADESEEEGR; TVFQFDVQR; YIATDFTLK; AFTTTLNLLPYHK; SDLVNWFK; QTLGYHVYPTCR; LGADESEEEGRR; IFEEIR	13	+	+	+	+
286	O43852	CALU	Calumenin	DIVVQETMEDIDKNADGFIDLEEYIGDMYSHDGNTDEPEWVK; NADGFIDLEEYIGDMYSHDGNTDEPEWVK; EEFTAFLHPEEYDYMK; LTKEEIVDKYDLFVGSQATDFGEALVR; GHDLNEDGLVSWEEYK; EEIVDKYDLFVGSQATDFGEALVR; EEFTAFLHPEEYDYMKDIVVQETMEDIDK; DIVVQETMEDIDK; IDGDKDGFVTVDELKDWIK; EEFTAFLHPEEYDYMK; MDKEETKDWILPSDYDHAEAEAR; YDLFVGSQATDFGEALVR; TFDQLTPEESK; MADKDGDLIATK; DWILPSDYDHAEAEAR; VHNDAQSFDYDHDAFLGAEEAK; EETKDWILPSDYDHAEAEAR; DGFVTVDELK; …	24	+	+	+	+
287	O43865	AHCYL1	Putative adenosylhomocysteinase 2	IVGCTHITAQTAVLIETLCALGAQCR; GESEDDFWWCIDR; NSCIVCNMGHSNTEIDVTSLR; LCVPAMNVNDSVTK; KMDEYVASLHLPSFDAHLTELTDDQAK; QVDVVITCTGNK; QVVVCGYGEVGK; GIVEESVTGVHR; YKQDVYLLPK; FDNLYCCR; YSFMATVTK; TPELTWER; ESILDGLKR; SQVDHVIWPDGKR; TTDVMFGGK; QKFDNLYCCR; SQVDHVIWPDGK; ESLIDGIK; VVLLAEGR; NGPFKPNYYR	20	+	+	+	+
288	O43866	CD5L	CD5 antigen-like	ELGCGAASGTPSGILYEPPAEK; ELGCGAASGTPSGILYEPPAEKEQK; NTCNHDEDTWVECEDPFDLR; GVWGSVCDDNWGEKEDQVVCK; GQWGTVCDDGWDIK; GQWGTVCDDGWDIKDVAVLCR; EATLQDCPSGPWGK; FWGFHDCTHQEDVAVICSG; HQNQWYTVCQTGWSLR; CSGEEQSLEQCQHR; LVGGDNLCSGR; IWLDNVR; CYGPGVGR	13	+	+	+	+
289	O43896	KIF1C	Kinesin-like protein KIF1C	DSVLTWLLK; VGQVDMDIK	4		+
290	O43920	NDUFS5	NADH dehydrogenase [ubiquinone] iron-sulfur protein 5	WLTIQSGEQPYK; EWIECAHGIGYTR; FGLNIDR	3	+	+		+
291	O43924	PDE6D	Retinal rod rhodopsin-sensitive cGMP 3',5'-cyclic phosphodiesterase subunit delta	ILWQGTEDLSVPGVEHEAR; LNWMNLR	2	+	+	+	+
292	O60216	RAD21	Double-strand-break repair protein rad21 homolog	EKEDDEEEEDEDASGGDQDQEER; TNIDESAMPPPPPQGVK; INHLEYEDQYKDDNFGEGNDGGILDDK; LFSLPAQPLWNNR; AQLSDYSDIVTTLDLAPPTKK; DVIDEPIIEEPSR; EKEKEDDEEEEDEDASGGDQDQEER; YLLADCNEAFIK; TGAESISLLELCR; AHVFECNLESSVESIISPK; EKEDDEEEEDEDASGGDQDQEERR; FYSFLVLK; VEEITMR; TQQMLHGLQR	14	+	+	+	+
293	O60218	AKR1B10	Aldo-keto reductase family 1 member B10	ATFLDAWEAMEELVDEGLVK; HIDCAYVYQNEHEVGEAIQEK; LSDEEMATILSFNR; GITVTAYSPLGSPDRPWAKPEDPSLLEDPK; IVENIQVFDFK; LSYLDVYLIHWPQGFK; YKPVTNQVECHPYLTQEK; REDLFIVSK; ALGVSNFSHFQIEK; LWPTFFERPLVR; EDLFIVSK; SGDDLFPKDDKGNAIGGK; SGDDLFPK; TAAQVLIR; VAIDAGYR; SGDDLFPKDDK	16		+		+
294	O60220	TIMM8A	Mitochondrial import inner membrane translocase subunit Tim8 A	MDSSSSSSAAGLGAVDPQLQHFIEVETQK; AEACFVNCVER; FIDTSQFILNR; FQQLVHQMTELCWEK; SKPVFSESLSD	5	+	+	+	+
295	O60231	DHX16	Putative pre-mRNA-splicing factor ATP-dependent RNA helicase DHX16	FSTFFDDAPVFR; YMTDGMLLR	2		+
296	O60232	SSSCA1	Sjoegren syndrome/scleroderma autoantigen 1	MLGETCADCGTILLQDK; LMGDYLLR	2		+		+
297	O60234	GMFG	Glia maturation factor gamma	QMVVLEEEFQNISPEELK; VSYPLCFIFSSPVGCKPEQQMMYAGSK; TTDDLTEAWLQEK; ETDNAAIIMK; LVQTAELTK; FVVYSYK; KETDNAAIIMK	7	+	+	+	+
298	O60237	PPP1R12B	Protein phosphatase 1 regulatory subunit 12B	LESGGSNPTTSDSYGDR; MDKNENEEADLDEQSSKR; LQEAQLELADIK; LYESALTENQK; SSVLEMEK; KMSEMEEEMK	6	+	+	+	+
299	O60245	PCDH7	Protocadherin-7	YELLQEPGGGGSGGESR; LDASEGGGGTNPGGR; RLDASEGGGGTNPGGR	3				+
300	O60256	PRPSAP2	Phosphoribosyl pyrophosphate synthase-associated protein 2	EIQGFFNIPVDNLR; SIIGVIPYFPYSK; RIEESAIDEVVVTNTIPHEVQK; SVAAIHPSLEIPMLIPK; IFVMATHGLLSSDAPR; VQVYQEPNR; VQIQESVR	8	+	+		+
301	O60264	SMARCA5	SWI/SNF-related matrix-associated actin-dependent regulator of chromatin subfamily A member 5	TEQEEDEELLTESSK; IDEAESLNDEELEEK; ESEITDEDIDGILER; NFTMDTESSVYNFEGEDYREK; QDSINAYNEPNSTK; EIQEPDPTYEEK; IDEAESLNDEELEEKEK; RTEQEEDEELLTESSK; NPELPNAAQAQK; FITDNTVEER; QTELFAHFIQPAAQK; LLNILMQLR; LGFDKENVYDELR; DIDILNSAGK; DFNQFIK; WGRDDIENIAR; LFELLEK; NIPGPHMVLVPK; FDWFLK; EILFYR; FEYLLK	21	+	+	+	+
302	O60271	SPAG9	C-Jun-amino-terminal kinase-interacting protein 4	ATTPASTANSDVATIPTDTPLKEENEGFVK; ETDYPAGEDLSESGQVDK; EVENLILENTQLLETK; AVEQEDELSDVSQGGSK; AFDFLSEETEASLASR; FFVAVPGQVISPQSSSSGTDLTGDK; AKDDDDSDIPTAQR; NQEELSSLVWICTSTHSATK; AGPSAQEPGSQTPLK; VDELTCEKDVLQGELEAVK; DGGSVVGASVFYK; VQAFGWSLPQK; LHQLSGSDQLESTAHSR; GGETPGSEQWK; ITALMVSCNR; SSTLSQLPGDK; FIEFEDSQEQEKK; NLPVPVYLRPLDEK; DVAGLDTEGSK; LMELQEAVR; VESLESQTR; VSGLAGSIYR; FQELSQPR; YNAPTSHVTPSVK; T…	31	+	+	+	+
303	O60282	KIF5C	Kinesin heavy chain isoform 5C	LQIENEAAKDEVK	11		+
304	O60306	AQR	Intron-binding protein aquarius	DADVEDEDTEEAK; YSNMEQSLFTR; VGVPTVDLDAQGR; LNLQFLTLHDYLLR	4		+	+	+
305	O60313	OPA1	Dynamin-like 120 kDa protein, mitochondrial;Dynamin-like 120 kDa protein, form S1	AVEVAWETLQEEFSR; AYMQNPNAIILCIQDGSVDAER; EGCTVSPETISLNVK; CNEEHPAYLASDEITTVR; EVLEDFAEDGEK; QQWDAAIYFMEEALQAR; AKNEILDEVISLSQVTPK; LKDTENAIENMVGPDWK; ESVEQQADSFK; WNDFAEDSLR; TSVLEMIAQAR; HWEEILQQSLWER; GNSSESIEAIR; IDQLQEELLHTQLK; ALGYFAVVTGK; SIVTDLVSQMDPHGR; EFDLTKEEDLAALR; QQLTNTEVR; FNLETEWK; VVVVGDQSAGK; GVEVDPSLIK; EVLEDFAEDGEKK; TQEQCVHNETKNELEK; LDAFIEALHQEK; IQQIIEGK; ETIFSISK; TALNHCNL…	28	+	+	+	+
306	O60333	KIF1B	Kinesin-like protein KIF1B	CNAVINEDPNAK	3		+	+	+
307	O60341	KDM1A	Lysine-specific histone demethylase 1A	IADQFLGAMYTLPR; MTSQEAACFPDIISGPQQTQK; HWDQDDDFEFTGSHLTVR; EYDELAETQGK; DITAEFLVK	5		+		+
308	O60361	NME2P1	Putative nucleoside diphosphate kinase	FKPEELVDYK	7	+	+
309	O60437	PPL	Periplakin	LIAPAVCFVIPPTDPEALALADSLGSQYR; EVVQEILQFQEDPQTK; EVVQEILQFQEDPQTKEEVASLR; ETPLKPIPVEALCDFEGEQGLISR; EVDPQVNWAALVEEK; CTNELYWLDQQAK; GHDHVLQFLVSIPSYEPQETDSLSQMETK; LQNDPQLEAEYQQLQEDHQR; NNGESWELMDSAGNK; GQELAAMACELQAQK; EKQEEELSFLQDK; SLQQSWELLATHENHLNQDDTVPESSR; ICANSQQYQQAVK; VVLSESVQVEKGDTEQEIQR; SQECDWEEISVK; SLLGEVEQNLQAAK; STAEGEAFIQALPGSGTTPLLR; LQSEINMAATETR; LQNLEFALNLLR; YVNKDMSIQELAVLVS…	91	+	+	+	+
310	O60443	DFNA5	Non-syndromic hearing impairment protein 5	ALSDDGVSDLEDPTLTPLKDTER; TVQVSATEDGNVTK; IDSVYLDPLVFR; VESQSSFGTLR; NEVLCVLTQK; LQIIPTLCHLLR; KQEVDLQQLIR	7	+	+		+
311	O60449	LY75	Lymphocyte antigen 75	GPDDILLGMFYDTDDASFK; TPVSTIIMPNEFQQDYDIR; ELTYSNFHPLLVSGR; KGGSEESLCDQPYHEIYTR	4		+
312	O60488	ACSL4	Long-chain-fatty-acid--CoA ligase 4	GVEGTWVDICNNPAMEAEILK; LSPEPWTPETGLVTDAFK; EAVVHGLNESEASYLITSVELLESK; GEIVIGGQNISMGYFK; SDQSYVISFVVPNQK; WFCTGDIGEFHPDGCLQIIDR; EILSEENEMQPNGK; IGYSSPLTLSDQSSK; GYDAPLCNLLLFK; TAEDYSVDENGQR; GDCTVLKPTLMAAVPEIMDR; VGAPLICCEIK; LQAGEYVSLGK; VQEMNYIQK; LKDWQEGGYTINDKPNPR; MMLSGGAPLSPQTHR; LTLLAQQK; LILGNYK	18	+	+	+	+
313	O60493	SNX3	Sorting nexin-3	GDDGIFDDNFIEER; QLPFRGDDGIFDDNFIEER; YSDFEWLR	8	+	+	+	+
314	O60496	DOK2	Docking protein 2	GQEGEYAVPFDAVAR; LYLLAAPAAER; DTSAFFLETK; EFAVTMRPTEASER; LELQEGPEKPR	5	+	+	+	+
315	O60502	MGEA5	Protein O-GlcNAcase	LLPIDGANDLFFQPPPLTPTSK; FLCGVVEGFYGRPWVMEQR; EMYSVEEAEQLMTLISAAR; LLPGIEVLWTGPK; SHSSAQFLIGDQEPWAFR; EIPVESIEEVSK; ISWIPFMQEK; ANSSVVSVNCK; MAEELKPMDTDKESIAESK; GAFCEVRPDDKR; GGLAGEFQR; GKDSEKIEEWR; VYTIRPYFPK	13		+		+
316	O60504	SORBS3	Vinexin	LGIFPANYVEVLPADEIPKPIKPPTYQVLEYGEAVAQYTFK; VDVMQQCDDGWFVGVSR; EGDRVDVMQQCDDGWFVGVSR; TGFSFPTQEPRPQTQNLGTPGPALSHSR; LCDDGPQLPTSPR; QGIFPASYVQVSR; AMYQYRPQNEDELELR; GPSHPLDLGTSSPNTSQIHWTPYR; KVNENWYEGR; KPLVDDPGEKPSQPIEVLLER; VNENWYEGR; EVDKNWLEGEHHGR; ELAELSAELDKDLR; GDIVYIHK; LKFDFQAQSPK; SWDHSEELPR	16	+	+	+	+
317	O60506	SYNCRIP	Heterogeneous nuclear ribonucleoprotein Q	VWGNVGTVEWADPIEDPDPEVMAK; KYGGPPPDSVYSGQQPSVGTEIFVGK; YGGPPPDSVYSGQQPSVGTEIFVGK; EFNEDGALAVLQQFK; VAEKLDEIYVAGLVAHSDLDER; DLFEDELVPLFEK; AIEALKEFNEDGALAVLQQFK; NLANTVTEEILEK; DLEGENIEIVFAKPPDQK; TKEQILEEFSK; LDEIYVAGLVAHSDLDER	23	+	+	+	+
318	O60524	NEMF	Nuclear export mediator factor NEMF	EAQAQGDPVASAIK; VNNVYDVDNK; EVQTVTSIQK; LTEIVASAPK	4				+
319	O60547	GMDS	GDP-mannose 4,6 dehydratase	FYQASTSELYGK; YYRPTEVDFLQGDCTK; IINEVKPTEIYNLGAQSHVK; TIVWEGKNENEVGR; LHYGDLTDSTCLVK; EMVHADVELMR; TIVWEGK; NPQAHIEGNMK	8	+	+	+	+
320	O60568	PLOD3	Procollagen-lysine,2-oxoglutarate 5-dioxygenase 3	LWSNFWGALSPDEYYAR; DVFSGSDTDPDMAFCK; QVGYEDQWLQLLR; LVGPEEALSPGEAR; TYVGPMTESLFPGYHTK; NVAYDTLPIVVHGNGPTK; SEDYVELVQR; LAGGYENVPTVDIHMK; YKDDDDDQLFYTR; GIFLHLSNQHEFGR; YDCVISSPR; TLGLGEEWR; AVMNFVVR	13		+	+	+
321	O60573	EIF4E2	Eukaryotic translation initiation factor 4E type 2	AVVPGPAEHPLQYNYTFWYSR; FDALKDDDSGDHDQNEENSTQK; RTPGRPTSSQSYEQNIK	3		+		+
322	O60610	DIAPH1	Protein diaphanous homolog 1	VQLNVFDEQGEEDSYDLK; LLSALCILPQPEDMNER; QDLEAEVSQLTGEVAK; LVAEDLSQDCFWTK; AMDPAVPNMMIDAAK; VGCLQLINALITPAEELDFR; TAQNLSIFLGSFR; NDYEARPQYYK; ELGEYFLFDPK; EMVSQYLYTSK; SPDELPSAGGDGGK; SAMMYIQELR; LHDEKEETAGSYDSR; KMESDFEQK; ESSKSAMMYIQELR; FENNELFAK; KAGCAVTSLLASELTK; QMPEPEQLK; LIEECISQIVLHK; DVQNFPAATDEKDK; DVQNFPAATDEKDKFVEK; HELQVEMK; DDAMAAVPAK; LMADELER; NMFLQAVK; RLHDEKEETAGSYDSR; AEPHFLSILQ…	32	+	+	+	+
323	O60613	44089	15 kDa selenoprotein	LLDDNGNIAEELSILK; WNTDSVEEFLSEK; GCCQEEAQFETK; FPQVQAFVR; GCCQEEAQFETKK	5	+	+	+	+
324	O60645	EXOC3	Exocyst complex component 3	TGLSQLHNALNDVKDIQQSLADVSK; ETQDLIEQGALLQAHR; DAVVQHSQLAAAVENLK; DGLMYEQYR; NIFSVPEIVR; NLLNMYHQALSTR; MFTILER	7	+	+	+	+
325	O60664	PLIN3	Perilipin-3	DIAQQLQATCTSLGSSIQGLPTNVK; AQEALLQLSQVLSLMETVK; GLDKLEENLPILQQPTEK; IATSLDGFDVASVQQQR; DIAQQLQATCTSLGSSIQGLPTNVKDQVQQAR; EALDHMVEYVAQNTPVTWLVGPFAPGITEK; LEENLPILQQPTEK; DTVATQLSEAVDATR; RQVEDLQATFSSIHSFQDLSSSILAQSR; TLTAAAVSGAQPILSK; VASMPLISSTCDMVSAAYASTK; LGQMVLSGVDTVLGK; QVEDLQATFSSIHSFQDLSSSILAQSR; SEEWADNHLPLTDAELAR; SVVTGGVQSVMGSR; VSGAQEMVSSAK; QEQSYFVR; LEPQIASASEYAHR; QLQGPEKEPPKPEQVESR;…	21	+	+	+	+
326	O60684	KPNA6	Importin subunit alpha-7	YLVSLGCIKPLCDLLTVMDSK; EACWTISNITAGNR; EPSPPIDEVINTPR; IVQVALNGLENILR; NAVWALSNLCR; NNALNPEEMR; RREEEGLQLR	7		+		+
327	O60701	UGDH	UDP-glucose 6-dehydrogenase	VLDGLHNELQTIGFQIETIGK; EQIVVDLSHPGVSEDDQVSR; DVLNLVYLCEALNLPEVAR; ISSINSISALCEATGADVEEVATAIGMDQR; IFDANTKPNLNLQVLSNPEFLAEGTAIK; NLFFSTNIDDAIKEADLVFISVNTPTK; INAWNSPTLPIYEPGLK; ICCIGAGYVGGPTCSVIAHMCPEIR; YWQQVIDMNDYQR; DPYEACDGAHAVVICTEWDMFK; VLDGLHNELQTIGFQIETIGKK; LVTISKDPYEACDGAHAVVICTEWDMFK; RIFDANTKPNLNLQVLSNPEFLAEGTAIK; EADLVFISVNTPTK; NLFFSTNIDDAIK; ILTTNTWSSELSK; KICCIGAGYVGGPTCSVIAHMCPEIR…	30	+	+	+	+
328	O60711	LPXN	Leupaxin	STLQDSDEYSNPAPLPLDQHSR; TSAAAQLDELMAHLTEMQAK; SGLAYCPNDYHQLFSPR; EEIGSSPFFER; CAYCAAPILDK; TYCQPCFNK; GTLCHGCGQPITGR; RGTLCHGCGQPITGR	8	+	+	+	+
329	O60716	CTNND1	Catenin delta-1	SMGYDDLDYGMMSDYGTAR; SYEDMIGEEVPSDQYYWAPLAQHER; TVQPVAMGPDGLPVDASSVSNNYIQTLGR; MDDSEVESTASILASVK; DMDLTEVITGTLWNLSSHDSIK; QPELPEVIAMLGFR; YQEAAPNVANNTGPHAASCFGAK; GYELLFQPEVVR; AAALVLQTIWGYK; SLDNNYSTPNER; MEIVDHALHALTDEVIIPHSGWER; SDFQVNLNNASR; SGDLGDMEPLKGTTPLMQK; HYEDGYPGGSDNYGSLSR; QDVYGPQPQVR; SQSSHSYDDSTLPLIDR; TPAILEASAGAIQNLCAGR; LVENCVCLLR; HIEWESVLTNTAGCLR; GKKPIEDPANDTVDFPK; SGDLGDMEPL…	32	+	+	+	+
330	O60749	SNX2	Sorting nexin-2	YLESLVQTQQQLIK; QQQFENLDQQLR; MNESDAWFEEK; AVNTQALSGAGILR; HPTLLQDPDLR; EDSSSTEFVEK; YWEAFLPEAK; WEDAQITLLK; ALSQLAEVEEK; QFLESSELPR; ELSANTAAFAK; SMSAPVIFDR; SAAMLGNSEDHTALSR; YLHVGYIVPPAPEK; VQQGERDFEQISK; VGKEDSSSTEFVEK; TSLSMFSK; DFEQISK	18	+	+	+	+
331	O60762	DPM1	Dolichol-phosphate mannosyltransferase subunit 1	YSVLLPTYNER; EGNFDIVSGTR; LGGNEIVSFLK; HATGNYIIIMDADLSHHPK	4		+
332	O60763	USO1	General vesicular transport factor p115	LKDLGHPVEEEDELESGDQEDEDDESEDPGKDLDHI; DLGHPVEEEDELESGDQEDEDDESEDPGKDLDHI; GCQVNQDYFASVNAPSNPPRPAIVVLLMSMVNER; EQLDSSNSTIAILQTEK; SSQTSGTNEQSSAIVSAR; DNQHQGSYSEGAQMNGIQPEEIGR; VLVSPTNPPGATSSCQK; QSEDLGSQFTEIFIK; CQNEQLQTAVTQQVSQIQQHK; SVEVQGETETIIATK; NQELLQSQLTEKDSMIENMK; TAIKEQLDSSNSTIAILQTEK; NQELLQSQLTEK; MKPWFEVGDENSGWSAQK; ASQKPQPNFPSPEYMIFDHEFTK; QLGPQVQQIILVSPMGVSR; GVMGGQSAGPQHTEAETIQK; S…	40	+	+	+	+
333	O60784	TOM1	Target of Myb protein 1	ATDGSLQSEDWALNMEICDIINETEEGPK; VMSEMLTELVPTQAEPADLELLQELNR; MDFLLGNPFSSPVGQR; YEAPQATDGLAGALDAR; AADRLPNLSSPSAEGPPGPPSGPAPR; VLNLIQSWADAFR; GLEFPMTDLDMLSPIHTPQR; LEDEFDMFALTR; TQEKDDDMLFAL; EVKYEAPQATDGLAGALDAR; FHVLVASQDFVESVLVR; SSPDLTGVVTIYEDLRR; SELEMVSGNVR; KGLEFPMTDLDMLSPIHTPQR; GVTSEEFDKFLEER; AGLQSLEASGR; GVTSEEFDK; LRSELEMVSGNVR	18	+	+	+	+
334	O60825	PFKFB2	6-phosphofructo-2-kinase/fructose-2,6-bisphosphatase 2;6-phosphofructo-2-kinase;Fructose-2,6-bisphosphatase	IVYYLMNIHVQPR; IGGDSGLSVR	2		+		+
335	O60826	CCDC22	Coiled-coil domain-containing protein 22	YLAALHENCSQLIQTIEDTGTIMR; FTFHLEPQAQATQVSDVPATSR; TLGVSFVQAESECR; DLGELLQAWGAGAK	4	+	+		+
336	O60828	PQBP1	Polyglutamine-binding protein 1	VFDPSCGLPYYWNADTDLVSWLSPHDPNSVVTK; HLEPEPEEEIIAEDYDDDPVDYEATR; TGADTTAAGPLFQQRPYPSPGAVLR; KDEELDPMDPSSYSDAPR; GTWSTGLPK	5		+		+
337	O60831	PRAF2	PRA1 family protein 2	LAAPDPCDPQR; TPMGLLLEALGQEQEAGS; ALDDFVLGSAR	3	+	+		+
338	O60832	DKC1	H/ACA ribonucleoprotein complex subunit 4	AGLESGAEPGDGDSDTTK; ALETLTGALFQRPPLIAAVK; KSLPEEDVAEIQHAEEFLIKPESK; SLPEEDVAEIQHAEEFLIKPESK; QEYVDYSESAK; LDTSQWPLLLK; DSAVNAICYGAK; TGFINLDKPSNPSSHEVVAWIR; AGLESGAEPGDGDSDTTKK; TTHYTPLACGSNPLKR; APQVVAEAAK; QEYVDYSESAKK; HGKPTDSTPATWK; LHNAIEGGTQLSR; IMLPGVLR; EVVAEVVK; EIGDYIR	17	+	+	+	+
339	O60841	EIF5B	Eukaryotic translation initiation factor 5B	SEDSTKDDIDLDALAAEIEGAGAAK; HTHVQDGEAGGITQQIGATNVPLEAINEQTK; AETPTAAEDDNEGDK; VTVDTGVIPASEEKAETPTAAEDDNEGDKK; LKEGDTIIVPGVEGPIVTQIR; VTVDTGVIPASEEK; WDGSEEDEDNSK; IPGMLIIDTPGHESFSNLR; NKSEDSTKDDIDLDALAAEIEGAGAAK; ETVAVKPTENNEEEFTSK; NKPGPNIESGNEDDDASFK; DAQEMADSLGVR; IFSAEIIYHLFDAFTK; LLQAQGVEVPSK; HFEATDILVSK; ILPQYIFNSR; ADRETVAVKPTENNEEEFTSK; TSEVPYAGINIGPVHK; QGTPMCVPSK; IEPIPGESPK; HIAVFPCK; …	23	+	+		+
340	O60869	EDF1	Endothelial differentiation-related factor 1	INEKPQVIADYESGR; AIPNNQVLGK; QAILAAQR	3	+	+	+	+
341	O60879	DIAPH2	Protein diaphanous homolog 2	MMEDMNLNEEK; KFDEEFTAR; LLGAITTAAER; IKELEAEIQQLR; VFDENKEDDLTELSHR	5	+		+	+
342	O60884	DNAJA2	DnaJ homolog subfamily A member 2	FDVQFPENNWINPDK; ITFTGEADQAPGVEPGDIVLLLQEK; IGLVEALCGFQFTFK; EISFAYEVLSNPEK; NVLCSACSGQGGK; DGNDLHMTYK; EISFAYEVLSNPEKR; VIEPGCVR; EYHPDKNPNAGDKFK	9	+	+	+	+
343	O60885	BRD4	Bromodomain-containing protein 4	NSNPDEIEIDFETLKPSTLR; KLQDVFEMR; LAELQEQLK; YNPPDHEVVAMAR; DVPDSQQHPAPEK; SREDEDALEQAR	6	+	+	+	+
344	O60888	CUTA	Protein CutA	LAACVNLIPQITSIYEWK; SVHPYEVAEVIALPVEQGNFPYLQWVR; GKIEEDSEVLMMIK; TQSSLVPALTDFVR	4	+	+	+	+
345	O60895	RAMP2	Receptor activity-modifying protein 2	DCLEHFAELFDLGFPNPLAER; NYETAVQFCWNHYK	2	+		+
346	O60925	PFDN1	Prefoldin subunit 1	HAHLTDTEIMTLVDETNMYEGVGR; LADIQIEQLNR; EAIHSQLLEK; AFTELQAK; MFILQSK	5	+	+	+	+
347	O60927	PPP1R11	Protein phosphatase 1 regulatory subunit 11	RATLGPTPTTPPQPPDPSQPPPGPMQH; ATLGPTPTTPPQPPDPSQPPPGPMQH; KVEWTSDTVDNEHMGR; VEWTSDTVDNEHMGR; CCCIYEKPR	5	+	+	+	+
348	O60934	NBN	Nibrin	MLSQDAPTVK; NYCDPQGHPSTGLK; KNTELEEWLR	3		+		+
349	O60936	NOL3	Nucleolar protein 3	ASDPDEAGGPEGSEAVQSGTPEEPEPELEAEASK; GVLTGPEYEALDALPDAER; SYDPPCPGHWTPEAPGSGTTCPGLPR; GVLTGPEYEALDALPDAERR; TAGAPDPAWDWQHVGPGYR; LVETLQADSGLLLDALLAR; GEAACQELLR; LLLLVQGK	8	+	+	+	+
350	O75015	FCGR3B	Low affinity immunoglobulin gamma Fc region receptor III-B	AVVFLEPQWYSVLEK	4		+
351	O75083	WDR1	WD repeat-containing protein 1	CFSIDNPGYEPEVVAVHPGGDTVAIGGVDGNVR; IWDVSVNSVVSTFPMGSTVLDQQLGCLWQK; MTVDESGQLISCSMDDTVR; SYIYSGSHDGHINYWDSETGENDSFAGK; LATGSDDNCAAFFEGPPFK; KCFSIDNPGYEPEVVAVHPGGDTVAIGGVDGNVR; AHDGGIYAISWSPDSTHLLSASGDK; FATASADGQIYIYDGK; YAPSGFYIASGDVSGK; GPVTDVAYSHDGAFLAVCDASK; FGAVFLWDSGSSVGEITGHNK; LHHVSSLAWLDEHTLVTTSHDASVK; VVTVFSVADGYSENNVFYGHHAK; EKFGAVFLWDSGSSVGEITGHNK; NIDNPALADIYTEHAHQVVVAK; VFASLPQVER; L…	28	+	+	+	+
352	O75095	MEGF6	Multiple epidermal growth factor-like domains protein 6	TGEDCEADCPEGR; GYELDTDQR; GCEPGSFGEGCHQR	3	+	+	+	+
353	O75112	LDB3	LIM domain-binding protein 3	GGPAYTPAGPQVPPLAR; DSALSTHKPIEVK	2	+
354	O75116	ROCK2	Rho-associated protein kinase 2	MDETGMVHCDTAVGTPDYISPEVLK; NLLLLANSTEEQQK; MPGAPETAPGDGAGASR; EFINLQSALESER; NSLCFPEDAEISK; SIAEEQYSDLEK; ENLLLSDSPSCR; QIQQLESNNR; NLICAFLTDR; MQTQQVNTLK; QLDETNALLR; LEGWLSLPVR; SIAEEQYSDLEKEK; VIQQSLEQEEAEHK; IYESIEEAK; GAFGEVQLVR; LADFGTCMK; DSDIEQLR; NDQWHWDNIR; DVKPDNMLLDK	20	+	+	+	+
355	O75122	CLASP2	CLIP-associating protein 2	VLCPIIQTADYPINLAAIK; TVDALTGWVGSSNYR; AGGDATDSSQTALDNK; EGGAGAVDEDDFIK; SQEDMNEPLKR	5		+		+
356	O75131	CPNE3	Copine-3	VECYDYDNDGSHDLIGTFQTTMTK; EALAQCVLAEIPQQVVGYFNTYK; SDPLCVLFLNTSGQQWYEVER; TIKVECYDYDNDGSHDLIGTFQTTMTK; ISLNSLCYGDMDK; SSPVEFECINEK; VALNVSCANLLDKDIGSK; LYGPTNFSPIINHVAR; GSITISAEEIK; SDPYLEFHK	19	+	+	+	+
357	O75150	RNF40	E3 ubiquitin-protein ligase BRE1B	YWAQLDETVEALLR; EMAPVPGTTTTTTSVK; ISLEYSELQDK; ALQGSLGGVEK; QACEDELRER	6		+		+
358	O75152	ZC3H11A	Zinc finger CCCH domain-containing protein 11A	VQQSSESSTSSPSQHEATPGAR; EASGETTGVDITK; AAVAVVPLVSEDK	3	+	+	+	+
359	O75157	TSC22D2	TSC22 domain family protein 2	ATDYGPEEVCER	4		+		+
360	O75165	DNAJC13	DnaJ homolog subfamily C member 13	MLNSNTESPYLIWNNSTR; SLQYGEQVNEILCR; VYNEVPTFQLEVPK; SEETNQQEVANSLAK; WGLLSMPVDEEVESLHLR; NQQDNPEANWK; AELLEFLESQQENMIK; DSLLASLLDGVR; LLLEEDENEESGSIKR; EQSELVAQALK; SGPYGFHEMQELWTK; ELIVGEIFVR; YECLAEEIK; SYEFFNELYHR; AIIEEGDKEIATK; DQDNAIIRPLPK	16	+	+		+
361	O75170	PPP6R2	Serine/threonine-protein phosphatase 6 regulatory subunit 2	DVGSSVWAAGTSAPEEK; KAPLLASDSSSSGGSHSEDGDQK; SYAVSSSVLHGIEPR	4	+	+	+	+
362	O75175	CNOT3	CCR4-NOT transcription complex subunit 3	MLDNDSILVDAIR; MLETILR	2		+		+
363	O75190	DNAJB6	DnaJ homolog subfamily B member 6	QVAEAYEVLSDAK; VEVEEDGQLK; HAPHCLSEEEGEQDRPR; WHPDKNPENKEEAER	4	+	+	+	+
364	O75208	COQ9	Ubiquinone biosynthesis protein COQ9, mitochondrial	ILTAALEFVPAHGWTAEAIAEGAQSLGLSSAAASMFGK; YTDQGGEEEEDYESEEQLQHR; MLIPYIEHWPR; NLTGLNQR; VNDAMNMGHTAK	5	+	+	+	+
365	O75223	GGCT	Gamma-glutamylcyclotransferase	DVTGPDEESFLYFAYGSNLLTER; SYLMTNYESAPPSPQYK; TSQTWHGGIATIFQSPGDEVWGVVWK; SNLNSLDEQEGVK; ENGLPLEYQEK; NPSAAFFCVAR; VSEEIEDIIK; SGMYVVIEVK; AIEPNDYTGK; LDFGNSQGK; KIICMGAK; VSEEIEDIIKK	12	+	+	+	+
366	O75251	NDUFS7	NADH dehydrogenase [ubiquinone] iron-sulfur protein 7, mitochondrial	QSDVMIVAGTLTNK; LDDLVNWAR	2	+	+	+	+
367	O75306	NDUFS2	NADH dehydrogenase [ubiquinone] iron-sulfur protein 2, mitochondrial	TQPYDVYDQVEFDVPVGSR; TYLQALPYFDR; ETAHWKPPPWNDVDPPKDTIVK; LVMELSGEMVR; GSGIQWDLR; MFEFYER; LDELEELLTNNR; NITLNFGPQHPAAHGVLR; IIAQCLNK; TSMESLIHHFK	10	+	+	+	+
368	O75312	ZPR1	Zinc finger protein ZPR1	AHFIMDDPAGNSYLQNVYAPEDDPEMK; EIIVSSFSCEHCGWNNTEIQSAGR; NPFTLGDSSNPGQTER; TFDQNEELGLNDMK; TEGYEAGLAPQR; AISGLEQDQPAR; GALTTVEGLITR; EVIIMATNCENCGHR; MDQIIEGNMK; SGGAVEPLGTR; FTTLEGLLK; ITLHITDASDMTR; IDEFIVK	13	+	+	+	+
369	O75323	GBAS	Protein NipSnap homolog 2	HGWEELVYYTVPLIQEMESR; YEGGYPALTEVMNK; SYQLRPGTMIEWGNYWAR; SGPNIYELR; LQFHNVKPECLEAYNK; ICQEVLPK; EFLEFR; SDMLLSR	8	+	+	+	+
370	O75339	CILP	Cartilage intermediate layer protein 1;Cartilage intermediate layer protein 1 C1;Cartilage intermediate layer protein 1 C2	FNPNAIGVPQPYLNK; EIQCSGYTLPTK; TTDWTPAGSTGQVVHGSPR; DAVQNCCGISK; LLTQTDSDGR; KLQQHQAGEYFCK; GTFTLHVPQDTER; ACEEAPPSAAHFR; TGFLSNPR	9		+		+
371	O75340	PDCD6	Programmed cell death protein 6	SGVISDTELQQALSNGTWTPFNPVTVR; AGVNFSEFTGVWK; DNSGMIDKNELK; YITDWQNVFR; TYDRDNSGMIDKNELK; SIISMFDR; LSDQFHDILIR; SIISMFDRENK	8	+	+	+	+
372	O75347	TBCA	Tubulin-specific chaperone A	ILENEKDLEEAEEYK; ILENEKDLEEAEEYKEAR; LEAAYLDLQR; AEDGENYDIK; LVLDSVKLEA; QAEILQESR; MMIPDCQR; MRAEDGENYDIKK; MRAEDGENYDIK; RLEAAYLDLQR; AEDGENYDIKK; KQAEILQESR	12	+	+	+	+
373	O75348	ATP6V1G1	V-type proton ATPase subunit G 1	DEVLDNLLAFVCDIRPEIHENYR; EEAQAEIEQYR; MTILQTYFR; QAKEEAQAEIEQYR; GSCSTEVEKETQEK	5	+	+	+	+
374	O75351	VPS4B	Vacuolar protein sorting-associated protein 4B	LLEPVVSMSDMLR; ENKPSIIFIDEIDSLCGSR; AGNYEEALQLYQHAVQYFLHVVK; LQNQLQGAIVIERPNVK; LHLGTTQNSLTEADFR; GILLFGPPGTGK; WSDVAGLEGAK; KTDGYSGADISIIVR; SLSNTKPTVNEHDLLK; EAVILPIK; IYIPLPEPHAR; NLFQLAR	12	+	+	+	+
375	O75363	BCAS1	Breast carcinoma-amplified sequence 1	SKEVESALQTVDLNEGDAAPEPTEAK; ANFTSQETQGAGK; TGDQAADSSLGSVK; KDPEDTGAEKSPTTSADLK; GCNPSGHTQSVTTPEPAK; GCNPSGHTQSVTTPEPAKEGTK; SGPTSLPLGK	7		+		+
376	O75367	H2AFY	Core histone macro-H2A.1	NGPLEVAGAAVSAGHGLPAK; EFVEAVLELR; NCLALADDKK; SIAFPSIGSGR; FVIHCNSPVWGADK; AISSYFVSTMSSSIK; NCLALADDK; QTAAQLILK; GGKEFVEAVLELR; CEELLEK	16	+	+	+	+
377	O75368	SH3BGRL	SH3 domain-binding glutamic acid-rich-like protein	ENVPENSRPATGYPLPPQIFNESQYR; ENNAVYAFLGLTAPPGSK; QQDVLGFLEANKIGFEEK; QQDVLGFLEANK; VYIASSSGSTAIK; IGFEEKDIAANEENRK; GDYDAFFEAR; IGFEEKDIAANEENR; KKQQDVLGFLEANK; KQQDVLGFLEANK; VYIASSSGSTAIKK	11	+	+	+	+
378	O75369	FLNB	Filamin-B	VTASGPGLSSYGVPASLPVDFAIDAR; TGLVEPVNVVDNGDGTHTVTYTPSQEGPYMVSVK; DGSCSAEYIPFAPGDYDVNITYGGAHIPGSPFR; AHIANPSGASTECFVTDNADGTYQVEYTPFEK; EAMQQADDWLGVPQVITPEEIIHPDVDEHSVMTYLSQFPK; NGSCGVSYIAQEPGNYEVSIK; IECSDNGDGTCSVSYLPTKPGEYFVNILFEEVHIPGSPFK; ALGALVDSCAPGLCPDWESWDPQKPVDNAR; DAGYGGISLAVEGPSKVDIQTEDLEDGTCK; IPYLPITNFNQNWQDGK; YMIGVTYGGDDIPLSPYR; FTVDTISAGQGDVMVFVEDPEGNKEEAQVTPDSDKNK; DNKDGSCSAEYIPFAPG…	129	+	+	+	+
379	O75379	VAMP4	Vesicle-associated membrane protein 4	SESLSDNATAFSNR; HVQNQVDEVIDVMQENITK	2		+
380	O75380	NDUFS6	NADH dehydrogenase [ubiquinone] iron-sulfur protein 6, mitochondrial	TGTCGYCGLQFR; VIACDGGGGALGHPK; VTHTGQVYDDKDYRR; VYINLDK; VTHTGQVYDDKDYR; VYINLDKETK	6	+	+	+	+
381	O75390	CS	Citrate synthase, mitochondrial	GGEEPLPEGLFWLLVTGHIPTEEQVSWLSK; AALPSHVVTMLDNFPTNLHPMSQLSAAVTALNSESNFAR; EGSGIGAIDSNLDWSHNFTNMLGYTDHQFTELTR; AKGGEEPLPEGLFWLLVTGHIPTEEQVSWLSK; GLVYETSVLDPDEGIR; TVVGQITVDMMYGGMR; TKYWELIYEDSMDLIAK; DYIWNTLNSGR; ALGVLAQLIWSR; IVPNVLLEQGK; VVPGYGHAVLR; ALGFPLERPK; HLPNDPMFK; LRDYIWNTLNSGR; GFSIPECQK; DILADLIPK; SMSTEGLMK; EVGKDVSDEKLR; LVAQLYK	19	+	+	+	+
382	O75391	SPAG7	Sperm-associated antigen 7	EFAPSDEELDSYR; EVSDFIQDSGQIK; RGEEWDPQKAEEK; YVMIFK	4		+		+
383	O75396	SEC22B	Vesicle-trafficking protein SEC22b	NLGSINTELQDVQR; VADGLPLAASMQEDEQSGR; DLQQYQSQAK; KVPTVSRPYSFIEFDTFIQK; GEALSALDSK; IMVANIEEVLQR; ANNLSSLSK	7	+	+	+	+
384	O75400	PRPF40A	Pre-mRNA-processing factor 40 homolog A	FTNMLGQPGSTALDLFK; EPAFEDITLESER; KAEQMFGEMEVWNAISER; QAAPPIELDAVWEDIRER; FVKEPAFEDITLESER; TLLEQLDDDQ; TYYYNTETK; QSTWEKPDDLKTPAEQLLSK; QETVADFTPK; SDSGKPYYYNSQTK; DFMHVLEHECQHHHSK; STTLDAGNIK; RVPSNASWEQAMK; TPAEQLLSK; SNLHAMIK; FYVEDLK; TYTWNTK	17	+	+	+	+
385	O75410	TACC1	Transforming acidic coiled-coil-containing protein 1	GGAAGEDEAGGPEGDPEEEDSQAETK; ASYHFSPEELDENTSPLLGDAR; DEGAVISQISDISNR; ESCDPSLGLAGPGAK; LDKANEEIAQVR; EQALADLNSVER; SAGLEQPTDPVAR	14	+	+	+	+
386	O75431	MTX2	Metaxin-2	TLDQVLEDVDQCCQALSQR; ANAEYMSPSGK; RIEQHYFEDR; IEQHYFEDR	4	+	+	+	+
387	O75436	VPS26A	Vacuolar protein sorting-associated protein 26A	EITGIGPSTTTETETIAK; SYDFEFMQVEKPYESYIGANVR; FESPESQASAEQPEM; EYDLIVHQLATYPDVNNSIK; HYLFYDGESVSGK; LFLAGYDPTPTMR; ELALPGELTQSR; YEIMDGAPVKGESIPIR; YFLNLVLVDEEDRR; YEIMDGAPVK; QQEIILWR	14	+	+	+	+
388	O75439	PMPCB	Mitochondrial-processing peptidase subunit beta	EMQEVETNLQEVVFDYLHATAYQNTALGR; STQAATQVVLNVPETR; LCTSVTESEVAR; IVLAAAGGVSHDELLDLAK; IDAVNAETIR; TILGPTENIK; SFGGGMNLSSK; VTCLESGLR; DLVDYITTHYK; FHFGDSLCTHK	11		+		+
389	O75462	CRLF1	Cytokine receptor-like factor 1	VGGLEDQLSVR; YRVEDSVDWK	2		+
390	O75475	PSIP1	PC4 and SFRS1-interacting protein	QSNASSDVEVEEKETSVSKEDTDHEEK; QSNASSDVEVEEK; NMFLVGEGDSVITQVLNK; LPIFFFGTHETAFLGPK; KGFNEGLWEIDNNPK; HTEMITTLK; VDEVPDGAVKPPTNK	14	+	+	+	+
391	O75477	ERLIN1	Erlin-1	EALEPSGENVIQNK; SVQTTLQTDEVK; ISEIEDAAFLAR; NFELMEAEK; LTPEYLELK	5	+	+	+	+
392	O75487	GPC4	Glypican-4;Secreted glypican-4	ICPQGSTCCSQEMEEK; SVVSEQCNHLQAVFASR	2				+
393	O75489	NDUFS3	NADH dehydrogenase [ubiquinone] iron-sulfur protein 3, mitochondrial	TYTDELTPIESAVSVFK; FDLNSPWEAFPVYR; QLSAFGEYVAEILPK; EIWDMFGVFFANHPDLR; SLVDLTAVDVPTR; KFDLNSPWEAFPVYR; ILTDYGFEGHPFR; ESAGADTRPTVRPR; VVAEPVELAQEFR; AANWYER	10	+	+	+	+
394	O75494	SRSF10	Serine/arginine-rich splicing factor 10	YGPIVDVYVPLDFYTR; GFAYVQFEDVR; QIEIQFAQGDR; GFAYVQFEDVRDAEDALHNLDR; NVADDTRSEDLRR; YLRPPNTSLFVR; QIEIQFAQGDRK; DAEDALHNLDRK; NVADDTRSEDLR; DAEDALHNLDR	10	+	+	+	+
395	O75503	CLN5	Ceroid-lipofuscinosis neuronal protein 5	GAETWFDSYDCSK; LQAPVWEFK	2	+	+	+	+
396	O75506	HSBP1	Heat shock factor-binding protein 1	NIADLMTQAGVEELESENKIPATQK; TVQDLTSVVQTLLQQMQDK; FQTMSDQIIGR	3	+	+	+	+
397	O75521	ECI2	Enoyl-CoA delta isomerase 2, mitochondrial	QNYVDLVSSLSPSLESSSQVEPGTDRK; STGFETLVVTSEDGITK; WDAWNALGSLPK; DFENSMNQVK; LHAVNAEECNVLQGR; NAINTEMYHEIMR	6	+	+	+	+
398	O75525	KHDRBS3	KH domain-containing, RNA-binding, signal transduction-associated protein 3	FLIPDYNDEIR; YLPELMAEK; DSLDPSFTHALR	3		+
399	O75531	BANF1	Barrier-to-autointegration factor;Barrier-to-autointegration factor, N-terminally processed	DFVAEPMGEKPVGSLAGIGEVLGK; DFVAEPMGEKPVGSLAGIGEVLGK; AYVVLGQFLVLK; HRDFVAEPMGEKPVGSLAGIGEVLGK; DFVAEPMGEKPVGSLAGIGEVLGKK; KDEDLFREWLK; AYVVLGQFLVLKK; EWLKDTCGANAK; DCFGCLR; KDEDLFR	9	+	+	+	+
400	O75533	SF3B1	Splicing factor 3B subunit 1	TPIGTPAMNMATPTPGHIMSMTPEQLQAWR; WDETPASQMGGSTPVLTPGK; KAALDEAQGVGLDSTGYYDQEIYGGSDSR; AALDEAQGVGLDSTGYYDQEIYGGSDSR; EFGAGPLFNQILPLLMSPTLEDQER; LLVDVDESTLSPEEQK; SVNDQPSGNLPFLKPDDIQYFDK; QCCGTDGVEANYIK; SRWDETPASQMGGSTPVLTPGK; WDQTADQTPGATPK; AIGYLIPLMDAEYANYYTR; IYNSIYIGSQDALIAHYPR; NRPLSDEELDAMFPEGYK; LLVDVDESTLSPEEQKER; GGDSIGETPTPGASK; QLVDTTVELANK; VQENCIDLVGR; VLPPPAGYVPIR; ICFELLELLK; LSSWDQ…	40	+	+	+	+
401	O75534	CSDE1	Cold shock domain-containing protein E1	ATNIEVLSNTFQFTNEAR; GDLETLQPGDDVEFTIK; EAEDGIIAYDDCGVK; DQFGFINYEVGDSK; LLTSYGFIQCSER; EKEAEDGIIAYDDCGVK; NITLDDASAPR; DQFGFINYEVGDSKK; INFVIDNNK; VGDDVEFEVSSDRR; CQGVVCAMK; NQNDPLPGR; DNFGFIETANHDK; LLGYVATLK; EAFGFIER; QRPGQQVATCVR; EIFFHYSEFK; IKQEILPEER	18	+	+	+	+
402	O75558	STX11	Syntaxin-11	LAELLDLSK; ELSEAAEAQHGPHSAVAR	2	+	+
403	O75563	SKAP2	Src kinase-associated phosphoprotein 2	DAEEWVQQLK; GEFAIDGYSVR; YGWWVGEMK; IYQFTAASPK; TVFYYYGSDKDK; DHSFLGFEWQK	6	+	+	+	+
404	O75569	PRKRA	Interferon-inducible double-stranded RNA-dependent protein kinase activator A	SLLSIPNTDYIQLLSEIAK; VTVGDITCTGEGTSK; NIPVYECER; VTVGDITCTGEGTSKK; NQLNPIGSLQELAIHHGWR; LPEYTLSQEGGPAHK; SDVQIHVPTFTFR; TPIQVLHEYGMK; EYTTICR	9	+	+	+	+
405	O75594	PGLYRP1	Peptidoglycan recognition protein 1	TLGWCDVGYNFLIGEDGLVYEGR; YVVVSHTAGSSCNTPASCQQQAR; ALASECAQHLSLPLR; AAQGLLACGVAQGALR; TLSPGNQLYHLIQNWPHYR; VPTPQAIR	6	+	+	+	+
406	O75608	LYPLA1	Acyl-protein thioesterase 1	YICPHAPVRPVTLNMNVAMPSWFDIIGLSPDSQEDESGIK; DISILQCHGDCDPLVPLMFGSLTVEK; LAGVTALSCWLPLR; TYEGMMHSSCQQEMMDVK; KATAAVIFLHGLGDTGHGWAEAFAGIR; ASFPQGPIGGANR; TLVNPANVTFK; ALIDQEVK	8	+	+	+	+
407	O75629	CREG1	Protein CREG1	HGFDPQSPLCVHIMLSGTVTK; FVTHVSDWGALATISTLEAVR; TWPSSHNWFFAK	3	+	+	+	+
408	O75636	FCN3	Ficolin-3	ELLSQGATLSGWYHLCLPEGR; LLGEVDHYQLALGK; RQDGSVDFFR	3	+		+
409	O75643	SNRNP200	U5 small nuclear ribonucleoprotein 200 kDa helicase	MDTDLETMDLDQGGEALAPR; ETYEVLLSFIQAALGDQPR; LIGLSATLPNYEDVATFLR; YAQDEHLITFFVPVFEPLPPQYFIR; AALETDENLLLCAPTGAGK; GVESVFDIMEMEDEER; GLFYFDNSFRPVPLEQTYVGITEK; EEASDDDMEGDEAVVR; EEEVTGPVIAPLFPQK; NALLQLTDSQIADVAR; VELTITPDFQWDEK; EEISATQIIVCTPEK; WTELGALDILQMLGR; WLSCETQLPVSFR; HLSDHLSELVEQTLSDLEQSK; MMILYCTLLASAQSEAEKER; QVLDLEDLVFTQGSHFMANK; EIDLLLGQTDDTR; GYTLLSEGIDEMVGIIYKPK; SPTLYGISHDDLK; FQIMN…	61	+	+	+	+
410	O75663	TIPRL	TIP41-like protein	ISSLMHVPPSLFTEPNEISQYLPIK; LADELHMPSLPEMMFGDNVLR; VACAEEWQESR; FFEEVLLFEDELHDHGVSSLSVK; EVIKPYDWTYTTDYK; IDPNPADSQK; DFCFGPWK; GTLLGESLK; MMIHGFQSSHR; VVPTTDHIDTEK	10	+	+	+	+
411	O75674	TOM1L1	TOM1-like protein 1	VMSAILMENTPGSENHEDIELLQK; NSTVTLVPEQIGK	2		+		+
412	O75683	SURF6	Surfeit locus protein 6	KAEEATEAQEVVEATPEGACTEPR; VEVSEDEPASK; ELSPAALEK	3		+		+
413	O75688	PPM1B	Protein phosphatase 1B	NVIEAVYSR; NGQVCFSTQDHKPCNPR; SGEEGMPDLAHVMR; DSELDKHLESR	8		+		+
414	O75694	NUP155	Nuclear pore complex protein Nup155	GVIQVYDLGQDGQGMSR; LHQEDQACATCLILACSTAACDR; ISNQVDLSNVCAQYR; SVFKPIVQIAVIENSESLDCQLLAVTHAGVR; NSQFAGGPLGNPNTTAK; YVENPSQVLNCER; SSTAISSIAADGEFLHELEEK; QYSHHSSVQDAVSQLDSELMDITK; ISLQAIQQLVR; LLEVYDQLFK; LYGEFADPFK; HLLVSNVGGDGEEIER; CITDTLQELVNQSK; LPPGFSASSTVEKPSK; LADMHSTEISLQQR; AAPQSPSVPK; KDPQGLGLHFYK; ANELLQR	18		+	+	+
415	O75695	RP2	Protein XRP2	GFFLVQTK; EKAPDFLPLLNK; LIDEMVGK	3	+	+	+
416	O75717	WDHD1	WD repeat and HMG-box DNA-binding protein 1	VVDESDETENQEEK; IVDVMDSSQQK	2		+		+
417	O75718	CRTAP	Cartilage-associated protein	NAAPCAVSYLLFDQNDK; TSITDMELALPDFFK; VMQQNLVYYQYHR; SLPGAEDYIKDLETK; FLQFAYFK; SYESLFIR	6		+		+
418	O75746	SLC25A12	Calcium-binding mitochondrial carrier protein Aralar1	AGQTTYSGVIDCFR; GLLPQLLGVAPEK; LQVAGEITTGPR; NIFLQYASTEVDGER; YEGFFGLYR; KIYSTLAGTR; LTVNDFVR; LTLADIER; FGLYLPK	9	+	+		+
419	O75764	TCEA3	Transcription elongation factor A protein 3	TGGTTTDLFQCSK; MTAEEMASDELR; NCTYNQVQTR; ADDDYKDYGVNCDK; LLDSPGPPKGEK	5		+		+
420	O75781	PALM	Paralemmin-1	ADEVTLSEAGSTAGAAETR; MEVLAAETTSQQER; WLLEGTPSSASEGDEDLRR; KTEVVMNSQQTPVGTPK; VLSSTTLLPR; ENAAAPSPVR	6	+	+	+	+
421	O75787	ATP6AP2	Renin receptor	YGEDSEQFR; DHSPDLYSLELAGLDEIGKR; ILVDALQK	3		+
422	O75791	GRAP2	GRB2-related adapter protein 2	LGLFPANYVAPMTR; ASQSSPGDFSISVR; AELGSQEGYVPK; HQAENLLMGK; NFIDIQFPK; EVGFFIIR	6	+	+	+	+
423	O75821	EIF3G	Eukaryotic translation initiation factor 3 subunit G	AIAGVSGFGYDHLILNVEWAKPSTN; EDLNCQEEEDPMNK; GIPLATGDTSPEPELLPGAPLPPPK; LPGELEPVQATQNK; ELAEQLGLSTGEK; ETDLQELFRPFGSISR; EKLPGELEPVQATQNK; ELAEQLGLSTGEKEK; VTNLSEDTR; TVTEYKIDEDGKK; CPYKDTLGPMQK; DTLGPMQK	12	+	+	+	+
424	O75822	EIF3J	Eukaryotic translation initiation factor 3 subunit J	ETFGVNNAVYGIDAMNPSSR; KLQEESDLELAK; ITNSLTVLCSEK; LQEESDLELAK; VLTPEEQLADK; RLEEPEEPK; DVCISLEIDDLKK; VLTPEEQLADKLR; LEEPEEPK; DDFTEFGK; KGVVPGGGLK	11	+	+	+	+
425	O75828	CBR3	Carbonyl reductase [NADPH] 3	TVEEGAETPVYLALLPPDATEPQGQLVHDK; GQAAVQQLQAEGLSPR; AFENCSEDLQER; ILVNACCPGPVK; EGWPNSPYGVSK; FHSETLTEGDLVDLMK; FHQLDIDDLQSIR; FVEDTKNEVHER; IGVTVLSR; KFVEDTKNEVHER	10	+	+	+	+
426	O75832	PSMD10	26S proteasome non-ATPase regulatory subunit 10	ASTNIQDTEGNTPLHLACDEER; ASTNIQDTEGNTPLHLACDEERVEEAK; GAQVNAVNQNGCTPLHYAASK; NRHEIAVMLLEGGANPDAK; LLVSQGASIYIENKEEK; HEIAVMLLEGGANPDAK; LEELKESILADK; DHYEATAMHR	8	+	+	+	+
427	O75843	AP1G2	AP-1 complex subunit gamma-like 2	ADCASGILLAAER; AAILEKMPLVER; HRPTVVECLR	3	+	+	+	+
428	O75844	ZMPSTE24	CAAX prenyl protease 1 homolog	TTTHVPPELGQIMDSETFEK; DIQEDSGMEPR; NEEVLAVLGHELGHWK; DLYSALIK; SIDFPLTK	5	+	+	+	+
429	O75874	IDH1	Isocitrate dehydrogenase [NADP] cytoplasmic	NYDGDVQSDSVAQGYGSLGMMTSVLVCPDGK; GQETSTNPIASIFAWTR; SIEDFAHSSFQMALSK; ELAFFANALEEVSIETIEAGFMTK; VTYLVHNFEEGGGVAMGMYNQDK; ISGGSVVEMQGDEMTR; ATDFVVPGPGKVEITYTPSDGTQK; LIFPYVELDLHSYDLGIENR; SDYLNTFEFMDK; VEITYTPSDGTQK; TVEAEAAHGTVTR; LIDDMVAQAMK; KISGGSVVEMQGDEMTR; DIFQEIYDK; SEGGFIWACK; ATDFVVPGPGK; GWPLYLSTK; NILGGTVFR; FKDIFQEIYDK; LVSGWVKPIIIGR; FKDIFQEIYDKQYK; IIWELIK; IWYEHR	23	+	+	+	+
430	O75880	SCO1	Protein SCO1 homolog, mitochondrial	LVGLTGTREEVDQVAR; VYYSPGPK	2		+		+
431	O75881	CYP7B1	25-hydroxycholesterol 7-alpha-hydroxylase	SLDILLESMMQNLK; MQGWSEVFQSR	2		+
432	O75882	ATRN	Attractin	SCALDQNCQWEPR; LTGSSGFVTDGPGNYK; GDECQLCEVENR; SEAACLAAGPGIR; DNPMYYCNK; GVKGDECQLCEVENR; DLDMFINASK; NHNALLASLTTQK; IYMYGGK	9	+	+	+	+
433	O75884	RBBP9	Putative hydrolase RBBP9	EQQEVADRLETK; ESIWLPFMETELHCDEK; FTDCGHFQNTEFHELITVVK; ASGYFTRPWQWEK; TIIIGHSSGAIAAMR	5	+	+	+	+
434	O75886	STAM2	Signal transducing adapter molecule 2	SLYPSSEIQLNNK; LVNEAPVYSVYSK; VLEALELYNK; HSELSELNVK; DFATEVR	5		+	+	+
435	O75915	ARL6IP5	PRA1 family protein 3	TPMGIVLDALEQQEEGINR; RTPMGIVLDALEQQEEGINR; AWDDFFPGSDR; MDVNIAPLR; LTDYISK	5	+	+	+	+
436	O75923	DYSF	Dysferlin	MFELTCTLPLEK; IETQNQLLGIADR; LGHSELPAALEQAEDWLLR; DVILDDLSLTGEK; EANIYMVPQNIKPALQR; VEDLPADDILR; QFHQLAAQGPQECLVR; IGETVVDLENR; DDIECPLGWK; ITLYDYDLLSKDEK; TDALLGEFR	17	+	+	+	+
437	O75934	BCAS2	Pre-mRNA-splicing factor SPF27	NDITAWQECVNNSMAQLEHQAVR; EMESNWVSLVSK; IENLELMSQHGCNAWK; HIQDLNWQR; QPIELLSMK; EAAAALVEEETRR; VYNENLVHMIEHAQK	7	+	+	+	+
438	O75935	DCTN3	Dynactin subunit 3	LAQIHIQQQDQCVEITEESK; YLDPEYIDR; VQVALGNISSK; ALLEEYNK; WVYGPGGAR; IAIPDASK	6	+	+	+	+
439	O75937	DNAJC8	DnaJ homolog subfamily C member 8	LTRPGSSYFNLNPFEVLQIDPEVTDEEIK; KEGKPTIVEEDDPELFK; EGKPTIVEEDDPELFK; LLLDQEQK; QLSILVHPDKNQDDADR; LFAELEIK; QREEEIEAQEK; ALDVIQAGK	8	+	+	+	+
440	O75940	SMNDC1	Survival of motor neuron-related-splicing factor 30	DLLSTQPSETLASSDSFASTQPTHSWK; VGVGTCGIADKPMTQYQDTSK; AQLQQVEAALSGNGENEDLLK; SIFASPESVTGK; DLQEVIELTK; IKELEQEREDQK	6	+	+	+	+
441	O75947	ATP5H	ATP synthase subunit d, mitochondrial	NLIPFDQMTIEDLNEAFPETK; LAALPENPPAIDWAYYK; TIDWVAFAEIIPQNQK; VPVPEDKYTAQVDAEEKEDVK; SCAEWVSLSK; KYPYWPHQPIENL; SWNETLTSR; YTAQVDAEEKEDVK; AGLVDDFEK; IVEYEKEMEK	10	+	+	+	+
442	O75955	FLOT1	Flotillin-1	LPQVAEEISGPLTSANK; SQLIMQAEAEAASVR; KAEAFQLYQEAAQLDMLLEK; VFVLPCIQQIQR; AQQVAVQEQEIAR; VSAQYLSEIEMAK; AQADLAYQLQVAK; ITLVSSGSGTMGAAK; VASSDLVNMGISVVSYTLK; ISLNTLTLNVK; VTGEVLDILTR; AAYDIEVNTR; DIHDDQDYLHSLGK; RAQADLAYQLQVAK; TEAEIAHIALETLEGHQR; SPPVMVAGGR; VQVQVVER; HGVPISVTGIAQVK; MRGEAEAFAIGAR; FSEQVFK; LTGVSISQVNHKPLR	21	+	+	+	+
443	O75962	TRIO	Triple functional domain protein	DSDDSAATPQDETVEER; NHSGGGGGGGSGGSGGGGGSGGGGAPSGGSGHSGGPSSCGGAPSTSR; SADAGSQKDSDDSAATPQDETVEER	3		+
444	O75964	ATP5L	ATP synthase subunit g, mitochondrial	VELVPPTPAEIPR; LATFWYYAK; IVNSAQTGSFK; TPALVNAAVTYSKPR; KIVNSAQTGSFK	5	+	+	+	+
445	O75976	CPD	Carboxypeptidase D	LTAGLGSLIPEGDAGPDAAGPDAAGPLLPGRPQVK; ELYVMEISDNPGVHEPGEPEFK; EGDCGFGDGGPSGASGR; ELLLNLIEYLCK; FVLSGNLHGGSVVASYPFDDSPEHK; SQEGDSISVIGR; NFGTDPEVTDLVHNTR; AREGDCGFGDGGPSGASGR; SSSNLALALYR; AYASNHPIMK; EAAAAGLPGLAR; ESLITLIEK; AIIENLIQK; YYHEEELESALR; ELPNFWEQNRR; ENSQMFQGRPCK; QHHDEYEDEIR; LVGNMHGDETVSR; ALIEWIR; EFETLIK; DLSEFLR; LRQHHDEYEDEIR; SLIQFMK; SLLSMLVEVHK	24		+		+
446	O75995	SASH3	SAM and SH3 domain-containing protein 3	ALSEEMADTLEEGSASPTSPDYSLDSPGPEK; SKPSSPVVSEKEFNLDDNIPEDDSGVPTPEDAGK; EFNLDDNIPEDDSGVPTPEDAGK; MALAFSEQEEHELPVLSR; VHTDFTPSPYDHDSLK; ETHLNELNIMDPQHR	6	+	+		+
447	O76003	GLRX3	Glutaredoxin-3	LEAEGVPEVSEKYEISSVPTFLFFK; AYSNWPTYPQLYVK; ELEASEELDTICPK; YEISSVPTFLFFK; HNIQFSSFDIFSDEEVR; LEAEGVPEVSEK; HASSGSFLPSANEHLKEDLNLR; HASSGSFLPSANEHLK; GELVGGLDIVK; ELPQVSFVK; ELKENGELLPILR; LTHAAPCMLFMK; ASVMLFMK	13	+	+	+	+
448	O76013	KRT36	Keratin, type I cuticular Ha6	ARLEGEIATYR; LAADDFR	2	+	+		+
449	O76021	RSL1D1	Ribosomal L1 domain-containing protein 1	ATNESEDEIPQLVPIGK; MEDSASASLSSAAATGTSTSTPAAPTAR; EINDCIGGTVLNISK; SDSEDICLFTKDEPNSTPEK; IGHVGMQIEHIIENIVAVTK; DDVAPESGDTTVK; SDSEDICLFTK; DDVAPESGDTTVKKPESK; LLPSLIGR; FFTTPSK	10	+	+		+
450	O76024	WFS1	Wolframin	LNATASLEQER; DAAAPAEPQAQHTR; TLTDLLLR	3	+	+	+	+
451	O76041	NEBL	Nebulette	AMYDYSAQDEDEVSFR; DGDYIVNVQPIDDGWMYGTVQR; QSFTTVADTPENLR; TGMLPANYIEFVN; GFSIVTDTPELQR; KNTQVVSDAAYK; NTQVVSDAAYK; QQSELQSQVK; MALNMNNYK; LKQQSELQSQVK; MNPQCAR; GVHPHIVEMDR; VVYPTEK	13	+	+	+	+
452	O76054	SEC14L2	SEC14-like protein 2	YNSHLVPEDGTLTCSDPGIYVLR; HISPDQVPVEYGGTMTDPDGNPK; QQYEHSVQISR	3	+	+		+
453	O76070	SNCG	Gamma-synuclein	TKEQANAVSEAVVSSVNTVATK; EQANAVSEAVVSSVNTVATK; EDLRPSAPQQEGEASK; TVEEAENIAVTSGVVR; TKENVVQSVTSVAEK; EDLRPSAPQQEGEASKEKEEVAEEAQSGGD; EKEEVAEEAQSGGD; ENVVQSVTSVAEK; KEDLRPSAPQQEGEASK; EEVAEEAQSGGD; TKEGVMYVGAK; KEDLRPSAPQQEGEASKEK; EGVMYVGAK; EGVVGAVEK; MDVFKK	15	+	+	+	+
454	O76071	CIAO1	Probable cytosolic iron-sulfur protein assembly protein CIAO1	TIYDIAWCQLTGALATACGDDAIR; SVAWAPSGNLLATCSR; NQDDFECVTTLEGHENEVK; IWGTEGDSWICK; HVVWHPSQELLASASYDDTVK	5	+	+	+	+
455	O76074	PDE5A	cGMP-specific 3',5'-cyclic phosphodiesterase	LFDVAEGSTLEEVSNNCIR; GHTESCSCPLQQSPR	2			+
456	O76076	WISP2	WNT1-inducible-signaling pathway protein 2	CEDGGFTCVPLCSEDVR; GALCLLAEDDSSCEVNGR; LGEPCDQLHVCDASQGLVCQPGAGPGGR; CPLGVPLVLDGCGCCR; RLGEPCDQLHVCDASQGLVCQPGAGPGGR; EGETFQPHCSIR	6	+		+	+
457	O76094	SRP72	Signal recognition particle subunit SRP72	VVPENLGLQEGTHELCYNTACALIGQGQLNQAMK; VDVEALENSAGATYIR; ALLAMYTNQAEQCR; TEEALQLYNQIIK; GTQGATAGASSELDASK; AIELLQEFSDQHPENAAEIK; LKPTDVGLLAVIANNIITINK; DIHTLAQLISAYSLVDPEK; VVCLIQNGSFK; VLANNSLSFEK; HLPSSDSMSLK; YDECLAVYR; KTNLSAVVAAQSNWEK; ELYGQVLYR; TIESANQQTDKLK; DQNVFDSK; ILQINKDDVTALHCK; EALNVINTHTK; LTMAQLK	19	+	+	+	+
458	O94760	DDAH1	N(G),N(G)-dimethylarginine dimethylaminohydrolase 1	LGLQVVELPADESLPDCVFVEDVAVVCEETALITRPGAPSR; SFCSMAGPNLIAIGSSESAQK; LQLNIVEMKDENATLDGGDVLFTGR; GAEILADTFKDYAVSTVPVADGLHLK; YDKLTVPDDIAANCIYLNIPNK; DENATLDGGDVLFTGR; VDGLLTCCSVLINK; LTVPDDIAANCIYLNIPNK; LKDHMLIPVSMSELEK; TPEEYPESAK; VDGLLTCCSVLINKK; DYAVSTVPVADGLHLK; LQLNIVEMK; GAEILADTFK; IMQQMSDHRYDK	18	+	+	+	+
459	O94763	URI1	Unconventional prefoldin RPB5 interactor 1	TSDIFEADIANDVK; KVDNDYNALR; NTNVNAMHQVTDSHTPCHK; VDNDYNALR; EVLLEASEETGKR	5		+		+
460	O94776	MTA2	Metastasis-associated protein MTA2	DISSSLNSLADSNAR; VWDPDNPLTDR; EFEEESKQPGVSEQQR; QIDQFLVVAR; TLLADQGEIR; TPTQLEGATR; QDFLPWK; QFESLPATHIR	8	+	+	+	+
461	O94788	ALDH1A2	Retinal dehydrogenase 2	VFPVYNPATGEQVCEVQEADKADIDK; IFINNEWQNSESGR; IHGMTIPVDGDYFTFTR	9	+	+	+	+
462	O94804	STK10	Serine/threonine-protein kinase 10	LSEEAECPNPSTPSK; DMLAQCESNMSELQQLQNEK; FFDTELENLER; GLTEPQIQVVCR; EAALWEMEEHQLQER; ASQSRPNSSALETLGGEK; ALEEDLNQK; QMLEALNFLHSK	10	+	+	+	+
463	O94808	GFPT2	Glutamine--fructose-6-phosphate aminotransferase [isomerizing] 2	ETDCGVHINAGPEIGVASTK; VIQQLEGAFALVFK; IKEITYMHSEGILAGELK; EITYMHSEGILAGELK; RGSPLLIGVR; EIFETLIK; GYDVDFPR; GSPLLIGVR	8				+
464	O94811	TPPP	Tubulin polymerization-promoting protein	TITFEQFQEALEELAK; VDLVDESGYVSGYK; NVTVTDVDIVFSK; DCQVIDGR	4	+	+	+
465	O94826	TOMM70A	Mitochondrial import receptor subunit TOM70	ILLDQVEEAVADFDECIR; SYFSSFTDDIISQPMLK; QAYTGNNSSQIQAAMK; SEMEMAHLYSLCDAAHAQTEVAKK; ATFYLLIGNANAAKPDLDK; NVDLSTFYQNR; QYMEEENYDK; SEMEMAHLYSLCDAAHAQTEVAK; CIDLEPDNATTYVHK; SDEDKDKEGEALEVK; NREPLMPSPQFIK; AAAFEQLQK; GLLQLQWK; LRPESALAQAQK; AIDMFNK; GFEEVIK	16	+	+	+	+
466	O94832	MYO1D	Unconventional myosin-Id	AWEGNYLASKPDTPQTSGTFVPVANELK; GIIAILDDACMNVGK; VTDEMFLEALNSK; SFHSFYQLLQGGSEQMLR; DTCIVISGESGAGK; SNCVLEAFGNAK; VVSIIAELLSTK; DIIDKQHTEQEASYGR; YMDINFDFK; LNQPQPDFTK; SIPASDLPQVR; SSINDAAEFR; VIGFKPEEIQTVYK; LFCWIVTR; ELYERPPHLFAIADAAYK; HQVEYLGLLENVR; VIVQQPGER; RFEEALQTIFNR; IGELVGVLVNHFK; INDIIEVK; DTIEQYK; IVLFLQK; ILAAILHLGNLK; ILEFDRDFR	24	+	+	+	+
467	O94842	TOX4	TOX high mobility group box family member 4	GQNPNATFGEVSK; SGCENPPIVSK	2		+		+
468	O94851	MICAL2	Protein-methionine sulfoxide oxidase MICAL2	EEEATWQEQEAPR; LLPQTTPENINK; HLDLDPLDHR	3		+		+
469	O94855	SEC24D	Protein transport protein Sec24D	NCASPSAASQLILPDSMK; CTTYCFPCTSDMAK; ILFQPQTNVYDSLAK; GQIPPLVTTDCMIQDQGNASPR; YQCGFCNCVNDVPPFYFQHLDHIGR; SCETDALINFFAK; KLDPDSIPSPIQVIENDR; VLPVYMNCLLK; GLYGGSSYVDFLCCVHK; IHNLGLNCSSQLADLYK; NCVLLSRPEISTDER; LFIFHSSLPTAEAPGK; QQFLNDLR; IPKEEQEETSAIR; VGFITYNK; IGFDAIMR	18	+	+	+	+
470	O94874	UFL1	E3 UFM1-protein ligase 1	TYDLPGNFLTQALTQR; TGQGDYPLNNELDKEQEDVASTTR; VNIVDLQQVINVDLIHIENR; SVFMSSTTSASGTGR; TQSTWVDSFFR; HVQLVLGQLIDENYLDR; FFADDTQAALTK; FINDCTELFR; QISTLESVSTSK; GVIFTEAFVAR; AVFVPDIYSR; EYITPAQISK; ELQELSSSIK; AQFAEATQR; IISGHIDLDNR; QLEVVHTLDGK; LAADFQR	17	+	+	+	+
471	O94875	SORBS2	Sorbin and SH3 domain-containing protein 2	RVDQNWYEGK; FFGTFPGNYVK; VGIFPISYVEK; SFTSSSPSSPSR; VDLPGSSTTLTK; SYSSTLTDMGR; SLERPMSSASMASDFR; ESDVIDVMEK; DASSPVPPPHVPPPVPPLRPR; SIFEYEPGK; KGDTVYILR; QGIFPVSYVEVVKK; SSTEKHDWDPPDR; NEDELELR; KIDQNWYEGEHHGR; SSTEKHDWDPPDRK	20	+		+	+
472	O94885	SASH1	SAM and SH3 domain-containing protein 1	VHTDFTPSPYDTDSLK; LGGGLAPDTSK	2		+	+	+
473	O94888	UBXN7	UBX domain-containing protein 7	QEILVEPEPLFGAPK; LGDFPYVSILDPR; EQITLPEQAK; FELLTNFPR; DFQTETIR; LTTLADLFRPPIDLMHK; SIFDGFR	7	+	+		+
474	O94901	SUN1	SUN domain-containing protein 1	VVIQPDIYPGNCWAFK; VDQMEGGAAGPSASVR; TGCETVDAVQER; IFSNWGHPEYTCLYR; TLSPTGNISSAPK; VDDPQDVFKPTTSR; DLQLQILR; GDLQTMLR; RPPVLDESWIR	9	+	+	+	+
475	O94903	PROSC	Proline synthase co-transcribed bacterial homolog protein	LMAVPNLFMLETVDSVK; TFGENYVQELLEK; VMVQINTSGEESK; HGLPPSETIAIVEHINAK; TKPADMVIEAYGHGQR; APLEVAQEH; IGSTIFGER; DLPAIQPR; LADKVNSSWQR	9	+	+	+	+
476	O94905	ERLIN2	Erlin-2	VAQVAEITYGQK; LTPEYLQLMK; ADAECYTAMK; NYELMESEK; QFEGLADK; AKADAECYTAMK; IEEGHIGVYYR; VTKPNIPEAIR	14	+	+	+	+
477	O94906	PRPF6	Pre-mRNA-processing factor 6	LSQVSDSVSGQTVVDPK; EQWIQDAEECDR; LEEANGNTQMVEK; AAVELEEPEDAR; LESENDEYER; AAQDLCEEALR; AGSVATCQAVMR; FELQHGTEEQQEEVR; LTPVPDSFFAK; AIYAYALQVFPSKK; HLQTGENHTSVDPR; ESLEALLQR; AVIGIGIEEEDRK; HIWITAAK; HYEDFPK	15	+	+	+	+
478	O94919	ENDOD1	Endonuclease domain-containing 1 protein	LLPFNPQLFQNNCGETEQDTEK; ILEVVNQIQDEER; DSDIIEDVMVK	3	+	+
479	O94925	GLS	Glutaminase kidney isoform, mitochondrial	MAGNEYVGFSNATFQSER; FSPDLWGVSVCTVDGQR; FVIPDFMSFTSHIDELYESAK; DGPGETDAFGNSEGKELVASGENK; ILQEYQVQYTPQGDSDNGKENQTVHK; DGPGETDAFGNSEGK; QGVNNAEKFDYVMQFLNK; LFLNEDDKPHNPMVNAGAIVVTSLIK; LTLQTTSDGVMLDKDLFK; GIHFCHDLVSLCNFHNYDNLR; FDYVMQFLNK; FVIPDFMSFTSHIDELYESAKK; FALSAMDMEQR; GSTHPQPGVSPPAAPAAPGPK; YAIAVNDLGTEYVHR; NFAIGYYLK; LTLQTTSDGVMLDKDLFKK; VPFCLQSCVKPLK; ECMDMLR; VLSPEAVR; TALHVAAAEGHVEVVK	21		+		+
480	O94973	AP2A2	AP-2 complex subunit alpha-2	YGGTFQNVSVQLPITLNK; IIGFGSALLEEVDPNPANFVGAGIIHTK; IVTSASTDLQDYTYYFVPAPWLSVK; VGGYILGEFGNLIAGDPR; LSTVASTDILATVLEEMPPFPER; QLSNPQQEVQNIFK; LLQCYPPPEDPAVR; IAGDYVSEEVWYR; YLALESMCTLASSEFSHEAVK; TSPDLVPMGDWTSR; VVHLLNDQHLGVVTAATSLITTLAQK; LEPNLQAQMYR; FVNLFPEVKPTIQDVLR; LTECLETILNK; AVDLLYAMCDR; NAVLFEAISLIIHHDSEPNLLVR; EMAEAFAGEIPK; NPTFMGLALHCIASVGSR; TVFEALQAPACHENLVK; FFQPTEMASQDFFQR; THIETVINAL…	30	+	+	+	+
481	O94979	SEC31A	Protein transport protein Sec31A	EALAAVLTYAKPDEFSALCDLLGTR; TQPPEDISCIAWNR; ISVYSIMGGSTDGLR; SDQLQQAVQSQGFINYCQK; MPSHQGAEQQQQQHHVFISQVVTEK; KAVQLTQAMDTSTVGVLLAAK; NPAVLSAASFDGR; KIDASQTEFEK; EQTLSPTITSGLHNIAR; MADAIILAIAGGQELLAR; CLSSATDPQTK; AQDGSHPLSLQDLIEK; IDASQTEFEK; IIAGDKEVVIAQNDKHTGPVR; TTFEDLIQR; EIVESCDLK; IIAGDKEVVIAQNDK; YLELLGYR; VNFEDDSR; LVTFENVR; QVQHILASASPSGR; LEFLYDK; NVWSFLK; LVACWTK; LIWGPYK; LITAVVMK; KPIP…	29	+	+	+	+
482	O94992	HEXIM1	Protein HEXIM1	GQPVAPYNTTQFLMDDHDQEEPDLK; LGAPAAGGEEEWGQQQR; AENLQLLTENELHR; DFSETYER; EYLELEK; YHTESLQNMSK	6		+		+
483	O95049	TJP3	Tight junction protein ZO-3	SSEPVQADESQSPR; DRPGGSMVVSDVVPGGPAEGR; ISAHQGAQVDSR	3	+	+	+	+
484	O95050	INMT	Indolethylamine N-methyltransferase	DYLATYYSFDGSPSPEAEMLK; FACELEGNSGR; GGFTGGDEYQK; EFSCVALEK; FNLECLHK; KEPGAYDWTPAVK; LPSYMVGK	7	+	+	+
485	O95104	SCAF4	Splicing factor, arginine/serine-rich 15	VKPEELESFCEGGMLDSDTLNPDWK; GVSEAAVLKPSEELPAEATSSVEPEKDSGSAAEAPR	2		+		+
486	O95154	AKR7A3	Aflatoxin B1 aldehyde reductase member 3	RMDAPTSAAVTR; VDLFYLHMPDHSTPVEETLR; AIPLFGNSLKPDSLR; EHHFEGIALVEK	7		+		+
487	O95159	ZFPL1	Zinc finger protein-like 1	VNVCEHCLVANHAK; LCNIPLASR; VTNLFCFEHR	3		+		+
488	O95163	IKBKAP	Elongator complex protein 1	DIQGPGNPQCFSLR; DFEPILEQQIHQDDFGESK; IVTVVPQDTK	3		+		+
489	O95168	NDUFB4	NADH dehydrogenase [ubiquinone] 1 beta subcomplex subunit 4	GLIENPALLR; EYLLQYNDPNRR; TINVYPNFRPTPK	3		+
490	O95169	NDUFB8	NADH dehydrogenase [ubiquinone] 1 beta subcomplex subunit 8, mitochondrial	VEDYEPYPDDGMGYGDYPK; QYPYNNLYLER; DMFPGPYPR; LNWGEPMHWHLDMYNR	4		+	+	+
491	O95171	SCEL	Sciellin	LQPGGSLNANTSNTIASTSATTPVKK; RSEDLDNATEVNPK; TNQGNQDLENLIK; NNQSQDLDNLIK; DQNLENLIEVNSHVSENK; MILDELQICCHSTCFK; STEGGQSLDSLIK; QAGPQDTVVYTR; YIQTVYSTSDR; VNPEIFTNNQR; SLESLIYMSTR; ANTLDNQLTNR; TFLQDNSWIK; DGYQENISGK; SSEQGLDEHINVSPK; YSSDDTLDR; NQGLDSLFR; NQDLANLIK; DMCTYCR; QTIHCEPCYSK; SDKGEELDNLIK; QIHPPKPGVYTETNR	22	+	+		+
492	O95182	NDUFA7	NADH dehydrogenase [ubiquinone] 1 alpha subcomplex subunit 7	LSNNYYCTR; ALVSGKPAESSAVAATEK	2	+	+	+	+
493	O95183	VAMP5	Vesicle-associated membrane protein 5	CQQQANEVTEIMR; SDQLLDMSSTFNK	3	+	+		+
494	O95197	RTN3	Reticulon-3	SCSSSCAVHDLIFWR; SVIQAVQK; TQIDHYVGIAR	3	+	+	+	+
495	O95202	LETM1	LETM1 and EF-hand domain-containing protein 1, mitochondrial	VQQMIGQIDGLISQLEMDQQAGK; AMYLPDTLSPADQLK; FLQDTIEEMALK; LIAEEGVDSLNVK; VAEVEGEQVDNK; STLQTLPEIVAK; ETGERPSNEEIMR; LTSLAAALDENKDGK; DFSVFFQK	9	+	+	+	+
496	O95208	EPN2	Epsin-2	MAQVATGMGSNQITFGR; NIVNNYSEAEIK; GSSQPNLSTSHSEQEYGK; ENIFAIQTLK; ALTLLDYLLK	5	+	+	+	+
497	O95210	STBD1	Starch-binding domain-containing protein 1	NESLESPMGEWGFQK; EHVPSGQFPDTEAPATSETSNSR; DGFWSHSIFLPADTVVEWK; VAVMPAGSQQVSVR	4			+	+
498	O95218	ZRANB2	Zinc finger Ran-binding domain-containing protein 2	ENVEYIEREESDGEYDEFGR; LDEDEDEDDADLSK; EVEDKESEGEEEDEDEDLSK; YNLDASEEEDSNK; VSDGDWICPDKK; GLFSANDWQCK; YKLDEDEDEDDADLSK; TCSNVNWAR; TGYGGGFNER; ENVEYIER; AVGPASILK	11	+	+	+	+
499	O95219	SNX4	Sorting nexin-4	EAEGAGEESSGVDTMTHNNFWLK; VLEEQINEGEQQLK; SVEHTDGQSVLTDSLWR; LFGQETPEQR; VFSEWSAIEK; IGLENFLLR; KIEISVSEAEKR	7	+	+	+	+
500	O95232	LUC7L3	Luc7-like protein 3	IQVLTDKIDVLLQQIEELGSEGKVEEAQGMMK; ESDTKNEVNGTSEDIKSEGDTQSN; LALSQNQQSSGAAGPTGK; MISAAQLLDELMGR; STTSTIESFAAQEK; LALSQNQQSSGAAGPTGKNEEK; YLQSLLAEVER; ESDTKNEVNGTSEDIK; VEEAQGMMK; IKATVEELKEK; IQVLTDK	11	+	+	+	+
501	O95239	KIF4A	Chromosome-associated kinesin KIF4A	SDCGVDCCCDPTK; GQVSESEDSITK; LLDAESEDRPK	3		+
502	O95249	GOSR1	Golgi SNAP receptor complex member 1	MAEYTNSAGVPSLNAALMHTLQR; QLENELDLK; ANFMAIR	3		+		+
503	O95251	KAT7	Histone acetyltransferase KAT7	NLQSFGTEEPAYSTR; SQQQPTPVTPK	2		+		+
504	O95292	VAPB	Vesicle-associated membrane protein-associated protein B/C	TVQSNSPISALAPTGK; FMVQSMFAPTDTSDMEAVWK; GPFTDVVTTNLK; EAKPEDLMDSK; CVFELPAENDKPHDVEINK; VEQVLSLEPQHELK; FRGPFTDVVTTNLK; SLSSSLDDTEVKK	8	+	+	+	+
505	O95294	RASAL1	RasGAP-activating-like protein 1	LVDVDGDEEAGVPAR; AEEDSGGNLGALR	2				+
506	O95295	SNAPIN	SNARE-associated protein Snapin	VVLVNNILQNAQER; DLFAEGLLEFLRPAVQQLDSHVHAVR; EQIDNLATELCR	3		+		+
507	O95299	NDUFA10	NADH dehydrogenase [ubiquinone] 1 alpha subcomplex subunit 10, mitochondrial	LLQYSDALEHLLTTGQGVVLER; ITSAYLQDIENAYK; YSPGYNTEVGDK; VITVDGNICTGK; ITSAYLQDIENAYKK; CEVLQYSAR; VVEDIEYLK; TFLPEMSEK; YGMWHFLLGDK; QCVDHYNEVK; FYDDPR	11	+	+	+	+
508	O95302	FKBP9	Peptidyl-prolyl cis-trans isomerase FKBP9	TYDTYVGIGWLIPGMDK; YHYVGTFPDGQK; GQLITGMDQALVGMCVNER; FDSSYDRDSTFNVFVGK; LAPGFDAELIVK; DSTFNVFVGK; TIQVSDFVR; GLLGMCVGEK; NMFTNQDR; ISQSGDFLR; FVPDECPR; IVVPPHLGYGEEGR; DSISIENK; FDSSYDR; VTAEEFK	15	+	+	+	+
509	O95319	CELF2	CUGBP Elav-like family member 2	ELFEPYGAVYQINVLR; VMFSPFGQIEECR; AMHQSQTMEGCSSPIVVK; GCCFVTFYTR; MFVGQIPR; AALEAQNALHNIK	6	+	+	+	+
510	O95336	PGLS	6-phosphogluconolactonase	QAFQGDSIPVFDLLILGVGPDGHTCSLFPDHPLLQER; LPIPESQVITINPELPVEEAAEDYAK; FALGLSGGSLVSMLAR; ILEDQEENPLPAALVQPHTGK; ELPAAVAPAGPASLAR; LCWFLDEAAAR; VTLTLPVLNAAR; WTLGFCDER; LVPFDHAESTYGLYR; TVIFVATGEGK; IVAPISDSPKPPPQR; LLTVPFEK	12	+	+	+	+
511	O95340	PAPSS2	Adenylyl-sulfate kinase;Bifunctional 3'-phosphoadenosine 5'-phosphosulfate synthase 2;Sulfate adenylyltransferase	EGENPPDGFMAPK; HNEFDFISGTR; GFTGIDSDYEKPETPER; WNDGLDQYR; DDDVPLDWR; NLGFSPGDREENIR; DAEFYEHR; QHAAVLEEGVLDPK; STNVVYQAHHVSR; VLTDYYR; DIHELFVPENK; LTPLELK	15	+	+	+	+
512	O95347	SMC2	Structural maintenance of chromosomes protein 2	TVTLGGDVFDPHGTLSGGAR; SLEDALAEAQR; TIEESEETLK; TEEADLLQTK; SQSAFDLK	5		+		+
513	O95352	ATG7	Ubiquitin-like modifier-activating enzyme ATG7	LTLEFSAFDMSAPTPAR; LLLEQAANEIWESIK; LPEMAFSPDCPK; SGTALENPVLLNK; MVNLSECMDPK; HITFVDNAK; EGFNFLAK; VLDQYER; DVAHSIIFEVK	9	+	+	+	+
514	O95359	TACC2	Transforming acidic coiled-coil-containing protein 2	IGTAEVEKPAGLLFQQPDLDSALQIAR; ASGEGMAGDAAGETEGSMER; ELEAMGLGTPSEAIEIR; LLASFPSAGEQGGEAGAAETGGSAGAGDPGK; TLPLTTAPEAGEVTPSDSGGQEDSPAK; DSSTPYQEIAAVPSAGR; TTEGPVDSMPCLDR; SQQALADALEEGSQHEEACQR; SRQELASGLPSPAATQELPVER; ESCQAEHPMASCQDALLPAR; FSSPTEELDYR; IGSSLPQDDDAPK; TIAQMIEDEQR; EQALADLNSVEK; NSYEIEYMEK; AQEGESTLEIR; EQSHEVQPGAPPPPLPK; VCVSSPPEPDETHDPK; RDPEVGKDELSKPSSDAESR; GLAPNQESHLQVPEK; SVSHQTV…	27	+	+	+	+
515	O95361	TRIM16	Tripartite motif-containing protein 16	DKEAELQCTQLDLER; KYWTSKPEPSTR; LNENAISR	3			+	+
516	O95372	LYPLA2	Acyl-protein thioesterase 2	MVMPSWFDLMGLSPDAPEDEAGIKK; MVMPSWFDLMGLSPDAPEDEAGIK; DLAILQCHGELDPMVPVR; ETAAVIFLHGLGDTGHSWADALSTIR; TYPGVMHSSCPQEMAAVK; FGALTAEK	6	+	+	+	+
517	O95373	IPO7	Importin-7	FSAPVVPSSFNFGGPAPGMN; FPNNVEPVTNHFITQWLNDVDCFLGLHDR; DVPNETLQVEEDDRPELPWWK; ETENDDLTNVIQK; SDQNLQTALELTR; EYNEFAEVFLK; QLQDIATLADQR; NPVWYQALTHGLNEEQR; TMGFCYQILTEPNADPR; YLEMIYSMCK; MDPNTIIEALR; AFAVGVQQVLLK	23	+	+	+	+
518	O95379	TNFAIP8	Tumor necrosis factor alpha-induced protein 8	NNQFNQDELALMEK; SIATTLIDDTSSEVLDELYR; MHSEAEESKEVATDVFNSK	3	+	+		+
519	O95394	PGM3	Phosphoacetylglucosamine mutase	LVDPLGEMLAPSWEEHATCLANAEEQDMQR; VYAEADSQESADHLAHEVSLAVFQLAGGIGERPQPGF; EAVNLQQDAFVVIGR; STIGVMVTASHNPEEDNGVK; CCSFDGDADR; IVYYYHDADGHFHLIDGDK; VDCANGIGALK; IATLISSFLK; ATIEGYYQK; SHQKPPQGMEIK; YLEEVMK; MDLGAITK; MGLLAVLR; LNHLCGADFVK; AFVELTK	15	+	+	+	+
520	O95400	CD2BP2	CD2 antigen cytoplasmic tail-binding protein 2	VTFQGVGDEEDEDEIIVPK; KVTFQGVGDEEDEDEIIVPK; GDGLVDVMWEYK; DSWLDNIDWVK; HSLDSDEEEDDDDGGSSK; LVDPVAGSGGPGSR; LSGLADQMVAR; GNLGVYQETR; ETVAGALR	9	+	+		+
521	O95425	SVIL	Supervillin	YGSFEEAEASYPILNR; YGLTLDPEADSEYLSR; DQTNEGKELAEQGEPDSSTLSLAEK; AAEFGEPTSEQTGTAAGK; TIAQTTAPVSWKPQDSSEQPQEK; DASSLYPGTETMGLR; SNEEEETSDSSLEK; SQAWQPLVEGSENK; YCTETSGVHGDSPYGSGTMDTHSLESK; FSSSIENSDSPVR; TPTGEGLLDSPSK; ESQMTIEER; ATYIQTIEEGINTHTHAAK; GAQVQVLQGK; LLEEDTPR; TKPPLDHNASATDYK; FLDWTELKR	17	+	+	+	+
522	O95428	PAPLN	Papilin	ARDEGSYTCSAYQGSQAVSR; AVASTVHNTHQPQAQQNEPSECR; GAEGDLAPER; EAVVDGTPCEPGKR	4	+	+	+
523	O95429	BAG4	BAG family molecular chaperone regulator 4	ELLELDSVETGGQDSVR; SGYGPSDGPSYGR	2		+		+
524	O95433	AHSA1	Activator of 90 kDa heat shock protein ATPase homolog 1	TEFTQGMILPTMNGESVDPVGQPALK; VFTTQELVQAFTHAPATLEADR; ETFLTSPEELYR; FHMVDGNVSGEFTDLVPEK; DEPDTNLVALMK; EAMGIYISTLK; ADATNVNNWHWTER; LDGEASINNR; GIPAPEEER; YYFEGIK; LNWTGTSK; QTFGYGAR; DASNWSTDKLK; WIVEER	14	+	+	+	+
525	O95436	SLC34A2	Sodium-dependent phosphate transport protein 2B	LQNWNFLPLWMR; YLEGAAGQQPTAPDK; APETFDNITISR; VISQIAMNDEK; VISQIAMNDEK; KLQNWNFLPLWMR; LIVQLDK; SLKPWDAVVSK	7	+	+	+	+
526	O95445	APOM	Apolipoprotein M	NQEACELSNN; KWIYHLTEGSTDLR; WIYHLTEGSTDLR; SLTSCLDSK; FLLYNR; AFLLTPR	6	+	+	+	+
527	O95453	PARN	Poly(A)-specific ribonuclease PARN	FIDQVVEKIEDLLQSEENK; DIINNTSLAELEK	2		+
528	O95456	PSMG1	Proteasome assembly chaperone 1	AGTEDEEEEEEGRRETPEDR; AGTEDEEEEEEGRR	2	+	+		+
529	O95466	FMNL1	Formin-like protein 1	VLQELDMSDFEEQFK; NAVLEHMEELQEQVALLTER; AGSVSLDSVLADVR; TAQEAFESVVEYFGENPK; VQLLSQYDNEK; EAAAQEAGADTPGKGEPPAPK; TNHIGWVQEFLNEENR; LQSLDALLEMK; SQGPSLDLSALK; EQRPMEELSEEDR	15	+	+	+	+
530	O95470	SGPL1	Sphingosine-1-phosphate lyase 1	NTAMLVCSTPQFPHGVIDPVPEVAK; ALPSQGLSSSAVLEK; TPEIVAPQSAHAAFNK; AGYPLEHPFDFR; DFDIYR; VAIQFLK; LTELLVK	7		+		+
531	O95479	H6PD	6-phosphogluconolactonase;GDH/6PGL endoplasmic bifunctional protein;Glucose 1-dehydrogenase	GSAVVGQYQSYSEQVR; LCAEEDQGAQIYAR; TSFYEEYGVIR; DMAPSHCAEHKDQFLQLSQYR; LANDIEATAVR; LLDFEFSSGR; TAEDYQALNK; QLVFHIGHGDLGSPAVLVSR; ALESLSCPK; IPYYNIHPMPVHLQQR; NLFRPSLPSSWK; HWAAAQSQCLPR; DIEAQLQHAGLR	13	+	+	+	+
532	O95486	SEC24A	Protein transport protein Sec24A	VNDVPEEFLYNPLTR; VDNLSDEGALNISDR; TYINPFVSFIDQR; MSVFQTQLPTLGVGALKPR; ANFLQNMIEDR; NMLPSTPLKPPVPNLHEDIQK; LNCNPELFR; DALVNAVIDSLSAYR; SMTASLSDAR; VVNLLQER; ELVQDLLK	11		+		+
533	O95487	SEC24B	Protein transport protein Sec24B	DALVNAVVDSLSAYGSTVSNLQHSALMAPSSLK	3	+	+	+	+
534	O95497	VNN1	Pantetheinase	TTNLNTCGDSAETASTR; KPCDTSDPQCPPDGR; FGQTPVQER	3		+	+	+
535	O95498	VNN2	Vascular non-inflammatory molecule 2	IIVTPEDALYGWK; ELCCHLSYR	2		+		+
536	O95563	MPC2	Mitochondrial pyruvate carrier 2	LLDKVELMLPEK; LRPLYNHPAGPR	2	+	+		+
537	O95571	ETHE1	Persulfide dioxygenase ETHE1, mitochondrial	QMFEPVSCTFTYLLGDR; IMGNLNLPKPQQIDFAVPANMR; IFTLPGDCLIYPAHDYHGFTVSTVEEER; EAVLIDPVLETAPR; SLLPGCQSVISR; LTLSCEEFVK; LSGAQADLHIEDGDSIR; LLYAVNTHCHADHITGSGLLR; GGSGAPILLR	9	+	+	+	+
538	O95573	ACSL3	Long-chain-fatty-acid--CoA ligase 3	IGYSSPQTLADQSSK; GDTSMLKPTLMAAVPEIMDR; NTPLCDSFVFR; GVMISHSNIIAGITGMAER; VGAPLVCCEIK	9	+	+		+
539	O95602	POLR1A	DNA-directed RNA polymerase I subunit RPA1	EGEENDDEDMQEER; SRGEQEGDEEEEGHIVDAEAEEGDADASDAK	2		+		+
540	O95619	YEATS4	YEATS domain-containing protein 4	LFQSDTNAMLGK; TSFEIAELK	2		+
541	O95630	STAMBP	STAM-binding protein	LCPQFLQLASANTAR; QQQLEQEQFHAFEEMIR; EYTEYNEEK; GVETCGILCGK; LTDHGLEEISSCR; NEFTITHVLIPK; IVQEFGK	7	+	+		+
542	O95671	ASMTL	N-acetylserotonin O-methyltransferase-like protein	HDSIPAADTFEDLSDVEGGGSEPTQR; FSSACDVGGCTGALAR; VAESCKPGAGLLLVETLLDEEKR; VSEFYEETK; VDASACGMER; VFDLLKDEAPQK	6	+	+	+	+
543	O95674	CDS2	Phosphatidate cytidylyltransferase 2	AESAPLPVSADDTPEVLNR; LIQQFLTLRPDQQLHIFNTLR; LQEYNIPGVIQSVIGWK; VAHEPVAPPEDKESESEAK; VAHEPVAPPEDK	5	+	+		+
544	O95678	KRT75	Keratin, type II cytoskeletal 75	AQYEDIANR; QLESITTER; ISSAGASFGSR	21				+
545	O95716	RAB3D	Ras-related protein Rab-3D	DAADQNFDYMFK	6	+	+
546	O95721	SNAP29	Synaptosomal-associated protein 29	SYNPFDDDGEDEGARPAPWR; IDSNLDELSMGLGR; GAGSAMSTDAYPK; DLPDGPDAPADR; SVFGGLVNYFK; SLALMYESEK; KLDDTDPVPR; VGVASSEELAR	8	+	+	+	+
547	O95747	OXSR1	Serine/threonine-protein kinase OSR1	DTAEGVSQELISAGLVDGR; ADIWSFGITAIELATGAAPYHK; KTFVGTPCWMAPEVMEQVR; SGVLDESTIATILR; LASGVEGSDIPDDGK; CQTSMDELLK; LLSGGSVLDIIK; DLVIVAANLQK; ELNDIRFEFTPGR; DELWLVMK; DPEKRPTAAELLR; IPISLVLR; EVLEGLEYLHK; FEFTPGR	14	+	+	+	+
548	O95749	GGPS1	Geranylgeranyl pyrophosphate synthase	DNYTCPTEEEYK; SFCEDLTEGK; GGNPELVALVK; YLLQLPGK	4		+		+
549	O95757	HSPA4L	Heat shock 70 kDa protein 4L	LMNETTAVALAYGIYK; TSFEDGSGECEVFCK; GCALQCAILSPAFK; AQFEQLCASLLAR; DISTTLNADEAVAR; MIMQDKLEK; LSLTQDPVVK; CHAEHTPEEEIDHTGAK	8		+		+
550	O95758	PTBP3	Polypyrimidine tract-binding protein 3	MALDGQNIYNACCTLR; ENALVQMADANQAQLAMNHLSGQR; NNQFQALLQYADPVNAHYAK; NLFIEAGCSVK; VTNILMLK	5		+	+	+
551	O95760	IL33	Interleukin-33;Interleukin-33 (109-270);Interleukin-33 (95-270);Interleukin-33 (99-270)	VDSSENLCTENILFK; VLLSYYESQHPSNESGDGVDGK; TDPGVFIGVK	3	+		+
552	O95777	LSM8	U6 snRNA-associated Sm-like protein LSm8	GDNVAVIGEIDEETDSALDLGNIR; VFSSSQGVEQVVLGLYIVR; GFDQTINLILDESHER; TVAVITSDGR; AEPLNSVAH	5	+	+	+	+
553	O95782	AP2A1	AP-2 complex subunit alpha-1	ASPDLVPMGEWTAR; VVHLLNDQHMGVVTAAVSLITCLCK; NPTFMCLALHCIANVGSR; LEPNAQAQMYR; LVECLETVLNK; EMGEAFAADIPR; AADLLYAMCDR; TVFEALQAPACHENMVK; QLSLPQQEAQK; DFLTPPLLSVR; FFQPTEMAAQDFFQR; ILVAGDSMDSVK; THIDTVINALK; YLETADYAIR; YGGAPQALTLK; FINLFPETK	32	+	+	+	+
554	O95786	DDX58	Probable ATP-dependent RNA helicase DDX58	VVFFANQIPVYEQQK; AAGFDEIEQDLTQR; TNQNTGMTLPAQK; NYQLELALPAMK; EEEVQYIQAEK; DLENLSQIQNR; YEQWIVTVQK; NTIICAPTGCGK; LQTWDEAVFR; SLQAFQDYIR; HNLEELEQVVYKPQK; FSELWIVEK; ALACYTADVR; LQELESVSR; LSFLKPGILTGR; CILDAFK; TFVSLLICEHHLK	17		+	+	+
555	O95793	STAU1	Double-stranded RNA-binding protein Staufen homolog 1	ELLYGGTSPTAETILK; LLSELDQQSTEMPR; VTFFEPGSGDENGTSNKEDEFR; NEFVSLINCSSQPPLISHGIGK; NAAENMLEILGFK; NNKNEFVSLINCSSQPPLISHGIGK; NAAIAVLEELKK; VSVGEFVGEGEGK; ILQNEPLPER; TKPIVKPQTSPEYGQGINPISR; NLPVNFEVAR; DVESCHDMAALNILK; VQGFQVEYK; ATVTAMIAR; VPQAQPTKPALK	15	+	+	+	+
556	O95810	SDPR	Serum deprivation-response protein	SEDLPSSEQMPNDQEEESFAEGHSEASLASALVEGEIAEEAAEK; YEGSYALTSEEAERSDGDPVQPAVLQVHQTS; QEKPSSPSPMPSSTPSPSLNLGNTEEAIR; VLIFQEENEIPASVFVK; VRYEGSYALTSEEAERSDGDPVQPAVLQVHQTS; DNSQVNAVTVLTLLDK; LVNMLDAVQENQHK; YEGSYALTSEEAER; QPVSGAVEGKEELPDENK; VRYEGSYALTSEEAER; LENNHAQLLR; SDGDPVQPAVLQVHQTS; YQASTSNTVSK; LVNMLDAVQENQHK; FQHPGSDMR; QISLEGSVK; RLENNHAQLLR; GIQNDLTK; VSPLTFGR	18	+	+	+	+
557	O95816	BAG2	BAG family molecular chaperone regulator 2	FQSIVIGCALEDQK; EAATAVEQEKEILLEMIHSIQNSQDMR; EILLEMIHSIQNSQDMR; LLESLDQLELR; QISDGEREELNLTANR; FQSIVIGCALEDQKK; IIDEVVNK	7	+	+	+	+
558	O95817	BAG3	BAG family molecular chaperone regulator 3	SQSPAASDCSSSSSSASLPSSGR; AIDVPGQVQVYELQPSNLEADQPLQAIMEMGAVAADK; GMPETTQPDKQCGQVAAAAAAQPPASHGPER; VQGLEQAVDNFEGK; GYISIPVIHEQNVTRPAAQPSFHQAQK; VPPAPVPCPPPSPGPSAVPSSPK; AAPSTAPAEATPPKPGEAEAPPK; ELLALDSVDPEGR; QCGQVAAAAAAQPPASHGPER; YLMIEEYLTK; IDPQTGWPFFVDHNSR; THYPAQQGEYQTHQPVYHK; VQGLEQAVDNFEGKK; GMPETTQPDK; TTTWNDPR; KEVDSKPVSQKPPPPSEK; IQGDDWEPRPLR; KVQTILEK; EVDSKPVSQKPPPPSEK; VHTVVDRPQQPMTHR;…	23	+	+	+	+
559	O95819	MAP4K4	Mitogen-activated protein kinase kinase kinase kinase 4	DSPLQGSGQQNSQAGQR; LVPRPGSGSSSGSSNSGSQPGSHPGSQSGSGER; SKPSFHAPEPK	3	+	+		+
560	O95825	CRYZL1	Quinone oxidoreductase-like protein 1	VSFFQPDDEVVGILPLDSEDPGLCEVVR; LYSKDDEPAVK	2		+	+	+
561	O95831	AIFM1	Apoptosis-inducing factor 1, mitochondrial	SNIWVAGDAACFYDIK; ILPEYLSNWTMEK; VMPNAIVQSVGVSSGK; AALSASEGEEVPQDK; KVETDHIVAAVGLEPNVELAK; DGEQHEDLNEVAK; TGGLEIDSDFGGFR; VLIVSEDPELPYMRPPLSK; ELWFSDDPNVTK; ALGTEVIQLFPEK; APSHVPFLLIGGGTAAFAAAR; LNDGSQITYEK; ISGLGLTPEQK; KAALSASEGEEVPQDK; KVVQLDVR; GVIFYLR; VVQLDVR	17	+	+	+	+
562	O95833	CLIC3	Chloride intracellular channel protein 3	DFAPGSQLPILLYDSDAK; TDTLQIEDFLEETLGPPDFPSLAPR; GVPFTLTTVDTR; FLDGDRLTLADCSLLPK; RYLDSAMQEK; NPVPAQDEALYQQLLR; LTLADCSLLPK; ASEDGESVGHCPSCQR; YLDSAMQEK; APLEHELAGEPQLR; QAPIPAELR; ESNTAGNDVFHK; YRESNTAGNDVFHK	13	+	+	+	+
563	O95834	EML2	Echinoderm microtubule-associated protein-like 2	CSNEAVLVATFHPTDPTVLITCGK; LQEVEVPEDFGPVR; IWDSVSLSTLHVLGLGVFDR; CLAIHPDMVTIATGQVAGTTK; ITQAVLGAHDGGVFGLCALR; SAGFHPSGSVLAVGTVTGR; VVLWGSDYSK; AQFVTCGQDK; SHIYFWTLEGGSLSK; TVAEGHGDTLYVGTTR; VHLFSYPCCQPR; LLASADDFGK; DTSVLQWR; LVHLWSSDSHQPLWSR; QITSADAVR; LKLEWVYGYR; HYLGHNDDIK	17	+	+	+	+
564	O95857	TSPAN13	Tetraspanin-13	SVNPNDTCLASCVK; SDHSCSPCAPIIGEYAGEVLR; NLNCCGFR	3		+
565	O95861	BPNT1	3'(2'),5'-bisphosphate nucleotidase 1	LVTDCVAAMNPDAVLR; AIAGVINQPYYNYEAGPDAVLGR; ASAYVFASPGCK; VIAEGDLGIVEK; LVASAYSIAQK; NYDYYASR; IIQLIEGK; HMNSAGVLATLR	8	+	+	+	+
566	O95864	FADS2	Fatty acid desaturase 2	FLKPLLIGELAPEEPSQDHGK; VIGHYAGEDATDAFR; AFHPDLEFVGK	3		+
567	O95865	DDAH2	N(G),N(G)-dimethylarginine dimethylaminohydrolase 2	IVEIGDENATLDGTDVLFTGR; LGLQLLELPPEESLPLGPLLGDTAVIQGDTALITRPWSPAR; GVPESLASGEGAGAGLPALDLAK; LSDVTLVPVSCSELEK; GGGDLPNSQEALQK; GAEIVADTFRDFAVSTVPVSGPSHLR; AGAGLSSLCLVLSTRPHS; DFAVSTVPVSGPSHLR; GAEIVADTFR; KALQDLGLR; EFFVGLSK; GLCGMGGPR; ALQDLGLR	13	+	+	+	+
568	O95881	TXNDC12	Thioredoxin domain-containing protein 12	FAESTEISELSHNFVMVNLEDEEEPKDEDFSPDGGYIPR; YFYVSAEQVVQGMK; DEDFSPDGGYIPR; VHPEIINENGNPSYK; EAAASGLPLMVIIHK; ILFLDPSGK	6	+	+	+	+
569	O95965	ITGBL1	Integrin beta-like protein 1	NSQDIICSNAGTCHCGR; YSDDFCSGHGQCNCGR	2		+		+
570	O95967	EFEMP2	EGF-containing fibulin-like extracellular matrix protein 2	SCVDVNECDMGAPCEQR; SVPADVFQIQATSVYPGAYNAFQIR; LCQDIDECESGAHQCSEAQTCVNFHGGYR; DVNECLTIPEACK; CVEPYIQVSENR; IGPECVDIDECR; CLCPASNPLCR; DVNECLTIPEACKGEMK; AGNSQGDFYIR; FSCHCPQGYQLLATR; YMTITSER	11	+	+	+	+
571	O95983	MBD3	Methyl-CpG-binding domain protein 3	GLQGVGPGCTDETLLSAIASALHTSTMPITGQLSAAVEK; AFMVTDEDIR; KQEELVQQVR	3		+		+
572	O95989	NUDT3	Diphosphoinositol polyphosphate phosphohydrolase 1	WIVPGGGMEPEEEPSVAAVR; SESEEEVLLVSSSR; LVGIFENQER	3	+	+	+	+
573	O95994	AGR2	Anterior gradient protein 2 homolog	GWGDQLIWTQTYEEALYK; LAEQFVLLNLVYETTDK; LYAYEPADTALLLDNMK; LAEQFVLLNLVYETTDKHLSPDGQYVPR; LYAYEPADTALLLDNMKK; LYAYEPADTALLLDNMKK; TSNKPLMIIHHLDECPHSQALKK; LYAYEPADTALLLDNMK; IMFVDPSLTVR; TSNKPLMIIHHLDECPHSQALK; IMFVDPSLTVR; HLSPDGQYVPR; LPQTLSR; VFAENKEIQK	11	+	+	+	+
574	O95999	BCL10	B-cell lymphoma/leukemia 10	LLDYLQENPK; EDTEEISCR; GLDTLVESIR; DALENLR; ITDEVLK	5		+		+
575	O96000	NDUFB10	NADH dehydrogenase [ubiquinone] 1 beta subcomplex subunit 10	EGQNYQQNCIK; DYKVDQEIINIMQDR; EVEQFTQVAK; AFDLIVDRPVTLVR	4	+	+	+	+
576	O96005	CLPTM1	Cleft lip and palate transmembrane protein 1	SPWNFLGDELYEQSDEEQDSVK; EEASTSLPTKPTQGASSASEPQEAPPKPAEDK; RGPAPQDQAGPGGAPR	3		+
577	O96008	TOMM40	Mitochondrial import receptor subunit TOM40 homolog	TPGAATASASGAAEDGACGCLPNPGTFEECHR; MQDTSVSFGYQLDLPK; GSVDSNWIVGATLEK; FVNWQVDGEYR; ELFPIQMEGVK; RPGEEGTVMSLAGK	6	+	+		+
578	O96009	NAPSA	Napsin-A	DPEEPDGGELVLGGSDPAHYIPPLTFVPVTVPAYWQIHMER; DPEEPDGGELVLGGSDPAHYIPPLTFVPVTVPAYWQIHMER; ALHAAIGGIPLLAGEYIILCSEIPK; GCAAILDTGTSLITGPTEEIR; LGAPSPGDKPIFVPLSNYR; VDGILSEDKLTIGGIK; VGPGLTLCAK; FAIQYGTGR; VDGILSEDK; CHFFSVPCWLHHR; VKVGPGLTLCAK	10	+	+	+	+
579	O96011	PEX11B	Peroxisomal membrane protein 11B	LLMEQESSACSR; NACDLFIPLDK	2				+
580	O96019	ACTL6A	Actin-like protein 6A	QGGPTYYIDTNALR; STGLILDSGATHTTAIPVHDGYVLQQGIVK; NGMVEDWDSFQAILDHTYK; VDFPTAIGMVVER; SEASLHPVLMSEAPWNTR; ENMEAISPLK; LIANNTTVER; QEYEEGGKQCVER; DDGSTLMEIDGDKGK; LKIPEGLFDPSNVK	10	+	+	+	+
581	O96033	MOCS2	Molybdopterin synthase sulfur carrier subunit	SETISVPQEIK; NQIIFAVR	2	+	+	+	+
582	P00167	CYB5A	Cytochrome b5	TFIIGELHPDDRPK; FLEEHPGGEEVLR; EQAGGDATENFEDVGHSTDAR; YYTLEEIQK; STWLILHHK	5	+	+	+	+
583	P00325	ADH1B	Alcohol dehydrogenase 1B	LVADFMAK; LVADFMAK; IIAVDINK; LDTMMASLLCCHEACGTSVIVGVPPASQNLSINPMLLLTGR; LDTMMASLLCCHEACGTSVIVGVPPASQNLSINPMLLLTGR; VCLIGCGFSTGYGSAVNVAK; TDDHVVSGNLVTPLPVILGHEAAGIVESVGEGVTTVKPGDK; GKPIHHFLGTSTFSQYTVVDENAVAK; VTPGSTCAVFGLGGVGLSAVMGCKAAGAAR; AKELGATECINPQDYK; EMTDGGVDFSFEVIGR; FSLDALITHVLPFEK; ELGATECINPQDYK; VTPGSTCAVFGLGGVGLSAVMGCK; KPFSIEDVEVAPPK; VTPGSTCAVFGLGGVGLSAVMGCK; LVADFMAKKFSLDALITHVLP…	24	+	+	+	+
584	P00326	ADH1C	Alcohol dehydrogenase 1C	LDTMMASLLCCHEACGTSVIVGVPPDSQNLSINPMLLLTGR; SDEHVVSGNLVTPLPVILGHEAAGIVESVGEGVTTVKPGDK	20	+	+	+	+
585	P00338	LDHA	L-lactate dehydrogenase A chain	GYTSWAIGLSVADLAESIMK; GLYGIKDDVFLSVPCILGQNGISDLVK; DLADELALVDVIEDKLK; LGVHPLSCHGWVLGEHGDSSVPVWSGMNVAGVSLK; DLADELALVDVIEDK; GEMMDLQHGSLFLR; LKGYTSWAIGLSVADLAESIMK; DDVFLSVPCILGQNGISDLVK; DQLIYNLLKEEQTPQNK; ITVVGVGAVGMACAISILMK; LIIVSNPVDILTYVAWK; QVVESAYEVIK; LKGEMMDLQHGSLFLR	27	+	+	+	+
586	P00352	ALDH1A1	Retinal dehydrogenase 1	AITISSALQAGTVWVNCYGVVSAQCPFGGFK; EAGFPPGVVNIVPGYGPTAGAAISSHMDIDK; KFPVFNPATEEELCQVEEGDKEDVDK; FPVFNPATEEELCQVEEGDKEDVDK; HEPIGVCGQIIPWNFPLVMLIWK; YILGNPLTPGVTQGPQIDKEQYDK; LYSNAYLNDLAGCIK; ELGEYGFHEYTEVK; IFVEESIYDEFVR; IGPALSCGNTVVVKPAEQTPLTALHVASLIK; ANNTFYGLSAGVFTK; TIPIDGNFFTYTR; EEIFGPVQQIMK; KYILGNPLTPGVTQGPQIDKEQYDK; LLLATMESMNGGK; YILGNPLTPGVTQGPQIDK; GYFVQPTVFSNVTDEMR; QAFQIGSPWR; LECGGG…	30	+	+	+	+
587	P00367	GLUD1	Glutamate dehydrogenase 1, mitochondrial	CIAVGESDGSIWNPDGIDPK; GVFHGIENFINEASYMSILGMTPGFGDK; GFIGPGIDVPAPDMSTGER; AKPYEGSILEADCDILIPAASEK; IIAEGANGPTTPEADK; IIAEGANGPTTPEADKIFLER; DDGSWEVIEGYR; KGFIGPGIDVPAPDMSTGER; DSNYHLLMSVQESLER; YSTDVSVDEVK; CAVVDVPFGGAK; TFVVQGFGNVGLHSMR; HGGTIPIVPTAEFQDR; NYTDNELEK; ISGASEKDIVHSGLAYTMER; TAAYVNAIEK; NLNHVSYGR; RDDGSWEVIEGYR; GASIVEDKLVEDLR; MVEGFFDR; ALASLMTYK; RFTMELAK; DIVHSGLAYTMER; YNLGLDLR; …	26	+	+	+	+
588	P00387	CYB5R3	NADH-cytochrome b5 reductase 3;NADH-cytochrome b5 reductase 3 membrane-bound form;NADH-cytochrome b5 reductase 3 soluble form	DHLPPPEEEPLVLMCGPPPMIQYACLPNLDHVGHPTER; APEAWDYGQGFVNEEMIR; IDGNLVVRPYTPISSDDDKGFVDLVIK; SVGMIAGGTGITPMLQVIR; STPAITLESPDIK; AIMKDPDDHTVCHLLFANQTEK; STPAITLESPDIKYPLR; FALPSPQHILGLPVGQHIYLSAR; GPSGLLVYQGK; DPDDHTVCHLLFANQTEK; DILLRPELEELR; LIDREIISHDTR; LWYTLDR; FKLWYTLDR	14	+	+	+	+
589	P00390	GSR	Glutathione reductase, mitochondrial	SFDSMISTNCTEELENAGVEVLK; QEPQPQGPPPAAGAVASYDYLVIGGGSGGLASAR; LGIQTDDKGHIIVDEFQNTNVK; VVGIHMQGLGCDEMLQGFAVAVK; TLSGLEVSMVTAVPGR; LDYNNIPTVVFSHPPIGTVGLTEDEAIHK; ADFDNTVAIHPTSSEELVTLR; SVIVGAGYIAVEMAGILSALGSK; LPVMTMIPDVDCLLWAIGR; LGGTCVNVGCVPK; LNAIYQNNLTK; GHAAFTSDPKPTIEVSGK; KTLSGLEVSMVTAVPGR; LFEYKEDSK; TYSTSFTPMYHAVTK; ALLTPVAIAAGR; GIYAVGDVCGK; GHIIVDEFQNTNVK; SHIEIIR; YGIENVK	20	+	+	+	+
590	P00403	MT-CO2	Cytochrome c oxidase subunit 2	ILYMTDEVNDPSLTIK; MMITSQDVLHSWAVPTLGLK; VVLPIEAPIR; LLDVDNR	4	+	+	+	+
591	P00441	SOD1	Superoxide dismutase [Cu-Zn]	HVGDLGNVTADKDGVADVSIEDSVISLSGDHCIIGR; GLTEGLHGFHVHEFGDNTAGCTSAGPHFNPLSR; DGVADVSIEDSVISLSGDHCIIGR; AVCVLKGDGPVQGIINFEQK; HVGDLGNVTADK; LACGVIGIAQ; GDGPVQGIINFEQK	7	+	+	+	+
592	P00450	CP	Ceruloplasmin	GVYSSDVFDIFPGTYQTLEMFPR; SGAGTEDSACIPWAYYSTVDQVK; ADDKVYPGEQYTYMLLATEEQSPGEGDGNCVTR; MYSVNGYTFGSLPGLSMCAEDR; VYPGEQYTYMLLATEEQSPGEGDGNCVTR; VYPGEQYTYMLLATEEQSPGEGDGNCVTR; DTANLFPQTSLTLHMWPDTEGTFNVECLTTDHYTGGMK; DVDKEFYLFPTVFDENESLLLEDNIR; TYYIAAVEVEWDYSPQR; IDTINLFPATLFDAYMVAQNPGEWMLSCQNLNHLK; NMATRPYSIHAHGVQTESSTVTPTLPGETLTYVWK; NNEGTYYSPNYNPQSR; TPGIWLLHCHVTDHIHAGMETTYTVLQNEDTK; ERGPEEEHLGILGPV…	55	+	+	+	+
593	P00488	F13A1	Coagulation factor XIII A chain	DSVWNYHCWNEAWMTRPDLPVGFGGWQAVDSTPQENSDGMYR; NPETDTYILFNPWCEDDAVYLDNEKER; NPETDTYILFNPWCEDDAVYLDNEK; YGQCWVFAGVFNTFLR; RAVPPNNSNAAEDDLPTVELQGVVPR; SNVDMDFEVENAVLGK; AVPPNNSNAAEDDLPTVELQGVVPR; QIGGDGMMDITDTYK; MYVAVWTPYGVLR; ETFDVTLEPLSFK; EAVLIQAGEYMGQLLEQASLHFFVTAR; GQSFYVQIDFSRPYDPR; EIRPNSTVQWEEVCRPWVSGHR; STVLTIPEIIIK; GVNLQEFLNVTSVHLFK; LALETALMYGAK; KDGTHVVENVDATHIGK; NVWVHLDGPGVTRPMK; LIASM…	32	+	+	+	+
594	P00491	PNP	Purine nucleoside phosphorylase	LTQAQIFDYGEIPNFPR; LEQFVSILMASIPLPDK; LGADAVGMSTVPEVIVAR; ELQEGTYVMVAGPSFETVAECR; VFHLLGVDTLVVTNAAGGLNPK; LEQFVSILMASIPLPDKAS; HRPQVAIICGSGLGGLTDK; NTAEWLLSHTK; VIMDYESLEK; FEVGDIMLIR; FPAMSDAYDR; DHINLPGFSGQNPLRGPNDER; VFGFSLITNK; DHINLPGFSGQNPLR; FGDRFPAMSDAYDR; LVFGFLNGR; FHMYEGYPLWK; ACVMMQGR	18	+	+	+	+
595	P00492	HPRT1	Hypoxanthine-guanine phosphoribosyltransferase	NVLIVEDIIDTGK; SYCNDQSTGDIK; VIGGDDLSTLTGK; FFADLLDYIK; SVGYKPDFVGFEIPDK; SIPMTVDFIR; TMQTLLSLVR; DLNHVCVISETGK; VFIPHGLIMDR	9	+	+	+	+
596	P00505	GOT2	Aspartate aminotransferase, mitochondrial	NLFAFFDMAYQGFASGDGDKDAWAVR; EGSTHNWQHITDQIGMFCFTGLKPEQVER; TCGFDFTGAVEDISK; ASAELALGENSEVLK; EYLPIGGLAEFCK; FVTVQTISGTGALR; NLDKEYLPIGGLAEFCK; IAAAILNTPDLR; ILIRPMYSNPPLNGAR; ISVAGVTSSNVGYLAHAIHQVTK; DAGMQLQGYR; KMNLGVGAYR; TQLVSNLKK; EFSIYMTK; VGAFTMVCK; DDNGKPYVLPSVR; NMGLYGER; IAAAILNTPDLRK; QWLQEVK; IGASFLQR	20	+	+	+	+
597	P00533	EGFR	Epidermal growth factor receptor	YSSDPTGALTEDSIDDTFLPVPEYINQSVPK; ATGQVCHALCSPEGCWGPEPR; NYVVTDHGSCVR; SPSDCCHNQCAAGCTGPR; EISDGDVIISGNK; LTQLGTFEDHFLSLQR; ACGADSYEMEEDGVRK; GSTAENAEYLR; GKSPSDCCHNQCAAGCTGPR; ITDFGLAK; WMALESILHR; NLQEILHGAVR	12	+	+		+
598	P00558	PGK1	Phosphoglycerate kinase 1	TGQATVASGIPAGWMGLDCGPESSK; VADKIQLINNMLDKVNEMIIGGGMAFTFLK; SVVLMSHLGRPDGVPMPDKYSLEPVAVELK; QIVWNGPVGVFEWEAFAR; AHSSMVGVNLPQK; ITLPVDFVTADKFDENAK; ITLPVDFVTADK; YSLEPVAVELK; IQLINNMLDK; IQLINNMLDK; ACANPAAGSVILLENLR; DVLFLKDCVGPEVEK; FHVEEEGKGK; AEPAKIEAFR; VLPGVDALSNI	31	+	+	+	+
599	P00568	AK1	Adenylate kinase isoenzyme 1	KVNAEGSVDSVFSQVCTHLDALK; VNAEGSVDSVFSQVCTHLDALK; YGYTHLSTGDLLR; IGQPTLLLYVDAGPETMTQR; ATEPVIAFYEK; EVQQGEEFER; IIFVVGGPGSGK; GETSGRVDDNEETIK; GQLVPLETVLDMLR; GFLIDGYPR; KLSEIMEK; RLETYYK; EVQQGEEFERR; RGETSGRVDDNEETIK; LSEIMEK; LETYYK	16	+	+	+	+
600	P00734	F2	Activation peptide fragment 1;Activation peptide fragment 2;Prothrombin;Thrombin heavy chain;Thrombin light chain	IVEGSDAEIGMSPWQVMLFR; DKLAACLEGNCAEGLGTNYR; NPDSSTTGPWCYTTDPTVR; LAACLEGNCAEGLGTNYR; HQDFNSAVQLVENFCR; SEGSSVNLSPPLEQCVPDRGQQYQGR; TFGSGEADCGLRPLFEK; WYQMGIVSWGEGCDR; SPQELLCGASLISDR; RQECSIPVCGQDQVTVAMTPR; RQECSIPVCGQDQVTVAMTPR; TATSEYQTFFNPR; GDACEGDSGGPFVMK; QECSIPVCGQDQVTVAMTPR; GQPSVLQVVNLPIVERPVCK; WYQMGIVSWGEGCDRDGK; SEGSSVNLSPPLEQCVPDR; LAVTTHGLPCLAWASAQAK; ETAASLLQAGYK; ITDNMFCAGYKPDEGK;…	28	+	+	+	+
601	P00736	C1R	Complement C1r subcomponent;Complement C1r subcomponent heavy chain;Complement C1r subcomponent light chain	LVFQQFDLEPSEGCFYDYVK; GFLAYYQAVDLDECASR; QRPPDLDTSSNAVDLLFFTDESGDSR; ESEQGVYTCTAQGIWK; LPVANPQACENWLR; WVATGIVSWGIGCSR; QGYQLIEGNQVLHSFTAVCQDDGTWHR; QDACQGDSGGVFAVR; FCGQLGSPLGNPPGK; TLDEFTIIQNLQPQYQFR; MDVFSQNMFCAGHPSLK; YTTTMGVNTYK; MGNFPWQVFTNIHGR; CLPVCGKPVNPVEQR; VLNYVDWIK; FCGQLGSPLGNPPGKK; IQYYCHEPYYK; DYFIATCK	24	+	+	+	+
602	P00738	HP	Haptoglobin;Haptoglobin alpha chain;Haptoglobin beta chain	YQEDTCYGDAGSAFAVHDLEEDTWYATGILSFDK; VVLHPNYSQVDIGLIK; AVGDKLPECEADDGCPKPPEIAHGYVEHSVR; LRTEGDGVYTLNNEK; LRTEGDGVYTLNDK; LPECEADDGCPKPPEIAHGYVEHSVR; SPVGVQPILNEHTFCAGMSK; SPVGVQPILNEHTFCAGMSK; TEGDGVYTLNDKK; TEGDGVYTLNNEK; VMPICLPSKDYAEVGRVGYVSGWGR; SCAVAEYGVYVK; TEGDGVYTLNDK; DIAPTLTLYVGK; AVGDKLPECEAVCGKPK; VMPICLPSKDYAEVGR; VMPICLPSKDYAEVGR; VTSIQDWVQK; YVMLPVADQDQCIR; YVMLPVADQDQCIR; VMPICLPSK…	29	+	+	+	+
603	P00739	HPR	Haptoglobin-related protein	VGYVSGWGQSDNFK; SPVGVQPILNEHTFCVGMSK	20	+	+	+	+
604	P00740	F9	Coagulation factor IX;Coagulation factor IXa heavy chain;Coagulation factor IXa light chain	VDAFCGGSIVNEK; SCEPAVPFPCGR; NCELDVTCNIK; FTIYNNMFCAGFHEGGR; VVCSCTEGYR; FGSGYVSGWGR; ITVVAGEHNIEETEHTEQKR; SALVLQYLR; WIVTAAHCVETGVK; IIPHHNYNAAINK; YVNWIK	11	+	+	+	+
605	P00742	F10	Activated factor Xa heavy chain;Coagulation factor X;Factor X heavy chain;Factor X light chain	MNVAPACLPERDWAESTLMTQK; NTEQEEGGEAVHEVEVVIK; YKDGDQCETSPCQNQGK; ETYDFDIAVLR; ACIPTGPYPCGK; QEDACQGDSGGPHVTR; NCELFTR; TGIVSGFGR	8	+	+	+	+
606	P00746	CFD	Complement factor D	AVPHPDSQPDTIDHDLLLLQLSEK; VDRDVAPGTLCDVAGWGIVNHAGR; ATLGPAVRPLPWQR	3			+
607	P00747	PLG	Plasminogen;Activation peptide;Angiostatin;Plasmin heavy chain A;Plasmin heavy chain A, short form;Plasmin light chain B	TECFITGWGETQGTFGAGLLK; VQSTELCAGHLAGGTDSCQGDSGGPLVCFEK; NPDNDPQGPWCYTTDPEK; YDYCDILECEEECMHCSGENYDGK; LYDYCDVPQCAAPSFDCGKPQVEPK; TPENYPNAGLTMNYCR; NPDGDVGGPWCYTTNPR; CTTPPPSSGPTYQCLK; QLGAGSIEECAAKCEEDEEFTCR; VIPACLPSPNYVVADR; VQSTELCAGHLAGGTDSCQGDSGGPLVCFEKDK; VILGAHQEVNLEPHVQEIEVSR; TMSGLECQAWDSQSPHAHGYIPSKFPNK; KLYDYCDVPQCAAPSFDCGKPQVEPK; NPDNDPQGPWCYTTDPEKR; KQLGAGSIEECAAK; FGMHFCGGTLISPEWVLT…	43	+	+	+	+
608	P00748	F12	Beta-factor XIIa part 1;Coagulation factor XII;Coagulation factor XIIa heavy chain;Coagulation factor XIIa light chain	TTLSGAPCQPWASEATYR; GRPGPQPWCATTPNFDQDQR; NKPGVYTDVAYYLAWIR; WGYCLEPK; LHEAFSPVSYQHDLALLR; EQPPSLTR; VVGGLVALR; NWGLGGHAFCR	8	+	+	+	+
609	P00750	PLAT	Tissue-type plasminogen activator;Tissue-type plasminogen activator chain A;Tissue-type plasminogen activator chain B	VYTAQNPSAQALGLGK; ATCYEDQGISYR; TVTDNMLCAGDTR; VEYCWCNSGR; LGLGNHNYCR	5	+			+
610	P00751	CFB	Complement factor B;Complement factor B Ba fragment;Complement factor B Bb fragment	FLCTGGVSPYADPNTCR; VKDMENLEDVFYQMIDESQSLSLCGMVWEHR; LLQEGQALEYVCPSGFYPYPVQTR; EAGIPEFYDYDVALIK; HVIILMTDGLHNMGGDPITVIDEIR; HVIILMTDGLHNMGGDPITVIDEIRDLLYIGK; DFHINLFQVLPWLK; WSGQTAICDNGAGYCSNPGIPIGTR; LPPTTTCQQQKEELLPAQDIK; VSEADSSNADWVTK; FLCTGGVSPYADPNTCRGDSGGPLIVHK; YGQTIRPICLPCTEGTTR; QLNEINYEDHK; LEDSVTYHCSR; KEAGIPEFYDYDVALIK; EKLQDEDLGFL; LPPTTTCQQQK; YGLVTYATYPK; VKDISEVVTPR; ALFVSEEEKK; E…	31	+	+	+	+
611	P00813	ADA	Adenosine deaminase	VEPIPWNQAEGDLTPDEVVALVGQGLQEGER; GIALPANTAEGLLNVIGMDKPLTLPDFLAK; LKNDQANYSLNTDDPLIFK; FDYYMPAIAGCR; IAYEFVEMK; ELLDLLYK; LGHGYHTLEDQALYNR; DMGFTEEEFKR; TVHAGEVGSAEVVK; SSFLPEDEKR	10	+	+		+
612	P00915	CA1	Carbonic anhydrase 1	APFTNFDPSTLLPSSLDFWTYPGSLTHPPLYESVTWIICK; RAPFTNFDPSTLLPSSLDFWTYPGSLTHPPLYESVTWIICK; YSSLAEAASKADGLAVIGVLMKVGEANPK; SLLSNVEGDNAVPMQHNNRPTQPLK; LYPIANGNNQSPVDIK; TSETKHDTSLKPISVSYNPATAK; YSAELHVAHWNSAK; ESISVSSEQLAQFR; EIINVGHSFHVNFEDNDNR; YSSLAEAASKADGLAVIGVLMK; LFQFHFHWGSTNEHGSEHTVDGVK; SLLSNVEGDNAVPMQHNNRPTQPLK; HDTSLKPISVSYNPATAK; ADGLAVIGVLMKVGEANPK; ADGLAVIGVLMK; ADGLAVIGVLMK; YSSLAEAASK; GG…	17	+	+	+	+
613	P00918	CA2	Carbonic anhydrase 2	GLLPESLDYWTYPGSLTTPPLLECVTWIVLKEPISVSSEQVLK; GLLPESLDYWTYPGSLTTPPLLECVTWIVLK; KLNFNGEGEPEELMVDNWRPAQPLK; LNFNGEGEPEELMVDNWRPAQPLK; LNFNGEGEPEELMVDNWRPAQPLK; LIQFHFHWGSLDGQGSEHTVDKK; LIQFHFHWGSLDGQGSEHTVDK; ILNNGHAFNVEFDDSQDKAVLK; YAAELHLVHWNTK; KLNFNGEGEPEELMVDNWRPAQPLK; YDPSLKPLSVSYDQATSLR; ILNNGHAFNVEFDDSQDK; AVQQPDGLAVLGIFLKVGSAKPGLQK; EPISVSSEQVLK; SADFTNFDPR; AVQQPDGLAVLGIFLK; VVDVLDSIK; GGP…	19	+	+	+	+
614	P00966	ASS1	Argininosuccinate synthase	NPWSMDENLMHISYEAGILENPK; EQGYDVIAYLANIGQK; EFVEEFIWPAIQSSALYEDR; FAELVYTGFWHSPECEFVR; DGTTHQTSLELFMYLNEVAGK; FELSCYSLAPQIK; TQDPAKAPNTPDILEIEFK; TQDPAKAPNTPDILEIEFKK; NQAPPGLYTK; NDLMEYAK; GQVYILGR; IDIVENR	12	+	+	+	+
615	P00973	OAS1	2'-5'-oligoadenylate synthase 1	QLAQEAEAWLNYPCFK; EGEFSTCFTELQR; LIEECTDLQK; FEVQAPR	4	+	+	+	+
616	P00995	SPINK1	Pancreatic secretory trypsin inhibitor	IYDPVCGTDGNTYPNECVLCFENR; QTSILIQK	2		+
617	P01008	SERPINC1	Antithrombin-III	VAEGTQVLELPFKGDDITMVLILPKPEK; FATTFYQHLADSKNDNDNIFLSPLSISTAFAMTK; ITDVIPSEAINELTVLVLVNTIYFK; EQLQDMGLVDLFSPEK; ADGESCSASMMYQEGK; ADGESCSASMMYQEGK; RVAEGTQVLELPFKGDDITMVLILPKPEK; NDNDNIFLSPLSISTAFAMTK; AFLEVNEEGSEAAASTAVVIAGR; VAEGTQVLELPFK; DIPMNPMCIYR; EVPLNTIIFMGR; DDLYVSDAFHK; ATEDEGSEQKIPEATNR; SKLPGIVAEGRDDLYVSDAFHK; SKLPGIVAEGR; LQPLDFKENAEQSR; GDDITMVLILPKPEK; LPGIVAEGRDDLYVSDAFHK; RVAEGTQ…	28	+	+	+	+
618	P01009	SERPINA1	Alpha-1-antitrypsin;Short peptide from AAT	TLNQPDSQLQLTTGNGLFLSEGLK; GTEAAGAMFLEAIPMSIPPEVK; GKWERPFEVKDTEEEDFHVDQVTTVK; DTEEEDFHVDQVTTVK; FNKPFVFLMIEQNTK; VFSNGADLSGVTEEAPLK; DTVFALVNYIFFK; GTEAAGAMFLEAIPMSIPPEVK; WERPFEVKDTEEEDFHVDQVTTVK; LYHSEAFTVNFGDTEEAKK; VFSNGADLSGVTEEAPLKLSK; ELDRDTVFALVNYIFFK; LYHSEAFTVNFGDTEEAK; GKWERPFEVK; FNKPFVFLMIEQNTK; LGMFNIQHCK; KLSSWVLLMK; LQHLENELTHDIITK; KLYHSEAFTVNFGDTEEAKK; KQINDYVEK; LSITGTYDLK; ITP…	35	+	+	+	+
619	P01011	SERPINA3	Alpha-1-antichymotrypsin;Alpha-1-antichymotrypsin His-Pro-less	DYNLNDILLQLGIEEAFTSK; DLDSQTMMVLVNYIFFK; AVLDVFEEGTEASAATAVK; LYGSEAFATDFQDSAAAK; ITDLIKDLDSQTMMVLVNYIFFK; FNRPFLMIIVPTDTQNIFFMSK; MEEVEAMLLPETLK; GTHVDLGLASANVDFAFSLYK; DEELSCTVVELK; RLYGSEAFATDFQDSAAAK; LYGSEAFATDFQDSAAAKK; ITLLSALVETR; MEEVEAMLLPETLKR; WEMPFDPQDTHQSR; EQLSLLDRFTEDAK; WRDSLEFR; NLAVSQVVHK; RLYGSEAFATDFQDSAAAKK; EIGELYLPK; KLINDYVK; AKWEMPFDPQDTHQSR; EQLSLLDR; ADLSGITGAR; EQLSLL…	26	+	+	+	+
620	P01019	AGT	Angiotensin 1-4;Angiotensin 1-5;Angiotensin 1-7;Angiotensin 1-9;Angiotensin-1;Angiotensin-2;Angiotensin-3;Angiotensin-4;Angiotensinogen	TIHLTMPQLVLQGSYDLQDLLAQAELPAILHTELNLQK; VLSALQAVQGLLVAQGR; ADSQAQLLLSTVVGVFTAPGLHLK; AAMVGMLANFLGFR; SLDFTELDVAAEK; ANAGKPKDPTFIPAPIQAK; DPTFIPAPIQAK; ALQDQLVLVAAK; QPFVQGLALYTPVVLPR; SLDFTELDVAAEKIDR; LQAILGVPWK; FMQAVTGWK	12	+	+	+	+
621	P01023	A2M	Alpha-2-macroglobulin	VYDYYETDEFAIAEYNAPCSK; SLFTDLEAENDVLHCVAFAVPK; APVGHFYEPQAPSAEVEMTSYVLLAYLTAQPAPTSEDLTSATNIVK; ETTFNSLLCPSGGEVSEELSLK; KYSDASDCHGEDSQAFCEK; GGVEDEVTLSAYITIALLEIPLTVTHPVVR; HNVYINGITYTPVSSTNEK; LHTEAQIQEEGTVVELTGR; YNILPEKEEFPFALGVQTLPQTCDEPK; YSDASDCHGEDSQAFCEK; AGAFCLSEDAGLGISSTASLR; DTVIKPLLVEPEGLEKETTFNSLLCPSGGEVSEELSLK; LLLQQVSLPELPGEYSMK; AVDQSVLLMKPDAELSASSVYNLLPEK; AVDQSVLLMKPDAELSASSVYNLL…	73	+	+	+	+
622	P01024	C3	Acylation stimulating protein;C3a anaphylatoxin;C3-beta-c;Complement C3;Complement C3 alpha chain;Complement C3 beta chain;Complement C3b alpha' chain;Complement C3c alpha' chain fragment 1;Complement C3c alpha' chain fragment 2;Complement C3d fragment;Complement C3dg fragment;Complement C3f fragment;Complement C3g fragment	DTWVEHWPEEDECQDEENQKQCQDLGAFTESMVVFGCPN; ADIGCTPGSGKDYAGVFSDAGLTFTSSSGQQTAQR; VQLSNDFDEYIMAIEQTIK; QLYNVEATSYALLALLQLKDFDFVPPVVR; VPVAVQGEDTVQSLTQGDGVAK; QDSLSSQNQLGVLPLSWDIPELVNMGQWK; AYYENSPQQVFSTEFEVK; ILLQGTPVAQMTEDAVDAER; YRGDQDATMSILDISMMTGFAPDTDDLK; NNNEKDMALTAFVLISLQEAKDICEEQVNSLPGSITK; KVEGTAFVIFGIQDGEQR; VVLVSLQSGYLFIQTDK; HYLMWGLSSDFWGEKPNLSYIIGK; QVREPGQDLVVLPLSITTDFIPSFR; EYVLPSFEVIV…	119	+	+	+	+
623	P01031	C5	C5a anaphylatoxin;Complement C5;Complement C5 alpha chain;Complement C5 alpha' chain;Complement C5 beta chain	DSLDQLVGGVPVTLNAQTIDVNQETSDLDPSK; EESSSGSSHAVMDISLPTGISANEEDLK; YGGGFYSTQDTINAIEGLTEYSLLVK; ALVEGVDQLFTDYQIK; EKFSDASYQSINIPVTQNMVPSSR; GLLVGEILSAVLSQEGINILTHLPK; EYVLPHFSVSIEPEYNFIGYK; FSDASYQSINIPVTQNMVPSSR; ELSYYSLEDLNNK; TSTSEEVCSFYLK; AFTECCVVASQLR; VSITSITVENVFVK; KCCYDGACVNNDETCEQR; MSAVEGICTSESPVIDHQGTK; QCTMFYSTSNIK; TDAPDLPEENQAR; GGSASTWLTAFALR; LNLVATPLFLKPGIPYPIK; FQNSAILTIQPK; KVTCT…	50	+	+	+	+
624	P01033	TIMP1	Metalloproteinase inhibitor 1	TYTVGCEECTVFPCLSIPCK; LQDGLLHITTCSFVAPWNSLSLAQR; LQSGTHCLWTDQLLQGSEK; EPGLCTWQSLR; FVYTPAMESVCGYFHR; GFQALGDAADIR; SEEFLIAGK; HLACLPR	8	+	+	+	+
625	P01034	CST3	Cystatin-C	LVGGPMDASVEEEGVR; ALDFAVGEYNK; LVGGPMDASVEEEGVRR	3	+	+		+
626	P01042	KNG1	Bradykinin;Kininogen-1;Kininogen-1 heavy chain;Kininogen-1 light chain;Low molecular weight growth-promoting factor;Lysyl-bradykinin;T-kinin	FSVATQTCQITPAEGPVVTAQYDCLGCVHPISTQSPDLEPILR; LGQSLDCNAEVYVVPWEK; IYPTVNCQPLGMISLMK; YNSQNQSNNQFVLYR; IASFSQNCDIYPGKDFVQPPTK; YEIKEGDCPVQSGK; IASFSQNCDIYPGK; ESNEELTESCETK; TWQDCEYKDAAK; KLGQSLDCNAEVYVVPWEK; DIPTNSPELEETLTHTITK; KIYPTVNCQPLGMISLMK; ENFLFLTPDCK; KYNSQNQSNNQFVLYR; TVGSDTFYSFK; AATGECTATVGK; KYFIDFVAR; FKLDDDLEHQGGHVLDHGHK; TWQDCEYK; ESNEELTESCETKK; YFIDFVAR; QVVAGLNFR; DFVQPPTK; AAT…	25	+		+	+
627	P01116	KRAS	GTPase KRas;GTPase KRas, N-terminally processed	QVVIDGETCLLDILDTAGQEEYSAMR; TGEGFLCVFAINNTK; SALTIQLIQNHFVDEYDPTIEDSYRK; QGVDDAFYTLVR; SYGIPFIETSAK; VKDSEDVPMVLVGNK; LVVVGAGGVGK; SFEDIHHYR	8	+	+	+	+
628	P01258	CALCA	Calcitonin;Katacalcin	SALESSPADPATLSEDEAR; ASELEQEQEREGSSLDSPR; ASELEQEQER; DHRPHVSMPQNAN; DMSSDLER	5		+		+
629	P01591	IGJ	Immunoglobulin J chain	CDPTEVELDNQIVTATQSNICDEDSATETCYTYDR; KCDPTEVELDNQIVTATQSNICDEDSATETCYTYDR; CYTAVVPLVYGGETK; MVETALTPDACYPD; MVETALTPDACYPD; SSEDPNEDIVER; FVYHLSDLCK; FVYHLSDLCKK; IIVPLNNR; IVLVDNK	9	+	+	+	+
630	P01594		Ig kappa chain V-I region AU	VTITCQASQDISDYLNWYQQKPGK	3	+	+	+	+
631	P01596		Ig kappa chain V-I region CAR	DIQMTQSPSTLSASVGDR; DIQMTQSPSTLSASVGDR; DIQMTQSPSTLSASVGDR; ASQNISSWLAWYQQKPGK; SSSLESGVPSR	3				+
632	P01597		Ig kappa chain V-I region DEE	BIZMTQSPSSLSASVGDR; BIZMTQSPSSLSASVGDR; YLNWYQQKPGK; AGQSVNKYLNWYQQKPGK	3	+	+	+	+
633	P01598		Ig kappa chain V-I region EU	ASQSINTWLAWYQQKPGK	3		+
634	P01602	IGKV1-5	Ig kappa chain V-I region HK102	ASQSISSWLAWYQQKPGK; ASSLESGVPSR	2	+	+	+	+
635	P01605		Ig kappa chain V-I region Lay	DIQMTQSPSSLSVSVGDR; LLIYGASTREAGVPSR	3	+			+
636	P01608	KVD33	Ig kappa chain V-I region Roy	LLIYDASK	2	+
637	P01609		Ig kappa chain V-I region Scw	VTITCQASQDIR	2	+	+	+	+
638	P01610		Ig kappa chain V-I region WEA	DIQMTQSPSSLSASVGDR; DIQMTQSPSSLSASVGDR; DIQMTQSPSSLSASVGDR; LIYGATSLQSGVPSR; DIQMTQSPSSLSASVGDR; DIQMTQSPSSLSASVGDR; DIQMTQSPSSLSASVGDR	2	+	+		+
639	P01611		Ig kappa chain V-I region Wes	DIQMTQSPSSVSASVGDR; LLIYSASSLENGVPSR; DIQMTQSPSSVSASVGDR	2	+	+	+	+
640	P01613		Ig kappa chain V-I region Ni	DIQMTQSPSSLSATVGDR; LLIYDASNLETGVPSR	2	+	+	+	+
641	P01614		Ig kappa chain V-II region Cum	FSGSGSGTDFTLKISR; ASGVPDRFSGSGSGTDFTLK; FSGSGSGTDFTLK; EDIVMTQTPLSLPVTPGEPASISCR; FSGSGSGTDFTLKISR; ASGVPDRFSGSGSGTDFTLK; FSGSGSGTDFTLK	4				+
642	P01617	KVD28	Ig kappa chain V-II region TEW	DIVMTQSPLSLPVTPGEPASISCR; DIVMTQSPLSLPVTPGEPASISCR; DIVMTQSPLSLPVTPGEPASISCR	4	+	+	+	+
643	P01620		Ig kappa chain V-III region SIE	ASQSVSNSYLAWYQQKPGQAPR	4	+	+	+	+
644	P01621		Ig kappa chain V-III region NG9	FSGSASGTDFTLTISR; ASQSVSSSYLAWYQQKPGQAPR; LLIYGATSR	3	+	+	+	+
645	P01622		Ig kappa chain V-III region Ti	ASQSVSNSFLAWYQQKPGQAPR	3				+
646	P01625		Ig kappa chain V-IV region Len	DIVMTQSPDSLAVSLGER; DIVMTQSPDSLAVSLGER; SSQSVLYSSNSK; NYLAWYQQKPGQPPK; LLIYWASTR	4	+	+	+	+
647	P01714		Ig lambda chain V-III region SH	SELTQDPAVSVALGQTVR; ITCQGDSLR	2	+	+	+	+
648	P01719		Ig lambda chain V-V region DEL	YVLSQPPSVSVAPGQTAR; FSGSNSGNTAALTISR; YVLSQPPSVSVAPGQTAR	2	+	+	+	+
649	P01743	HV146	Ig heavy chain V-I region HG3	DTSTSTVYMELSSLR; SEDTAVYYCAR	2	+	+	+	+
650	P01763		Ig heavy chain V-III region WEA	NSLYLQMSSLR; QVQLVDSGGGLVEPGGSLR	3	+	+	+	+
651	P01764	IGHV3-23	Ig heavy chain V-III region 23	GLEWVSAISGSGGSTYYADSVK; NTLYLQMNSLR; NTLYLQMNSLR; AEDTAVYYCAK; DNSKNTLYLQMNSLR	4	+	+	+	+
652	P01766		Ig heavy chain V-III region BRO	AEDTAVYYCAR; GLEWVSAIGTAGDQYYADSVK; EVQLVESGGGLVQPGGSLR; NTLYLNMNSLR; NTLYLNMNSLRAEDTAVYYCAR; AEDTAVYYCAR	5	+	+	+	+
653	P01767		Ig heavy chain V-III region BUT	EVQLVETGGGLIQPGGSLR; BTVYLQMBSLRAEDTAVYYCAR	3	+		+	+
654	P01779		Ig heavy chain V-III region TUR	EVQLLESGGGLVQPGGSLR; LSCAASGFTFSR	2	+	+	+	+
655	P01781		Ig heavy chain V-III region GAL	EVQLVESGGDLVQPGR; DNAKNSLYLQMNSLRVEDTALYYCAR; VEDTALYYCAR; NSLYLQMNSLRVEDTALYYCAR; NSLYLQMNSLR; GLEWVANIK	6	+	+	+	+
656	P01824		Ig heavy chain V-II region WAH	NQFSLNLR; VTISVDTSR	2				+
657	P01833	PIGR	Polymeric immunoglobulin receptor;Secretory component	YLCGAHSDGQLQEGSPIQAWQLFVNEESTIPR; SPIFGPEEVNSVEGNSVSITCYYPPTSVNR; LSDAGQYLCQAGDDSNSNK; DAGFYWCLTNGDTLWR; GSVTFHCALGPEVANVAK; QSSGENCDVVVNTLGK; GGCITLISSEGYVSSK; EEFVATTESTTETK; YWCLWEGAQNGR; ASVDSGSSEEQGGSSR; GVAGGSVAVLCPYNR; ALVSTLVPLGLVLAVGAVAVGVAR; NADLQVLKPEPELVYEDLR; EFGANDNMGASSITQETSLGGK; ILLNPQDKDGSFSVVITGLR; LSDAGQYLCQAGDDSNSNKK; LDIQGTGQLLFSVVINQLR; CPLLVDSEGWVK; TDISMSDFENSR; ADEGWYWCG…	34	+	+	+	+
658	P01834	IGKC	Ig kappa chain C region	VDNALQSGNSQESVTEQDSKDSTYSLSSTLTLSK; VDNALQSGNSQESVTEQDSK; TVAAPSVFIFPPSDEQLK; VYACEVTHQGLSSPVTK; SGTASVVCLLNNFYPR; VQWKVDNALQSGNSQESVTEQDSK; EAKVQWKVDNALQSGNSQESVTEQDSK; DSTYSLSSTLTLSK; DSTYSLSSTLTLSKADYEK; HKVYACEVTHQGLSSPVTK	10	+	+	+	+
659	P01857	IGHG1	Ig gamma-1 chain C region	GFYPSDIAVEWESNGQPENNYK; TPEVTCVVVDVSHEDPEVKFNWYVDGVEVHNAK; THTCPPCPAPELLGGPSVFLFPPKPK; VVSVLTVLHQDWLNGK; FNWYVDGVEVHNAK; SCDKTHTCPPCPAPELLGGPSVFLFPPKPK; GPSVFPLAPSSKSTSGGTAALGCLVK; TTPPVLDSDGSFFLYSKLTVDK; TPEVTCVVVDVSHEDPEVK; WQQGNVFSCSVMHEALHNHYTQK; WQQGNVFSCSVMHEALHNHYTQK; TTPPVLDSDGSFFLYSKLTVDKSR; STSGGTAALGCLVK; EPQVYTLPPSR; TTPPVLDSDGSFFLYSK; EPQVYTLPPSRDELTK; EEQYNSTYR; GPSVFPLAPSSK; NQVSLT…	22	+	+	+	+
660	P01859	IGHG2	Ig gamma-2 chain C region	CCVECPPCPAPPVAGPSVFLFPPKPK; TTPPMLDSDGSFFLYSK; TPEVTCVVVDVSHEDPEVQFNWYVDGVEVHNAK; VVSVLTVVHQDWLNGK; KCCVECPPCPAPPVAGPSVFLFPPKPK	16	+	+	+	+
661	P01860	IGHG3	Ig gamma-3 chain C region	TPEVTCVVVDVSHEDPEVQFK; CPAPELLGGPSVFLFPPKPK; TPLGDTTHTCPR	18	+	+	+	+
662	P01861	IGHG4	Ig gamma-4 chain C region	STSESTAALGCLVK; WQEGNVFSCSVMHEALHNHYTQK; WQEGNVFSCSVMHEALHNHYTQK; GPSVFPLAPCSR; TTPPVLDSDGSFFLYSR	16	+	+	+	+
663	P01871	IGHM	Ig mu chain C region	DVMQGTDEHVVCK; YAATSQVLLPSKDVMQGTDEHVVCK; NVPLPVIAELPPK; YAATSQVLLPSK	19	+	+	+	+
664	P01876	IGHA1	Ig alpha-1 chain C region	QEPSQGTTTFAVTSILR; WLQGSQELPR; EKYLTWASR; SAVQGPPER; YLTWASR; VAAEDWK; VFPLSLCSTQPDGNVVIACLVQGFFPQEPLSVTWSESGQGVTAR; NFPPSQDASGDLYTTSSQLTLPATQCLAGK; HYTNPSQDVTVPCPVPSTPPTPSPSTPPTPSPSCCHPR; SGNTFRPEVHLLPPPSEELALNELVTLTCLAR; SAVQGPPERDLCGCYSVSSVLPGCAEPWNHGK; DLCGCYSVSSVLPGCAEPWNHGK; KGDTFSCMVGHEALPLAFTQK; LAGKPTHVNVSVVMAEVDGTCY; KGDTFSCMVGHEALPLAFTQK; DASGVTFTWTPSSGK; GDTFSCMVGHEALPLAFTQK; LSLHRPAL…	19	+	+	+	+
665	P01877	IGHA2	Ig alpha-2 chain C region	NFPPSQDASGDLYTTSSQLTLPATQCPDGK; DLCGCYSVSSVLPGCAQPWNHGETFTCTAAHPELK	14	+	+	+	+
666	P01880	IGHD	Ig delta chain C region	DSYYMTSSQLSTPLQQWR; EVNTSGFAPARPPPQPGSTTFWAWSVLR; TPECPSHTQPLGVYLLTPAVQDLWLR; AQASSVPTAQPQAEGSLAK; SLWNAGTSVTCTLNHPSLPPQR; VPAPPSPQPATYTCVVSHEDSR; ATFTCFVVGSDLK; VPTGGVEEGLLER; DKATFTCFVVGSDLK; SLEVSYVTDHGPMK; DAHLTWEVAGK	11	+	+	+	+
667	P01889	HLA-B	HLA class I histocompatibility antigen, B-7 alpha chain	FISVGYVDDTQFVR; GHDQYAYDGKDYIALNEDLR; AYLEGECVEWLR	14	+	+
668	P01891	HLA-A	HLA class I histocompatibility antigen, A-68 alpha chain	QDAYDGKDYIALK; WEAAHVAEQWR	15	+	+
669	P01892	HLA-A	HLA class I histocompatibility antigen, A-2 alpha chain	APWIEQEGPEYWDGETRK; WAAVVVPSGQEQR; SWTAADMAAQTTK; MYGCDVGSDWR	17	+	+	+	+
670	P01903	HLA-DRA	HLA class II histocompatibility antigen, DR alpha chain	VEHWGLDEPLLK; FASFEAQGALANIAVDKANLEIMTK; FASFEAQGALANIAVDK; KFHYLPFLPSTEDVYDCR; FHYLPFLPSTEDVYDCR; EPNVLICFIDK; NGKPVTTGVSETVFLPR; VEHWGLDEPLLK; ANLEIMTK; ANLEIMTK	8	+	+	+	+
671	P01906	HLA-DQA2	HLA class II histocompatibility antigen, DQ alpha 2 chain	ISYLTFLPSADEIYDCK	2	+	+	+
672	P01909	HLA-DQA1	HLA class II histocompatibility antigen, DQ alpha 1 chain	ISYLTLLPSAEESYDCK; FDPQFALTNIAVLK; ETVWCLPVLR	3	+	+
673	P01911	HLA-DRB1	HLA class II histocompatibility antigen, DRB1-15 beta chain	AVTELGRPDAEYWNSQKDILEQAR; YFYNQEESVR	8	+	+	+
674	P01920	HLA-DQB1	HLA class II histocompatibility antigen, DQ beta 1 chain	NDQEETTGVVSTPLIR; DSPEDFVYQFK; TEALNHHNLLVCSVTDFYPAQIK; HNYQLELR; RVEPTVTISPSR	5	+	+	+	+
675	P02008	HBZ	Hemoglobin subunit zeta	ISTQADTIGTETLER; SIDDIGGALSK; TYFPHFDLHPGSAQLR; VVAAVGDAVK	5	+		+
676	P02042	HBD	Hemoglobin subunit delta	VLGAFSDGLAHLDNLKGTFSQLSELHCDK; FFESFGDLSSPDAVMGNPK; FFESFGDLSSPDAVMGNPK; NFGKEFTPQMQAAYQK; KVLGAFSDGLAHLDNLKGTFSQLSELHCDK; LLGNVLVCVLARNFGKEFTPQMQAAYQK; EFTPQMQAAYQK; LLGNVLVCVLAR; GTFSQLSELHCDKLHVDPENFR; VNVDAVGGEALGR; KVLGAFSDGLAHLDNLK; VVAGVANALAHK; LHVDPENFR; MVHLTPEEK; VLGAFSDGLAHLDNLK; AHGKKVLGAFSDGLAHLDNLK; MVHLTPEEK; GTFSQLSELHCDK; VVAGVANALAHKYH; EFTPQMQAAYQK; TAVNALWGK	19	+	+	+	+
677	P02100	HBE1	Hemoglobin subunit epsilon	LHVDPENFK; LSELHCDK; LLVVYPWTQR	3	+	+	+
678	P02144	MB	Myoglobin	YLEFISECIIQVLQSK; HGATVLTALGGILK; VEADIPGHGQEVLIR; HPGDFGADAQGAMNK; GHHEAEIKPLAQSHATK; GHPETLEKFDK	6	+	+	+
679	P02452	COL1A1	Collagen alpha-1(I) chain	NCPGAEVPEGECCPVCPDGSESPTDQETTGVEGPK; SGEYWIDPNQGCNLDAIK; GSPGADGPAGAPGTPGPQGIAGQR; GPPGPMGPPGLAGPPGESGR; GPPGPMGPPGLAGPPGESGR; GFSGLQGPPGPPGSPGEQGPSGASGPAGPR; VFCNMETGETCVYPTQPSVAQK; DGEAGAQGPPGPAGPAGER; STGGISVPGPMGPSGPR; NSVAYMDQQTGNLK; VLCDDVICDETK; ALLLQGSNEIEIR; FTYSVTVDGCTSHTGAWGK; SGDRGETGPAGPTGPVGPVGAR; DRDLEVDTTLK; GESGPSGPAGPTGAR; GFPGLPGPSGEPGK; SLSQQIENIR; GQAGVMGFPGPK; GVPGPPGAVGPAGK…	28	+	+	+	+
680	P02461	COL3A1	Collagen alpha-1(III) chain	NGETGPQGPPGPTGPGGDK; VFCNMETGETCISANPLNVPR; SGEYWVDPNQGCK; NSIAYMDQASGNVK; FTYTVLEDGCTK; INTDEIMTSLK; HWWTDSSAEK; GEPGGPGADGVPGK; GQPGVMGFPGPK; DGNPGSDGLPGR; LMGSNEGEFKAEGNSK; LMGSNEGEFK; SVNGQIESLISPDGSR; GAAGEPGRDGVPGGPGMR; GDKGEPGGPGADGVPGK; GPVGPSGPPGK; KHWWTDSSAEK; TVFEYR	18	+	+		+
681	P02462	COL4A1	Arresten;Collagen alpha-1(IV) chain	NDYSYWLSTPEPMPMSMAPITGENIRPFISR; GTCNYYANAYSFWLATIER; ILYHGYSLLYVQGNER; NDYSYWLSTPEPMPMSMAPITGENIRPFISR; KFSTMPFLFCNINNVCNFASR; HSQTIDDPQCPSGTK; FSTMPFLFCNINNVCNFASR; AHGQDLGTAGSCLR; SAPFIECHGR; AHGQDLGTAGSCLRK; GDPGTPGVPGK	10	+	+	+	+
682	P02511	CRYAB	Alpha-crystallin B chain	LFDQFFGEHLLESDLFPTSTSLSPFYLRPPSFLR; APSWFDTGLSEMR; QDEHGFISR; HFSPEELK; MDIAIHHPWIR; FSVNLDVK; RPFFPFHSPSR; HEERQDEHGFISR	8	+	+	+	+
683	P02533	KRT14	Keratin, type I cytoskeletal 14	YCMQLAQIQEMIGSVEEQLAQLR; LLEGEDAHLSSSQFSSGSQSSR; CEMEQQNQEYK; ILNEMRDQYEK; TEELNREVATNSELVQSGK; ILTATVDNANVLLQIDNAR; EVATNSELVQSGK; ALEEANADLEVK; GSCGIGGGIGGGSSR; TMQNLEIELQSQLSMK; NHEEEMNALR; ASLENSLEETK; MSVEADINGLR; MSVEADINGLR; RVLDELTLAR; DAEEWFFTK; VVSTHEQVLR; LEQEIATYR; ISSVLAGGSCR; VTMQNLNDR; LASYLDKVR; IRDWYQR; VLDELTLAR; TRLEQEIATYRR; EELAYLKK; ASLENSLEETKGR; TRLEQEIATYR; MSVEADINGLRR; …	32		+	+	+
684	P02538	KRT6A	Keratin, type II cytoskeletal 6A	AIGGGLSSVGGGSSTIK	31		+	+	+
685	P02545	LMNA	Lamin-A/C;Prelamin-A/C	ASASGSGAQVGGPISSGSSASSVTVTR; SVTVVEDDEDEDGDDLLHHHHGSHCSSSGDPAEYNLR; MQQQLDEYQELLDIK; MQQQLDEYQELLDIK; NKSNEDQSMGNWQIK; NSNLVGAAHEELQQSR; AGQVVTIWAAGAGATHSPPTDLVWK; SVGGSGGGSFGDNLVTR; SNEDQSMGNWQIK; SNEDQSMGNWQIK; LQTMKEELDFQK; TALINSTGEEVAMR; TALINSTGEEVAMR; IDSLSAQLSQLQK; TVLCGTCGQPADK; AQNTWGCGNSLR; SGAQASSTPLSPTR; AAYEAELGDARK; QNGDDPLLTYR; NKSNEDQSMGNWQIKR; EAALSTALSEKR; VAVEEVDEEGK; LRDLEDSL…	57	+	+	+	+
686	P02549	SPTA1	Spectrin alpha chain, erythrocytic 1	DTEDEEAWIQETEPSATSTYLGK; QEAFLENEDLGNSLGSAEALLQK; DLNTLAEDLLSSGTFNVDQIVK; YSTIGLAQQWDQLYQLGLR; TAAINADELPTDVAGGEVLLDR; CQALSAADPGSDLFSVQALQR; VNILTDKSYEDPTNIQGK; WLEDVEWQVTSEDYGK; LEESLEYLQFMQNAEEEEAWINEK; EDALKDLNTLAEDLLSSGTFNVDQIVK; LQLEDDYAFQEFNWK; VVEVNQYANECAEENHPDLPLIQSK; IVDLGDNLEDALILDIK; HEIDSYDDRFQSADETGQDLVNANHEASDEVR; LSEVASLWEELLEATK; ADMEAEAPTFQALEDFSAELIDSGHHASPEIEK; FSSDFDELSGWMNE…	135	+	+	+	+
687	P02585	TNNC2	Troponin C, skeletal muscle	IDFDEFLK	2				+
688	P02647	APOA1	Apolipoprotein A-I;Proapolipoprotein A-I;Truncated apolipoprotein A-I	DSGRDYVSQFEGSALGK; EQLGPVTQEFWDNLEKETEGLR; LLDNWDSVTSTFSK; EQLGPVTQEFWDNLEKETEGLRQEMSK; LREQLGPVTQEFWDNLEK; VKDLATVYVDVLK; LREQLGPVTQEFWDNLEKETEGLR; DYVSQFEGSALGK; VSFLSALEEYTK; ETEGLRQEMSKDLEEVK; QEMSKDLEEVK; ETEGLRQEMSK; WQEEMELYR; EQLGPVTQEFWDNLEK; WQEEMELYR; VQPYLDDFQK; DLATVYVDVLK; QGLLPVLESFK; ATEHLSTLSEK; LEALKENGGAR; DLATVYVDVLKDSGR; THLAPYSDELRQR; LSPLGEEMR; LSPLGEEMR; AKPALEDLR; VSFLSAL…	32	+	+	+	+
689	P02649	APOE	Apolipoprotein E	WVQTLSEQVQEELLSSQVTQELR; SELEEQLTPVAEETR; GEVQAMLGQSTEELR; VQAAVGTSAAPVPSDNH; SWFEPLVEDMQR; AATVGSLAGQPLQER; AYKSELEEQLTPVAEETR; AKLEEQAQQIR; QQTEWQSGQR; LGADMEDVCGR; LEEQAQQIR; LQAEAFQAR; LGPLVEQGR; LAVYQAGAR; LDEVKEQVAEVR; ALMDETMK; QWAGLVEK; FWDYLR; WELALGR; DRLDEVKEQVAEVR	20	+	+	+	+
690	P02652	APOA2	Apolipoprotein A-II;Proapolipoprotein A-II;Truncated apolipoprotein A-II	EPCVESLVSQYFQTVTDYGK; EPCVESLVSQYFQTVTDYGKDLMEK; KAGTELVNFLSYFVELGTQPATQ; AGTELVNFLSYFVELGTQPATQ; SKEQLTPLIKK; SKEQLTPLIK; SPELQAEAK; EQLTPLIK; VKSPELQAEAK	9	+	+	+	+
691	P02654	APOC1	Apolipoprotein C-I;Truncated apolipoprotein C-I	MREWFSETFQK; EWFSETFQK; EFGNTLEDK; LKEFGNTLEDK	4	+	+	+	+
692	P02655	APOC2	Apolipoprotein C-II;Proapolipoprotein C-II	STAAMSTYTGIFTDQVLSVLKGEE; STAAMSTYTGIFTDQVLSVLK; ESLSSYWESAK; TAAQNLYEK; TYLPAVDEK	5	+	+	+
693	P02656	APOC3	Apolipoprotein C-III	DALSSVQESQVAQQAR; GWVTDGFSSLKDYWSTVK; GWVTDGFSSLK; DYWSTVK	4	+	+	+	+
694	P02671	FGA	Fibrinogen alpha chain;Fibrinopeptide A	EVVTSEDGSDCPEAMDLGTLSGIGTLDGFR; GGSTSYGTGSETESPRNPSSAGSWNSGSSGPGSTGNR; EVVTSEDGSDCPEAMDLGTLSGIGTLDGFR; NPSSAGSWNSGSSGPGSTGNR; HPDEAAFFDTASTGK; GGSTSYGTGSETESPR; DCDDVLQTHPSGTQSGIFNIK; TFPGFFSPMLGEFVSETESR; GLIDEVNQDFTNR; TFPGFFSPMLGEFVSETESR; EVDLKDYEDQQK; VELEDWAGNEAYAEYHFR; QFTSSTSYNRGDSTFESK; NNKDSHSLTTNIMEILR; DSDWPFCSDEDWNYK; LKNSLFEYQK; HRHPDEAAFFDTASTGK; EVDLKDYEDQQKQLEQVIAK; QFTSSTSYNR; M…	34	+	+	+	+
695	P02675	FGB	Fibrinogen beta chain;Fibrinopeptide B	VYCDMNTENGGWTVIQNR; NSVDELNNNVEAVSQTSSSSFQYMYLLK; KAPDAGGCLHADPDLGVLCPTGCQLQEALLQQERPIR; APDAGGCLHADPDLGVLCPTGCQLQEALLQQERPIR; DNENVVNEYSSELEKHQLYIDETVNSNIPTNLR; NYCGLPGEYWLGNDK; DNENVVNEYSSELEK; MGPTELLIEMEDWK; TPCTVSCNIPVVSGKECEEIIR; MGPTELLIEMEDWK; YYWGGQYTWDMAK; YYWGGQYTWDMAK; TPCTVSCNIPVVSGK; LESDVSAQMEYCR; KGGETSEMYLIQPDSSVKPYR; LESDVSAQMEYCR; HGTDDGVVWMNWK; TMTIHNGMFFSTYDRDNDGWLTSDPR; AHYG…	36	+	+	+	+
696	P02679	FGG	Fibrinogen gamma chain	LTYAYFAGGDAGDAFDGFDFGDDPSDK; FFTSHNGMQFSTWDNDNDKFEGNCAEQDGSGWWMNK; CHAGHLNGVYYQGGTYSK; ASTPNGYDNGIIWATWK; VAQLEAQCQEPCKDTVQIHDITGKDCQDIANK; ANQQFLVYCEIDGSGNGWTVFQK; AIQLTYNPDESSKPNMIDAATLK; AIQLTYNPDESSKPNMIDAATLK; FGSYCPTTCGIADFLSTYQTK; VAQLEAQCQEPCK; LTIGEGQQHHLGGAK; YLQEIYNSNNQK; EKVAQLEAQCQEPCKDTVQIHDITGK; YEASILTHDSSIR; EGFGHLSPTGTTEFWLGNEK; VAQLEAQCQEPCKDTVQIHDITGK; DTVQIHDITGK; DNCCILDER; …	29	+	+	+	+
697	P02724	GYPA	Glycophorin-A	KSPSDVKPLPSPDTDVPLSSVEIENPETSDQ; SPSDVKPLPSPDTDVPLSSVEIENPETSDQ	2	+	+	+	+
698	P02730	SLC4A1	Band 3 anion transport protein	GELLHSLEGFLDCSLVLPPTDAPSEQALLSLVPVQR; ATFDEEEGRDEYDEVAMPV; SGDPSQPLLPQHSSLETQLFCEQGDGGTEGHSPSGILEK; STPASLALPFVLILTVPLR; LQEAAELEAVELPVPIR; YQSSPAKPDSSFYK; VYVELQELVMDEK; GTVLLDLQETSLAGVANQLLDR; FLFVLLGPEAPHIDYTQLGR; ADFLEQPVLGFVR; NVELQCLDADDAK; VYVELQELVMDEKNQELR; FIFEDQIRPQDREELLR; STPASLALPFVLILTVPLRR; ASTPGAAAQIQEVK; SVTHANALTVMGK; RYQSSPAKPDSSFYK; GWVIHPLGLR; IFQDHPLQK; YHPDVPYVK; ILLLFKPPK…	30	+	+	+	+
699	P02741	CRP	C-reactive protein;C-reactive protein(1-205)	YEVQGEVFTKPQLWP; GYSIFSYATK; ESDTSYVSLK; RQDNEILIFWSK; KAFVFPK	5	+	+	+	+
700	P02743	APCS	Serum amyloid P-component;Serum amyloid P-component(1-203)	AYSLFSYNTQGR; IVLGQEQDSYGGK; GYVIIKPLVWV; IVLGQEQDSYGGKFDR; QGYFVEAQPK; VGEYSLYIGR; DNELLVYK	7	+	+	+	+
701	P02745	C1QA	Complement C1q subcomponent subunit A	KGHIYQGSEADSVFSGFLIFPSA; SLGFCDTTNK	2	+	+	+	+
702	P02746	C1QB	Complement C1q subcomponent subunit B	NSLLGMEGANSIFSGFLLFPDMEA; VVTFCDYAYNTFQVTTGGMVLK; LEQGENVFLQATDK; FDHVITNMNNNYEPR; VPGLYYFTYHASSR; GNLCVNLMR; TINVPLR	7	+	+	+	+
703	P02747	C1QC	Complement C1q subcomponent subunit C	FNAVLTNPQGDYDTSTGK; TNQVNSGGVLLR; FQSVFTVTR; QTHQPPAPNSLIR	4	+	+	+	+
704	P02748	C9	Complement component C9;Complement component C9a;Complement component C9b	TAGYGINILGMDPLSTPFDNEFYNGLCNR; RQCVPTEPCEDAEDDCGNDFQCSTGR; CNGDNDCGDFSDEDDCESEPRPPCR; QCVPTEPCEDAEDDCGNDFQCSTGR; GTVIDVTDFVNWASSINDAPVLISQK; TEHYEEQIEAFK; DVVLTTTFVDDIK; CLCACPFKFEGIACEISK; AIEDYINEFSVR; FTPTETNKAEQCCEETASSISLHGK; DRDGNTLTYYR; AEQCCEETASSISLHGK; LSPIYNLVPVK; SIEVFGQFNGK; TSNFNAAISLK; FEGIACEISK; DGNTLTYYR; RPWNVASLIYETK; VVEESELAR; ALPTTYEK	22	+	+	+	+
705	P02749	APOH	Beta-2-glycoprotein 1	CTEEGKWSPELPVCAPIICPPPSIPTFATLR; CSYTEDAQCIDGTIEVPK; WSPELPVCAPIICPPPSIPTFATLR; FICPLTGLWPINTLK; DKATFGCHDGYSLDGPEEIECTK; ATFGCHDGYSLDGPEEIECTK; TFYEPGEEITYSCKPGYVSR; KCSYTEDAQCIDGTIEVPK; CPFPSRPDNGFVNYPAKPTLYYK; TCPKPDDLPFSTVVPLK; KFICPLTGLWPINTLK; EHSSLAFWK; ATVVYQGER; VCPFAGILENGAVR; TDASDVKPC	15	+	+	+	+
706	P02750	LRG1	Leucine-rich alpha-2-glycoprotein	DGFDISGNPWICDQNLSDLYR; TLDLGENQLETLPPDLLR; NALTGLPPGLFQASATLDTLVLK; LQELHLSSNGLESLSPEFLRPVPQLR; ENQLEVLEVSWLHGLK; DLLLPQPDLR; ALGHLDLSGNR; VAAGAFQGLR; YLFLNGNK; GQTLLAVAK; DCQVFR	11	+	+	+	+
707	P02751	FN1	Anastellin;Fibronectin;Ugl-Y1;Ugl-Y2;Ugl-Y3	CDPVDQCQDSETGTFYQIGDSWEK; DLEVVAATPTSLLISWDAPAVTVR; VEYELSEEGDEPQYLDLPSTATSVNIPDLLPGRK; NEEDVAELSISPSDNAVVLTNLLPGTEYVVSVSSVYEQHESTPLR; YIVNVYQISEDGEQSLILSTSQTTAPDAPPDTTVDQVDDTSIVVR; VEYELSEEGDEPQYLDLPSTATSVNIPDLLPGR; VREEVVTVGNSVNEGLNQPTDDSCFDPYTVSHYAVGDEWER; EEVVTVGNSVNEGLNQPTDDSCFDPYTVSHYAVGDEWER; QDGHLWCSTTSNYEQDQK; ITYGETGGNSPVQEFTVPGSK; CFDHAAGTSYVVGETWEKPYQGWMMVDCTCLGEGSGR; WKCDPVDQCQDSETGT…	92	+	+	+	+
708	P02753	RBP4	Plasma retinol-binding protein(1-176);Plasma retinol-binding protein(1-179);Plasma retinol-binding protein(1-181);Plasma retinol-binding protein(1-182);Retinol-binding protein 4	LLNLDGTCADSYSFVFSR; GNDDHWIVDTDYDTYAVQYSCR; YWGVASFLQK; DPNGLPPEAQK; FSGTWYAMAK; LIVHNGYCDGR; QRQEELCLAR	7	+	+	+	+
709	P02760	AMBP	Alpha-1-microglobulin;Inter-alpha-trypsin inhibitor light chain;Protein AMBP;Trypstatin	EDSCQLGYSAGPCMGMTSR; VVAQGVGIPEDSIFTMADR; VVAQGVGIPEDSIFTMADRGECVPGEQEPEPILIPR; WYNLAIGSTCPWLK; EYCGVPGDGDEELLR; CVLFPYGGCQGNGNK; KEDSCQLGYSAGPCMGMTSR; KEDSCQLGYSAGPCMGMTSR; EDSCQLGYSAGPCMGMTSR; AFIQLWAFDAVK; KGVCEETSGAYEKTDTDGK; GVCEETSGAYEK; GVCEETSGAYEKTDTDGK; GECVPGEQEPEPILIPR; TVAACNLPIVR; ETLLQDFR; KGVCEETSGAYEK	15	+	+	+	+
710	P02763	ORM1	Alpha-1-acid glycoprotein 1	TYMLAFDVNDEKNWGLSVYADKPETTKEQLGEFYEALDCLR; NWGLSVYADKPETTKEQLGEFYEALDCLR; TYMLAFDVNDEKNWGLSVYADKPETTK; YVGGQEHFAHLLILR; TYMLAFDVNDEKNWGLSVYADKPETTK; TYMLAFDVNDEK; EQLGEFYEALDCLR; WFYIASAFR; NWGLSVYADKPETTK; SDVVYTDWK; TEDTIFLR; SDVVYTDWKK	11	+	+	+	+
711	P02765	AHSG	Alpha-2-HS-glycoprotein;Alpha-2-HS-glycoprotein chain A;Alpha-2-HS-glycoprotein chain B	HTLNQIDEVKVWPQQPSGELFEIEIDTLETTCHVLDPTPVAR; QPNCDDPETEEAALVAIDYINQNLPWGYK; VWPQQPSGELFEIEIDTLETTCHVLDPTPVAR; AQLVPLPPSTYVEFTVSGTDCVAK; HTFMGVVSLGSPSGEVSHPR; QLKEHAVEGDCDFQLLK; TVVQPSVGAAAGPVVPPCPGR; CDSSPDSAEDVR; HTLNQIDEVK; EHAVEGDCDFQLLK; HTFMGVVSLGSPSGEVSHPR; CDSSPDSAEDVRK; CNLLAEK; FSVVYAK; QYGFCK	14	+	+	+	+
712	P02766	TTR	Transthyretin	YTIAALLSPYSYSTTAVVTNPK; TSESGELHGLTTEEEFVEGIYKVEIDTK; RYTIAALLSPYSYSTTAVVTNPKE; RYTIAALLSPYSYSTTAVVTNPK; YTIAALLSPYSYSTTAVVTNPKE; TSESGELHGLTTEEEFVEGIYK; ALGISPFHEHAEVVFTANDSGPR; KAADDTWEPFASGK; AADDTWEPFASGK; GSPAINVAVHVFR	10	+	+	+	+
713	P02768	ALB	Serum albumin	SHCIAEVENDEMPADLPSLAADFVESK; SHCIAEVENDEMPADLPSLAADFVESK; NYAEAKDVFLGMFLYEYAR; EFNAETFTFHADICTLSEK; VHTECCHGDLLECADDR; VFDEFKPLVEEPQNLIK; ADLAKYICENQDSISSK; DVCKNYAEAKDVFLGMFLYEYAR; LVRPEVDVMCTAFHDNEETFLKK; FKDLGEENFKALVLIAFAQYLQQCPFEDHVK; RMPCAEDYLSVVLNQLCVLHEK; RMPCAEDYLSVVLNQLCVLHEK; LVRPEVDVMCTAFHDNEETFLK; LVRPEVDVMCTAFHDNEETFLK; QEPERNECFLQHKDDNPNLPR; HPYFYAPELLFFAK; SHCIAEVENDEMPADLPSLAADFV…	81	+	+	+	+
714	P02774	GC	Vitamin D-binding protein	TAMDVFVCTYFMPAAQLPELPDVELPTNKDVCDPGNTK; EVVSLTEACCAEGADPDCYDTR; VPTADLEDVLPLAEDITNILSK; SYLSMVGSCCTSASPTVCFLK; SCESNSPFPVHPGTAECCTK; TAMDVFVCTYFMPAAQLPELPDVELPTNK; EYANQFMWEYSTNYGQAPLSLLVSYTK; RSDFASNCCSINSPPLYCDSEIDAELK; SLGECCDVEDSTTCFNAK; GQELCADYSENTFTEYK; SDFASNCCSINSPPLYCDSEIDAELK; ELSSFIDKGQELCADYSENTFTEYK; LAQKVPTADLEDVLPLAEDITNILSK; HQPQEFPTYVEPTNDEICEAFR; EFSHLGKEDFTSLSLVLYSR; ELSSFIDKG…	33	+	+	+	+
715	P02775	PPBP	Beta-thromboglobulin;Connective tissue-activating peptide III;Connective tissue-activating peptide III(1-81);Neutrophil-activating peptide 2;Neutrophil-activating peptide 2(1-63);Neutrophil-activating peptide 2(1-66);Neutrophil-activating peptide 2(73);Neutrophil-activating peptide 2(74);Platelet basic protein;TC-1;TC-2	GTHCNQVEVIATLK; KICLDPDAPR; GKEESLDSDLYAELR; NIQSLEVIGK; ICLDPDAPR	5	+	+	+	+
716	P02776	PF4	Platelet factor 4;Platelet factor 4, short form	ICLDLQAPLYK; AGPHCPTAQLIATLK; HITSLEVIK; KICLDLQAPLYK	4	+	+	+	+
717	P02786	TFRC	Transferrin receptor protein 1;Transferrin receptor protein 1, serum form	LVYLVENPGGYVAYSK; SAFSNLFGGEPLSYTR; LFGNMEGDCPSDWK; LAVDEEENADNNTK; EAGSQKDENLALYVENQFR; SSGLPNIPVQTISR; VSASPLLYTLIEK; HPVTGQFLYQDSNWASK; DSAQNSVIIVDK; LAQMFSDMVLK; LLNENSYVPR; LDSTDFTGTIK; LTTDFGNAEK; LTHDVELNLDYER; HVFWGSGSHTLPALLENLK; VEYHFLSPYVSPK; ILNIFGVIK; SGVGTALLLK	18	+	+	+	+
718	P02787	TF	Serotransferrin	AVANFFSGSCAPCADGTDFPQLCQLCPGCGCSTLNQYFGYSGAFK; IMNGEADAMSLDGGFVYIAGK; EDLIWELLNQAQEHFGK; LCMGSGLNLCEPNNKEGYYGYTGAFR; AIAANEADAVTLDAGLVYDAYLAPNNLKPVVAEFYGSK; NLNEKDYELLCLDGTR; ADRDQYELLCLDNTR; EGTCPEAPTDECKPVK; IECVSAETTEDCIAK; LCMGSGLNLCEPNNK; LCMGSGLNLCEPNNK; SMGGKEDLIWELLNQAQEHFGK; QQQHLFGSNVTDCSGNFCLFR; KCSTSSLLEACTFR; EDPQTFYYAVAVVK; LKCDEWSVNSVGKIECVSAETTEDCIAK; TAGWNIPMGLLYNK; FDEFFSEGCAPGS…	59	+	+	+	+
719	P02788	LTF	Kaliocin-1;Lactoferricin-H;Lactoferroxin-A;Lactoferroxin-B;Lactoferroxin-C;Lactotransferrin	KCNQWSGLSEGSVTCSSASTTEDCIALVLK; CNQWSGLSEGSVTCSSASTTEDCIALVLK; ESTVFEDLSDEAERDEYELLCPDNTR; IDSGLYLGSGYFTAIQNLR; ADAVTLDGGFIYEAGLAPYK; DVTVLQNTDGNNNEAWAK; CAFSSQEPYFSYSGAFK; SQQSSDPDPNCVDRPVEGYLAVAVVR; FDEYFSQSCAPGSDPR; GEADAMSLDGGYVYTAGK; SNLCALCIGDEQGENK; GEADAMSLDGGYVYTAGK; CSTSPLLEACEFLR; ESTVFEDLSDEAER; NLLFNDNTECLAR; YLGPQYVAGITNLK; KGGSFQLNELQGLK; FFSASCVPGADKGQFPNLCR; RSDTSLTWNSVK; CLAENAG…	41	+	+	+	+
720	P02790	HPX	Hemopexin	EVGTPHGIILDSVDAAFICPGSSR; DGWHSWPIAHQWPQGPSAVDAAFSWEEK; GECQAEGVLFFQGDREWFWDLATGTMK; LLQDEFPGIPSPLDAAVECHRGECQAEGVLFFQGDR; GECQAEGVLFFQGDR; SLGPNSCSANGPGLYLIHGPNLYCYSDVEK; LLQDEFPGIPSPLDAAVECHR; CSPHLVLSALTSDNHGATYAFSGTHYWR; EWFWDLATGTMK; YYCFQGNQFLR; EWFWDLATGTMK; SGAQATWTELPWPHEKVDGALCMEK; SWPAVGNCSSALR; SGAQATWTELPWPHEK; NFPSPVDAAFR; LYLVQGTQVYVFLTK; DYFMPCPGR; VWVYPPEKK; QGHNSVFLIK; DYFMPCPGR…	27	+	+	+	+
721	P02792	FTL	Ferritin light chain	LGGPEAGLGEYLFER; MGDHLTNLHR; TDPHLCDFLETHFLDEEVK; LGGPEAGLGEYLFERLTLKHD; KLNQALLDLHALGSAR; KPAEDEWGKTPDAMK; LNQALLDLHALGSAR; DDVALEGVSHFFR; KMGDHLTNLHR; ALFQDIK	10	+	+	+	+
722	P02794	FTH1	Ferritin heavy chain;Ferritin heavy chain, N-terminally processed	MGAPESGLAEYLFDKHTLGDSDNES; MGAPESGLAEYLFDK; LATDKNDPHLCDFIETHYLNEQVK; KPDCDDWESGLNAMECALHLEK; KMGAPESGLAEYLFDK; ELGDHVTNLR; QNYHQDSEAAINR; YFLHQSHEEREHAEK; YFLHQSHEER; IFLQDIK; NVNQSLLELHK	11	+	+	+	+
723	P02795	MT2A	Metallothionein-2	MDPNCSCAAGDSCTCAGSCK; MDPNCSCAAGDSCTCAGSCK; MDPNCSCAAGDSCTCAGSCK	2	+	+	+	+
724	P03950	ANG	Angiogenin	SSFQVTTCK; YTHFLTQHYDAKPQGR	2	+	+
725	P03952	KLKB1	Plasma kallikrein;Plasma kallikrein heavy chain;Plasma kallikrein light chain	TSESGTPSSSTPQENTISGYSLLTCK; VNIPLVTNEECQK; LCNTGDNSVCTTK; IAYGTQGSSGYSLR; LVGITSWGEGCAR; VAEYMDWILEK; GVNVCQETCTK; VLTPDAFVCR; VNIPLVTNEECQKR; LSMDGSPTR; EGGKDACKGDSGGPLVCK; DSVTGTLPK; EKGEIQNILQK; VSEGNHDIALIK	14	+	+	+	+
726	P03956	MMP1	22 kDa interstitial collagenase;27 kDa interstitial collagenase;Interstitial collagenase	AFQLWSNVTPLTFTK; DNSPFDGPGGNLAHAFQPGPGIGGDAHFDEDER; SQNPVQPIGPQTPK; HIDAALSEENTGK; IENYTPDLPR; DIYSSFGFPR; LTFDAITTIR; WEQTHLTYR; VDAVFMK	9		+		+
727	P03973	SLPI	Antileukoproteinase	CLDPVDTPNPTR; YKKPECQSDWQCPGK; CCPDTCGIK; KPECQSDWQCPGK; YKKPECQSDWQCPGKK	5	+	+	+	+
728	P04003	C4BPA	C4b-binding protein alpha chain	TWYPEVPKCEWETPEGCEQVLTGK; SHSTQTLTCNSDGEWVYNTFCIYK; CEWETPEGCEQVLTGK; LSCSYSHWSAPAPQCK; WNPSPPACEPNSCINLPDIPHASWETYPRPTK; GVGWSHPLPQCEIVK; HSGEENFYAYGFSVTYSCDPR; FSAICQGDGTWSPR; TPSCGDICNFPPK; CHPGYKPTTDEPTTVICQK; KPDVSHGEMVSGFGPIYNYK; LSLEIEQLELQR; SRPANHCVYFYGDEISFSCHETSR; LMQCLPNPEDVK; EEIIYECDKGYILVGQAK; WTPYQGCEALCCPEPK; EDVYVVGTVLR; EEIIYECDK; YTCLPGYVR; QSSSYSFFK; TWYPEVPK; GYILVGQAK; QSTL…	24	+	+	+	+
729	P04004	VTN	Somatomedin-B;Vitronectin;Vitronectin V10 subunit;Vitronectin V65 subunit	CQCDELCSYYQSCCTDYTAECKPQVTR; QYWEYQFQHQPSQEECEGSSLSAVFEHFAMMQR; MDWLVPATCEPIQSVFFFSGDK; SIAQYWLGCPAPGHL; FEDGVLDPDYPR; GQYCYELDEK; DSWEDIFELLFWGR; CTEGFNVDKK; VDTVDPPYPR; DWHGVPGQVDAAMAGR; DVWGIEGPIDAAFTR; CTEGFNVDK; RVDTVDPPYPR; QPQFISR	14	+	+	+	+
730	P04040	CAT	Catalase	FYTEDGNWDLVGNNTPIFFIR; DGPMCMQDNQGGAPNYYPNSFGAPEQQPSALEHSIQYSGEVR; NPVNYFAEVEQIAFDPSNMPPGIEASPDK; FYTEDGNWDLVGNNTPIFFIRDPILFPSFIHSQK; LGPNYLHIPVNCPYR; ADVLTTGAGNPVGDKLNVITVGPR; NFTEVHPDYGSHIQALLDKYNAEKPK; FNTANDDNVTQVR; FSTVAGESGSADTVR; AFYVNVLNEEQR; GPLLVQDVVFTDEMAHFDR; GPLLVQDVVFTDEMAHFDR; NFTEVHPDYGSHIQALLDK; ADVLTTGAGNPVGDK; AAQKADVLTTGAGNPVGDKLNVITVGPR; DPASDQMQHWK; LVNANGEAVYCK; LSQEDPDYGIR…	34	+	+	+	+
731	P04062	GBA	Glucosylceramidase	LFPNTMLFASEACVGSK; ALQLAQRPVSLLASPWTSPTWLK; SYFSEEGIGYNIIR; NFVDSPIIVDITK; VVLTDPEAAK; GQPGDIYHQTWAR; FWEQSVR	7		+	+	+
732	P04066	FUCA1	Tissue alpha-L-fucosidase	DNYPPGFSYADFGPQFTAR; YTPDWPSLDSRPLPAWFDEAK; FFHPEEWADLFQAAGAK; DGLIVPIFQER; WLSINGEAIYASKPWR; ITMLGIQGDLK; WEMCTSIDK; HHEGFTNWPSPVSWNWNSK; DLVGELGTALR; YVVLTTK; FSWGYR	11	+	+	+	+
733	P04070	PROC	Activation peptide;Vitamin K-dependent protein C;Vitamin K-dependent protein C heavy chain;Vitamin K-dependent protein C light chain	DTEDQEDQVDPR; LGDDLLQCHPAVK	2	+	+
734	P04075	ALDOA	Fructose-bisphosphate aldolase A	ALSDHHIYLEGTLLKPNMVTPGHACTQK; GVVPLAGTNGETTTQGLDGLSER; LQSIGTENTEENR; YTPSGQAGAAASESLFVSNHAY; IGEHTPSALAIMENANVLAR; IGEHTPSALAIMENANVLAR; VNPCIGGVILFHETLYQK; ADDGRPFPQVIK; GILAADESTGSIAK; RALANSLACQGK; CPLLKPWALTFSYGR; RLQSIGTENTEENRR; ALANSLACQGK; FSHEEIAMATVTALR; RLQSIGTENTEENR; LQSIGTENTEENRR; QLLLTADDR; GILAADESTGSIAKR; ELSDIAHR; FSHEEIAMATVTALRR; ALQASALK	25	+	+	+	+
735	P04080	CSTB	Cystatin-B	MMCGAPSATQPATAETQHIADQVRSQLEEK; MMCGAPSATQPATAETQHIADQVR; MMCGAPSATQPATAETQHIADQVR; MMCGAPSATQPATAETQHIADQVR; VFQSLPHENKPLTLSNYQTNK; SQVVAGTNYFIK; VHVGDEDFVHLR	5	+	+	+	+
736	P04083	ANXA1	Annexin A1	QAWFIENEEQEYVQTVK; MYGISLCQAILDETK; MYGISLCQAILDETK; SEDFGVNEDLADSDAR; GLGTDEDTLIEILASR; KGTDVNVFNTILTTR; GGPGSAVSPYPTFNPSSDVAALHK; MYGISLCQAILDETKGDYEK; GTDVNVFNTILTTR; GVDEATIIDILTK; GDRSEDFGVNEDLADSDAR; AAYLQETGKPLDETLKK; TPAQFDADELR; DITSDTSGDFR; AAYLQETGKPLDETLK; KALTGHLEEVVLALLK; DLAKDITSDTSGDFR; SEIDMNDIK; ALTGHLEEVVLALLK; SEIDMNDIK; GVDEATIIDILTKR; ILVALCGGN; VLDLELKGDIEK; ALYEAGER; CATSK…	26	+	+	+	+
737	P04114	APOB	Apolipoprotein B-100;Apolipoprotein B-48	YSQPEDSLIPFFEITVPESQLTVSQFTLPK; TQFNNNEYSQDLDAYNTK; LPQQANDYLNSFNWER; LNDLNSVLVMPTFHVPFTDLQVPSCK; VHANPLLIDVVTYLVALIPEPSAQQLR; LSLESLTSYFSIESSTK; VIGNMGQTMEQLTPELK; LELELRPTGEIEQYSVSATYELQR; EYSGTIASEANTYLNSK; ATFQTPDFIVPLTDLR; NKADYVETVLDSTCSSTVQFLEYELNVLGTHK; VNQNLVYESGSLNFSK; NLQNNAEWVYQGAIR; NQDVHSINLPFFETLQEYFER; LQDFSDQLSDYYEK; IEGNLIFDPNNYLPK; NFVASHIANILNSEELDIQDLKK; DKAQNLYQELLTQEGQASFQG…	145	+	+	+	+
738	P04150	NR3C1	Glucocorticoid receptor	VSASSPSLAVASQSDSK; ESLTPGREENPSSVLAQER; GSVSNAQQPDLSK; SSASTAVSAAPTEK; SSASTAVSAAPTEKEFPK	5	+		+	+
739	P04179	SOD2	Superoxide dismutase [Mn], mitochondrial	GHLQIAACPNQDPLQGTTGLIPLLGIDVWEHAYYLQYK; LTAASVGVQGSGWGWLGFNK; AIWNVINWENVTER; HHAAYVNNLNVTEEK; GDVTAQIALQPALK; FNGGGHINHSIFWTNLSPNGGGEPK; HHAAYVNNLNVTEEKYQEALAK; DFGSFDKFK; GELLEAIKR; NVRPDYLK; DFGSFDKFKEK; GELLEAIK; DFGSFDK	13	+	+	+	+
740	P04181	OAT	Ornithine aminotransferase, mitochondrial;Ornithine aminotransferase, hepatic form;Ornithine aminotransferase, renal form	ALQDPNVAAFMVEPIQGEAGVVVPDPGYLMGVR; VAIAALEVLEEENLAENADK; ALSGGLYPVSAVLCDDDIMLTIKPGEHGSTYGGNPLGCR; AFYNNVLGEYEEYITK; VLPMNTGVEAGETACK; TVQGPPTSDDIFER; WLAVDYENVRPDIVLLGK; IVFAAGNFWGR; HQVLFIADEIQTGLAR; GIYLWDVEGR; KYFDFLSSYSAVNQGHCHPK; YFDFLSSYSAVNQGHCHPK; KTVQGPPTSDDIFER; DNGLLAKPTHGDIIR; LPSDVVTAVR; FAPPLVIKEDELR; ESIEIINK; LRDNGLLAKPTHGDIIR; GLLNAIVIK; FAPPLVIK; YGAHNYHPLPVALER; SQVDKLTLTSR; DW…	23		+		+
741	P04183	TK1	Thymidine kinase, cytosolic	LTAVCMECFR; YSSSFCTHDR	2		+		+
742	P04196	HRG	Histidine-rich glycoprotein	ADLFYDVEALDLESPK; DSPVLIDFFEDTER; KGEVLPLPEANFPSFPLPHHK; KYWNDCEPPDSR; HPLKPDNQPFPQSVSESCPGK; YKEENDDFASFR; GGEGTGYFVDFSVR; YWNDCEPPDSR; RPSEIVIGQCK; SGFPQVSMFFTHTFPK; DHHHPHKPHEHGPPPPPDER; VRGGEGTGYFVDFSVR; HPNVFGFCR; DGYLFQLLR; GEVLPLPEANFPSFPLPHHK; ALDLINKR; QIGSVYR	17	+	+	+	+
743	P04206		Ig kappa chain V-III region GOL	EIVLTQSPGTLSLSPGER; FSGSGSGTDFTLTISR; LEPEDFAVYYCQQYGSSPR; EIVLTQSPGTLSLSPGER	3			+	+
744	P04207		Ig kappa chain V-III region CLL	FSGSGSGTEFTLTISR	2	+	+	+	+
745	P04208		Ig lambda chain V-I region WAH	SGTSASLAISGLR; DNQRPSGVPDR	2	+	+	+	+
746	P04211		Ig lambda chain V region 4A	ALIYSTSNK; FSGSLLGGK	2	+	+	+	+
747	P04216	THY1	Thy-1 membrane glycoprotein	VTSLTACLVDQSLR; HVLFGTVGVPEHTYR; VLYLSAFTSK; KHVLFGTVGVPEHTYR	4	+	+	+	+
748	P04217	A1BG	Alpha-1B-glycoprotein	LHDNQNGWSGDSAPVELILSDETLPAPEFSPEPESGR; SLPAPWLSMAPVSWITPGLK; TDGEGALSEPSATVTIEELAAPPPPVLMHHGESSQVLHPGNK; NGVAQEPVHLDSPAIK; SWVPHTFESELSDPVELLVAES; CEGPIPDVTFELLR; TPGAAANLELIFVGPQHAGNYR; HQFLLTGDTQGR; SGLSTGWTQLSK; VTLTCVAPLSGVDFQLR; ATWSGAVLAGR; IFFHLNAVALGDGGHYTCR; CLAPLEGAR; LLELTGPK; LELHVDGPPPRPQLR; GVTFLLR	16	+	+	+	+
749	P04220		Ig mu heavy chain disease protein	ESATITCLVTGFSPADVFVQWMQR; STGKPTLYNVSLVMSDTAGTCY; YFAHSILTVSEEEWNTGETYTCVVAHEALPNR; ESATITCLVTGFSPADVFVQWMQR; FTCTVTHTDLPSPLK; QVGSGVTTDEVEAEAK; YVTSAPMPEPQAPGR; ESDWLGQSMFTCR; LTCLVTDLTTYDSVTISWTR; LICQATGFSPR; GVALHRPDVYLLPPAR; VFAIPPSFASIFLTK; YVTSAPMPEPQAPGR; SKLICQATGFSPR; DGFFGNPR; VSVFVPPR; VTSTLTIK	15	+	+	+	+
750	P04229	HLA-DRB1	HLA class II histocompatibility antigen, DRB1-1 beta chain	CIYNQEESVR	7	+	+	+	+
751	P04233	CD74	HLA class II histocompatibility antigen gamma chain	ESLELEDPSSGLGVTK; LTVTSQNLQLENLR; DLISNNEQLPMLGR; HSLEQKPTDAPPKESLELEDPSSGLGVTK; LDKLTVTSQNLQLENLR; NTMETIDWK; VFESWMHHWLLFEMSR; HSLEQKPTDAPPK; GSFPENLR	8	+	+	+	+
752	P04259	KRT6B	Keratin, type II cytoskeletal 6B	QCANLQAAIADAEQR; ISIGGGSCAISGGYGSR; SRAEAESWYQTK; ATGGGLSSVGGGSSTIK; GSGGLGGACGGAGFGSR; ADTLTDEINFLR; NKLEGLEDALQK; NTKQEIAEINR	29				+
753	P04264	KRT1	Keratin, type II cytoskeletal 1	GGGGGGYGSGGSSYGSGGGSYGSGGGGGGGR; GSYGSGGSSYGSGGGSYGSGGGGGGHGSYGSGSSSGGYR; FSSCGGGGGSFGAGGGFGSR; MSGECAPNVSVSVSTSHTTISGGGSR; QISNLQQSISDAEQR; MSGECAPNVSVSVSTSHTTISGGGSR; SGGGFSSGSAGIINYQR	32	+	+	+	+
754	P04271	S100B	Protein S100-B	ELINNELSHFLEEIKEQEVVDK; ELINNELSHFLEEIK; AMVALIDVFHQYSGR; AMVALIDVFHQYSGR	3	+	+	+	+
755	P04275	VWF	von Willebrand antigen 2;von Willebrand factor	TLCECAGGLECACPALLEYAR; SVGSQWASPENPCLINECVR; TCAQEGMVLYGWTDHSACSPVCPAGMEYR; IGWPNAPILIQDFETLPR; VLAPATFYAICQQDSCHQEQVCEVIASYAHLCR; YLFPGECQYVLVQDYCGSNPGTFR; NSQWICSNEECPGECLVTGQSHFK; TCGLCGNYNGNQGDDFLTPSGLAEPR; ILDELLQTCVDPEDCPVCEVAGR; LVSVPYVGGNMEVNVYGAIMHEVR; YFTFSGICQYLLAR; RLPGDIQVVPIGVGPNANVQELER; LSYGEDLQMDWDGR; AMYSIDINDVQDQCSCCSPTR; LPGDIQVVPIGVGPNANVQELER; IPGTCCDTCEEPECNDITAR; EGGPSQIGD…	78	+	+	+	+
756	P04350	TUBB4A	Tubulin beta-4A chain	VSDTVVEPYNATLSVHQLVENTDETYCIDNEALYDICFR; EAESCDCLQGFQLTHSLGGGTGSGMGTLLISK; EAESCDCLQGFQLTHSLGGGTGSGMGTLLISK; FWEVISDEHGIDPTGTYHGDSDLQLER; GHYTEGAELVDAVLDVVR	28	+	+	+	+
757	P04406	GAPDH	Glyceraldehyde-3-phosphate dehydrogenase	IKWGDAGAEYVVESTGVFTTMEK; WGDAGAEYVVESTGVFTTMEK; VDIVAINDPFIDLNYMVYMFQYDSTHGK; GILGYTEHQVVSSDFNSDTHSSTFDAGAGIALNDHFVK; IISNASCTTNCLAPLAK; LISWYDNEFGYSNR; VIHDNFGIVEGLMTTVHAITATQK; VIHDNFGIVEGLMTTVHAITATQK; LVINGNPITIFQER; RVIISAPSADAPMFVMGVNHEK; VPTANVSVVDLTCR; WGDAGAEYVVESTGVFTTMEK; VIISAPSADAPMFVMGVNHEK; VIISAPSADAPMFVMGVNHEK; VIISAPSADAPMFVMGVNHEKYDNSLK; GALQNIIPASTGAAK; LVINGNPITIFQERDPSK; VVD…	21	+	+		+
758	P04424	ASL	Argininosuccinate lyase	INVLPLGSGAIAGNPLGVDR; EFSFVQLSDAYSTGSSLMPQKK; MAEDLILYCTK; HLWEVDVQGSK; VAEEWAQGTFK; FVGAVDPIMEK; LNSNDEDIHTANER; NDQVVTDLR; FNASIAYDR; AEAERDVLFPGYTHLQR; DVLFPGYTHLQR; AEMDQILHGLDK; SRNDQVVTDLR	13	+	+	+	+
759	P04430		Ig kappa chain V-I region BAN	ASQSVYNYVAWFQQKPGK; DIQLTQSPSSLSASVGDR	2	+		+	+
760	P04433		Ig kappa chain V-III region VG	FSGSGSGTDFTLTISSLEPEDFAVYYCQQR; ASQSVSSYLAWYQQKPGQAPR; LLIYDASNR	3	+	+	+	+
761	P04434		Ig kappa chain V-III region VH	EIVMTQSPPTLSLSPGER; ASQSVSSSYLTWYQQKPGQAPR; LLIYGASTR	3	+	+	+	+
762	P04439	HLA-A	HLA class I histocompatibility antigen, A-3 alpha chain	KWEAAHEAEQLR	14			+
763	P04440	HLA-DPB1	HLA class II histocompatibility antigen, DP beta 1 chain	KGPLQHHNLLVCHVTDFYPGSIQVR; ATPENYLFQGR; AVTELGRPAAEYWNSQK	5	+	+	+	+
764	P04626	ERBB2	Receptor tyrosine-protein kinase erbB-2	CWGESSEDCQSLTR; GPLPTDCCHEQCAAGCTGPK	2		+
765	P04632	CAPNS1	Calpain small subunit 1	LFAQLAGDDMEVSATELMNILNK; YSDESGNMDFDNFISCLVR; GGGGGGGGGGGLGGGLGNVLGGLISGAGGGGGGGGGGGGGGGGGGGGTAMR; RLFAQLAGDDMEVSATELMNILNK; SGTICSSELPGAFEAAGFHLNEHLYNMIIR; ILGGVISAISEAAAQYNPEPPPPR; RYSDESGNMDFDNFISCLVR; SMVAVMDSDTTGK; THYSNIEANESEEVR; TDGFGIDTCR; MFLVNSFLK; YLWNNIK; LGFEEFK; WQAIYK	14	+	+	+	+
766	P04732	MT1E	Metallothionein-1E	MDPNCSCATGGSCTCAGSCK	2	+	+	+	+
767	P04745	AMY1A	Alpha-amylase 1	IYVDAVINHMCGNAVSAGTSSTCGSYFNPGSR; TGSGDIENYNDATQVR; NWGEGWGFMPSDR; EVTINPDTTCGNDWVCEHR; GFGGVQVSPPNENVAIHNPFRPWWER; WVDIALECER; IAEYMNHLIDIGVAGFR; AHFSISNSAEDPFIAIHAESK; LSGLLDLALGK; HMWPGDIK	10	+	+		+
768	P04792	HSPB1	Heat shock protein beta-1	LPEEWSQWLGGSSWPGYVRPLPPAAIESPAVAAPAYSR; KYTLPPGVDPTQVSSSLSPEGTLTVEAPMPK; KYTLPPGVDPTQVSSSLSPEGTLTVEAPMPK; YTLPPGVDPTQVSSSLSPEGTLTVEAPMPK; LATQSNEITIPVTFESR; VSLDVNHFAPDELTVK; LFDQAFGLPR; TKDGVVEITGK; AQLGGPEAAKSDETAAK; QLSSGVSEIR; RVPFSLLR; DGVVEITGKHEER; GPSWDPFR; GPSWDPFRDWYPHSR; DGVVEITGK; TKDGVVEITGKHEER; VPFSLLR; HEERQDEHGYISR	17	+	+	+	+
769	P04839	CYBB	Cytochrome b-245 heavy chain	IVGDWTEGLFNACGCDKQEFQDAWK; IVGDWTEGLFNACGCDK; ECPIPQFAGNPPMTWK; IGVFLCGPEALAETLSK; TLYGRPNWDNEFK; LEWHPFTLTSAPEEDFFSIHIR; IYFYWLCR; MEVGQYIFVK; YCNNATNLK; QEFQDAWK; LLGSALALAR; NLLSFLR	12	+	+	+	+
770	P04843	RPN1	Dolichyl-diphosphooligosaccharide--protein glycosyltransferase subunit 1	THYIVGYNLPSYEYLYNLGDQYALK; ATSFLLALEPELEAR; QFVVFEGNHYFYSPYPTK; TILPAAAQDVYYR; NLVEQHIQDIVVHYTFNK; ISVIVETVYTHVLHPYPTQITQSEK; NIEIDSPYEISR; GEDEEENNLEVR; VHYENNSPFLTITSMTR; FVDHVFDEQVIDSLTVK; SEDLLDYGPFR; ALTSEIALLQSR; LKTEGSDLCDR; APDELHYTYLDTFGRPVIVAYK; DVPAYSQDTFK; VACITEQVLTLVNKR; VTAEVVLAHLGGGSTSR; TVDLSSHLAK; VACITEQVLTLVNK; DTYIENEK; LPVALDPGAK; FPLFGGWK; LDFSITK	23	+	+	+	+
771	P04844	RPN2	Dolichyl-diphosphooligosaccharide--protein glycosyltransferase subunit 2	NPILWNVADVVIKFPEEEAPSTVLSQNLFTPK; SNLDPSNVDSLFYAAQASQALSGCEISISNETK; ASLDRPFTNLESAFYSIVGLSSLGAQVPDAK; LQVTNVLSQPLTQATVK; EETVLATVQALQTASHLSQQADLR; ISTEVGITNVDLSTVDKDQSIAPK; EDQVIQLMNAIFSK; NFESLSEAFSVASAAAVLSHNR; TGQEVVFVAEPDNK; NPILWNVADVVIK; LMDHVGTEPSIKEDQVIQLMNAIFSK; LSKEETVLATVQALQTASHLSQQADLR; FPEEEAPSTVLSQNLFTPK; TSFTPVGDVFELNFMNVK; YHVPVVVVPEGSASDTHEQAILR; KNFESLSEAFSVASAAAVLSHNR; YIANTVE…	20	+	+	+	+
772	P04899	GNAI2	Guanine nucleotide-binding protein G(i) subunit alpha-2	QLFALSCTAEEQGVLPDDLSGVIR; EYQLNDSAAYYLNDLER; IAQSDYIPTQQDVLR; AVVYSNTIQSIMAIVK; ITHSPLTICFPEYTGANKYDEAASYIQSK; IIHEDGYSEEECR; EIYTHFTCATDTK; SREYQLNDSAAYYLNDLER; AMGNLQIDFADPSR; ITHSPLTICFPEYTGANK; YDEAASYIQSK; RLWADHGVQACFGR; LFDSICNNK	17	+	+	+	+
773	P04920	SLC4A2	Anion exchange protein 2	RRPGASPTGETPTIEEGEEDEDEASEAEGAR; TSPSSPAPLPHQEATPR; SYGEEDFEYHR	3				+
774	P05023	ATP1A1	Sodium/potassium-transporting ATPase subunit alpha-1	QAADMILLDDNFASIVTGVEEGR; WINDVEDSYGQQWTYEQR; NLEAVETLGSTSTICSDK; EQPLDEELKDAFQNAYLELGGLGER; DGPNALTPPPTTPEWIK; MSINAEEVVVGDLVEVK; GVGIISEGNETVEDIAAR; QGAIVAVTGDGVNDSPALK; NIAFFSTNCVEGTAR; VDNSSLTGESEPQTR; MTVAHMWFDNQIHEADTTENQSGVSFDK; AVFQANQENLPILK; SPDFTNENPLETR; ADIGVAMGIAGSDVSK; DMTSEQLDDILK; NMVPQQALVIR; IVEIPFNSTNK; ACVVHGSDLKDMTSEQLDDILK; LNIPVSQVNPR; AVAGDASESALLK; CIELCCGSVK; YHTEIVFAR; …	38	+	+	+	+
775	P05026	ATP1B1	Sodium/potassium-transporting ATPase subunit beta-1	VGNVEYFGLGNSPGFPLQYYPYYGK; DDMIFEDCGDVPSEPK; DSAQRDDMIFEDCGDVPSEPK; VAPPGLTQIPQIQK; YNPNVLPVQCTGK; YKDSAQRDDMIFEDCGDVPSEPK; SYEAYVLNIVR; TEISFRPNDPK; AYGENIGYSEK; AYGENIGYSEKDR; FIWNSEK	11	+	+	+	+
776	P05060	CHGB	CCB peptide;GAWK peptide;PE-11;Secretogranin-1	SQEESEEGEEDATSEVDKR; MAHGYGEESEEER; LLRDPADASEAHESSSR	3		+
777	P05067	APP	Amyloid beta A4 protein;Beta-amyloid protein 40;Beta-amyloid protein 42;C31;C80;C83;C99;Gamma-secretase C-terminal fragment 50;Gamma-secretase C-terminal fragment 57;Gamma-secretase C-terminal fragment 59;N-APP;P3(40);P3(42);Soluble APP-alpha;Soluble APP-beta	EVCSEQAETGPCR; VESLEQEAANER; WYFDVTEGK; EWEEAER	5	+	+	+	+
778	P05089	ARG1	Arginase-1	TGLLSGLDIMEVNPSLGK; VMEETLSYLLGR; EGLYITEEIYK; GGVEEGPTVLR; DVDPGEHYILK	5		+	+	+
779	P05090	APOD	Apolipoprotein D	CPNPPVQENFDVNK; NPNLPPETVDSLK; KMTVTDQVNCPK; MTVTDQVNCPK; MTVTDQVNCPK; NILTSNNIDVK; IPTTFENGR; VLNQELR; WYEIEK	8	+	+	+	+
780	P05091	ALDH2	Aldehyde dehydrogenase, mitochondrial	ANYLSQALQAGTVWVNCYDVFGAQSPFGGYK; EAGFPPGVVNIVPGFGPTAGAAIASHEDVDKVAFTGSTEIGR; EAGFPPGVVNIVPGFGPTAGAAIASHEDVDK; KTFPTVNPSTGEVICQVAEGDKEDVDK; DLDKANYLSQALQAGTVWVNCYDVFGAQSPFGGYK; TFPTVNPSTGEVICQVAEGDKEDVDK; VAEQTPLTALYVANLIK; HEPVGVCGQIIPWNFPLLMQAWK; TFVQEDIYDEFVER; VVGNPFDSKTEQGPQVDETQFK; ELGEYGLQAYTEVK; TFPTVNPSTGEVICQVAEGDKEDVDKAVK; TIPIDGDFFSYTR; ANNSTYGLAAAVFTK; TEQGPQVDETQFK; GYFIQPTVFGDVQDGMT…	34	+	+	+	+
781	P05106	ITGB3	Integrin beta-3	DNCAPESIEFPVSEAR; GSGDSSQVTQVSPQR	2	+		+
782	P05107	ITGB2	Integrin beta-2	ALGFTDIVTVQVLPQCECR; CNVCECHSGYQLPLCQECPGCPSPCGK; LIYGQYCECDTINCER; GDCDGVQINVPITFQVK; VTATECIQEQSFVIR; ECIESGPGCTWCQK; LAENNIQPIFAVTSR; DSEGCWVAYTLEQQDGMDR; SQWNNDNPLFK; LLVFATDDGFHFAGDGK; YNGQVCGGPGR; YLIYVDESR; ECQPPFAFR; YISCAECLK; CHPGFEGSACQCER; SNEFDYPSVGQLAHK; LGAILTPNDGR; GFLECGICR; VTYDSFCSNGVTHR; ALNEITESGR; VFLDHNALPDTLK	29	+	+	+	+
783	P05109	S100A8	Protein S100-A8;Protein S100-A8, N-terminally processed	ELDINTDGAVNFQEFLILVIK; KLLETECPQYIR; LLETECPQYIR; MLTELEKALNSIIDVYHKYSLIK; ALNSIIDVYHK; GNFHAVYRDDLKK; GNFHAVYR; GNFHAVYRDDLK; KGADVWFK; MLTELEK; GADVWFK	11	+	+	+	+
784	P05114	HMGN1	Non-histone chromosomal protein HMG-14	QAEVANQETKEDLPAENGETKTEESPASDEAGEK; EDLPAENGETKTEESPASDEAGEK; QAEVANQETKEDLPAENGETK; EDLPAENGETKTEESPASDEAGEKEAK; EDLPAENGETK; TEESPASDEAGEKEAK	6	+	+	+	+
785	P05121	SERPINE1	Plasminogen activator inhibitor 1	QFQADFTSLSDQEPLHVAQALQK; SDGSTVSVPMMAQTNK; ELMGPWNKDEISTTDAIFVQR; EVPLSALTNILSAQLISHWK; MAPEEIIMDRPFLFVVR; VFQQVAQASK; FIINDWVK; GMISNLLGK; LVQGFMPHFFR	9		+		+
786	P05141	SLC25A5	ADP/ATP translocase 2;ADP/ATP translocase 2, N-terminally processed	GMLPDPKNTHIVISWMIAQTVTAVAGLTSYPFDTVR; KGTDIMYTGTLDCWR; GTDIMYTGTLDCWR	14	+	+	+	+
787	P05155	SERPING1	Plasma protease C1 inhibitor	KVETNMAFSPFSIASLLTQVLLGAGENTK; VETNMAFSPFSIASLLTQVLLGAGENTK; TLLVFEVQQPFLFVLWDQQHK; TLLVFEVQQPFLFVLWDQQHKFPVFMGR; LEDMEQALSPSVFK; VTTSQDMLSIMEK; LVLLNAIYLSAK; TNLESILSYPK; HRLEDMEQALSPSVFK; DFTCVHQALK; GVTSVSQIFHSPDLAIR; FQPTLLTLPR; IKVTTSQDMLSIMEK; LLDSLPSDTR; LYHAFSAMK; KYPVAHFIDQTLK; TLYSSSPR; FPVFMGR	18	+	+	+	+
788	P05156	CFI	Complement factor I;Complement factor I heavy chain;Complement factor I light chain	ACDGINDCGDQSDELCCK; TMGYQDFADVVCYTQK; EMECAGTYDGSIDACK; IIFHENYNAGTYQNDIALIEMK; ADSPMDDFFQCVNGK; GLETSLAECTFTK; AQLGDLPWQVAIK; EANVACLDLGFQQGADTQR; HGNTDSEGIVEVK; VFSLQWGEVK; SFPTYCQQK; CIEGTCVCK; VFCQPWQR; YQIWTTVVDWIHPDLKR; IVIEYVDR; LPYQCPK; TMFICK	17	+	+	+	+
789	P05160	F13B	Coagulation factor XIII B chain	TTGGKDEEVVQCLSDGWSSQPTCR; VQYECATGYYTAGGK; IAQYYYTFK; VLHGDLIDFVCK	4	+	+	+
790	P05161	ISG15	Ubiquitin-like protein ISG15	VPLASQGLGPGSTVLLVVDKCDEPLSILVR; VPLASQGLGPGSTVLLVVDK; CDEPLSILVR; IGVHAFQQR; LTQTVAHLK; LAVHPSGVALQDR	6	+	+	+	+
791	P05164	MPO	84 kDa myeloperoxidase;89 kDa myeloperoxidase;Myeloperoxidase;Myeloperoxidase heavy chain;Myeloperoxidase light chain	NQINALTSFVDASMVYGSEEPLAR; WLPAEYEDGFSLPYGWTPGVK; FCGLPQPETVGQLGTVLR; DFVNCSTLPALNLASWR; SLMFMQWGQLLDHDLDFTPEPAAR; LMEQYGTPNNIDIWMGGVSEPLKR; KLMEQYGTPNNIDIWMGGVSEPLK; LMEQYGTPNNIDIWMGGVSEPLK; KLMEQYGTPNNIDIWMGGVSEPLKR; FPTDQLTPDQER; DYLPLVLGPTAMR; KLMEQYGTPNNIDIWMGGVSEPLKR; IICDNTGITTVSK; RFCGLPQPETVGQLGTVLR; NNIFMSNSYPR; IGLDLPALNMQR; VVLEGGIDPILR; NQADCIPFFR; SSEMPELTSMHTLLLR; FWWENEGVFSMQQR; SS…	35	+	+	+	+
792	P05165	PCCA	Propionyl-CoA carboxylase alpha chain, mitochondrial	VVEEAPSIFLDAETR; MADEAVCVGPAPTSK; LSSQEAASSFGDDR; FLSDVYPDGFK; MPVIKPDIANWELSVK; HIEIQVLGDK; IAWDDEETR; VTEDTSSVLR; LSQYQEPLHLPGVR; AQAVHPGYGFLSENK; EIGYPVMIK; KNFYFLEMNTR; TVAIHSDVDASSVHVK	13	+	+	+	+
793	P05166	PCCB	Propionyl-CoA carboxylase beta chain, mitochondrial	SVTNEDVTQEELGGAK; LVPELDTIVPLESTK; DTSYLFITGPDVVK; ICCDLDVLASK; AYNMVDIIHSVVDER	5	+	+	+	+
794	P05186	ALPL	Alkaline phosphatase, tissue-nonspecific isozyme	TYNTNAQVPDSAGTATAYLCGVK; ANEGTVGVSAATER; LDGLDLVDTWK; DIDVIMGGGR; HETHGGEDVAVFSK; SVGIVTTTR; DIAYQLMHNIR	7	+	+	+	+
795	P05198	EIF2S1	Eukaryotic translation initiation factor 2 subunit 1	ENAEVDGDDDAEEMEAKAED; ADIEVACYGYEGIDAVK; ENAEVDGDDDAEEMEAK; LERENAEVDGDDDAEEMEAKAED; HAVSDPSILDSLDLNEDEREVLINNINRR; HAVSDPSILDSLDLNEDEREVLINNINR; TEGLSVLSQAMAVIK; FPEVEDVVMVNVR; LERENAEVDGDDDAEEMEAK; AGLNCSTENMPIK; HAVSDPSILDSLDLNEDER; VVTDTDETELAR; HVAEVLEYTKDEQLESLFQR; YVMTTTTLER; GVFNVQMEPK; EVLINNINR; NECVVVIR; TAWVFDDK; INLIAPPR; VSPEEAIK; RGVFNVQMEPK; TVYSILR; TAWVFDDKYK	23	+	+	+	+
796	P05362	ICAM1	Intercellular adhesion molecule 1	KVYELSNVQEDSQPMCYSNCPDGQSTAK; VYELSNVQEDSQPMCYSNCPDGQSTAK; EPAVGEPAEVTTTVLVR; GGSVLVTCSTSCDQPK; DGTFPLPIGESVTVTR; VELAPLPSWQPVGK; ASVSVTAEDEGTQR; VTLNGVPAQPLGPR; TFLTVYWTPER; GTPMKPNTQATPP; REPAVGEPAEVTTTVLVR; SFSCSATLEVAGQLIHK; KELLLPGNNR; ELKREPAVGEPAEVTTTVLVR; DLEGTYLCR; KVTVNVLSPR; LLGIETPLPK; VTVNVLSPR; KELLLPGNNRK	19	+	+	+	+
797	P05386	RPLP1	60S acidic ribosomal protein P1	KEESEESDDDMGFGLFD; ALANVNIGSLICNVGAGGPAPAAGAAPAGGPAPSTAAAPAEEK; AAGVNVEPFWPGLFAK	3	+	+	+	+
798	P05387	RPLP2	60S acidic ribosomal protein P2	LASVPAGGAVAVSAAPGSAAPAAGSAPAAAEEKK; YVASYLLAALGGNSSPSAK; ILDSVGIEADDDRLNK; LASVPAGGAVAVSAAPGSAAPAAGSAPAAAEEKKDEK; ILDSVGIEADDDR; LASVPAGGAVAVSAAPGSAAPAAGSAPAAAEEK; KILDSVGIEADDDRLNK; NIEDVIAQGIGK; KILDSVGIEADDDR	10	+	+	+	+
799	P05388	RPLP0	60S acidic ribosomal protein P0	VLALSVETDYTFPLAEK; NVASVCLQIGYPTVASVPHSIINGYK; AFLADPSAFVAAAPVAAATTAAPAAAAAPAK; AGAIAPCEVTVPAQNTGLGPEK; GTIEILSDVQLIK; TSFFQALGITTK; CFIVGADNVGSK; GHLENNPALEK; IIQLLDDYPK; GNVGFVFTKEDLTEIR; EDLTEIRDMLLANK; GNVGFVFTK; DMLLANKVPAAAR; EDLTEIR; DMLLANK	15	+	+	+	+
800	P05413	FABP3	Fatty acid-binding protein, heart	LGVEFDETTADDR; WDGQETTLVR; LGVEFDETTADDRK; LILTLTHGTAVCTR; QVASMTKPTTIIEK; NFDDYMK; SLGVGFATR; NGDILTLK; NTEISFK	9	+	+	+	+
801	P05451	REG1A	Lithostathine-1-alpha	SWGIGAPSSVNPGYCVSLTSSTGFQK; SYCYYFNEDR; ESGTDDFNVWIGLHDPKK; ESGTDDFNVWIGLHDPK; ISCPEGTNAYR; DVPCEDKFSFVCK; WHWSSGSLVSYK	7	+	+
802	P05452	CLEC3B	Tetranectin	GGTLGTPQTGSENDALYEYLR; QSVGNEAEIWLGLNDMAAEGTWVDMTGAR; NWETEITAQPDGGKTENCAVLSGAANGK; NWETEITAQPDGGK; DQLPYICQFGIV; TENCAVLSGAANGK; EQQALQTVCLK; LDTLAQEVALLK; CFLAFTQTK; SRLDTLAQEVALLK; TFHEASEDCISR	11	+	+	+	+
803	P05455	SSB	Lupus La protein	GFPTDATLDDIKEWLEDKGQVLNIQMR; LTTDFNVIVEALSK; EVTWEVLEGEVEK; LDEGWVPLEIMIK; GSIFVVFDSIESAK; FSGDLDDQTCREDLHILFSNHGEIK; KIIEDQQESLNK; GFPTDATLDDIKEWLEDK; ICHQIEYYFGDFNLPR; SKAELMEISEDK; SPSKPLPEVTDEYKNDVK; EQIKLDEGWVPLEIMIK; IIEDQQESLNK; FSGDLDDQTCR; GFPTDATLDDIK; QKLEEDAEMK; NKEVTWEVLEGEVEK; AELMEISEDK; FASDDEHDEHDENGATGPVKR; NKEVTWEVLEGEVEKEALK; DANNGNLQLR; RSPSKPLPEVTDEYKNDVK; ETDLLILFK; FASDDEH…	37	+	+	+	+
804	P05534	HLA-A	HLA class I histocompatibility antigen, A-24 alpha chain	APWIEQEGPEYWDEETGK; DGEDQTQDTELVETRPAGDGTFQK; KGGSYSQAASSDSAQGSDVSLTACKV; KGGSYSQAASSDSAQGSDVSLTACK; FIAVGYVDDTQFVR; APWIEQEGPEYWDEETGKVK; WAAVVVPSGEEQR; SWTAADMAAQITK; SWTAADMAAQITK; AYLEGTCVDGLR; WEAAHVAEQQR; GYHQYAYDGK; YTCHVQHEGLPKPLTLR; KWEAAHVAEQQR; GYHQYAYDGKDYIALK; THMTHHPISDHEATLR; THMTHHPISDHEATLR; YLENGKETLQR; RKWEAAHVAEQQR	17	+	+	+	+
805	P05543	SERPINA7	Thyroxine-binding globulin	MGIQHAYSENADFSGLTEDNGLK; AQWANPFDPSKTEDSSSFLIDK; EGQMESVEAAMSSK; VVGLIQDLKPNTIMVLVNYIHFK; AQWANPFDPSK; TEDSSSFLIDK; NALALFVLPK; GWVDLFVPK; QEINSHVEMQTK	9	+	+	+	+
806	P05546	SERPIND1	Heparin cofactor 2	HQGTITVNEEGTQATTVTTVGFMPLSTQVR; GGETAQSADPQWEQLNNK; DALENIDPATQMMILNCIYFK; EYYFAEAQIADFSDPAFISK; FTVDRPFLFLIYEHR; NGNMAGISDQR; QFPILLDFK; TSCLLFMGR; NYNLVESLK; SVNDLYIQK; TLEAQLTPR; YEITTIHNLFR; FAFNLYR; GPLDQLEK; NFGYTLR; GETHEQVHSILHFK; IAIDLFK	17	+	+	+	+
807	P05556	ITGB1	Integrin beta-1	LSENNIQTIFAVTEEFQPVYK; HCECSTDEVNSEDMDAYCR; FQGQTCEMCQTCLGVCAEHK; FCECDNFNCDR; LKPEDITQIQPQQLVLR; TVMPYISTTPAK; NVLSLTNKGEVFNELVGK; GCPPDDIENPR; SLGTDLMNEMR; WDTGENPIYK; LLVFSTDAGFHFAGDGK; DNTNEIYSGK; SGEPQTFTLK; LSEGVTISYK; GEVFNELVGK; GICECGVCK; SAVTTVVNPK; IGFGSFVEK; CDDLEALK; KGCPPDDIENPR; DKLPQPVQPDPVSHCK; NVLSLTNK	22	+	+	+	+
808	P05771	PRKCB	Protein kinase C beta type	LTDFNFLMVLGK; LDNVMLDSEGHIK; LADFGMCK; ASVDGWFK	4		+		+
809	P05783	KRT18	Keratin, type I cytoskeletal 18	YALQMEQLNGILLHLESELAQTR; YWSQQIEESTTVVTTQSAEVGAAETTLTELRR; YWSQQIEESTTVVTTQSAEVGAAETTLTELR; GGMGSGGLATGIAGGLAGMGGIQNEK; GGMGSGGLATGIAGGLAGMGGIQNEKETMQSLNDR; LQLETEIEALKEELLFMK; NREELDKYWSQQIEESTTVVTTQSAEVGAAETTLTELR; EELDKYWSQQIEESTTVVTTQSAEVGAAETTLTELRR; EELDKYWSQQIEESTTVVTTQSAEVGAAETTLTELR; STSFRGGMGSGGLATGIAGGLAGMGGIQNEKETMQSLNDR; RLLEDGEDFNLGDALDSSNSMQTIQK; RLLEDGEDFNLGDALDSSNSMQTIQK; STSFRGG…	37	+	+	+	+
810	P05787	KRT8	Keratin, type II cytoskeletal 8	TTSGYAGGLSSAYGGLTSPGLSYSLGSSFGSGAGSSSFSR; VGSSNFRGGLGGGYGGASGMGGITAVTVNQSLLSPLVLEVDPNIQAVR; ELQSQISDTSVVLSMDNSR; QLYEEEIRELQSQISDTSVVLSMDNSR; ELQSQISDTSVVLSMDNSR; LKLEAELGNMQGLVEDFK; GGLGGGYGGASGMGGITAVTVNQSLLSPLVLEVDPNIQAVR; SNMDNMFESYINNLR; DVDEAYMNKVELESR; LEAELGNMQGLVEDFK; RTEMENEFVLIK; LESGMQNMSIHTK; LEGLTDEINFLR; TEMENEFVLIK; TEMENEFVLIK; ASLEAAIADAEQR; SLDMDSIIAEVK; SNMDNMFESYINNLRR; ASLEA…	47	+	+	+	+
811	P05937	CALB1	Calbindin	LFDSNNDGKLELTEMAR; TDLALILCAGDN; KYDTDHSGFIETEELK; TVDDTKLAEYTDLMLK; KYDTDHSGFIETEELKNFLK; AGLELSPEMK; ELQNLIQELQQAR; TFVDQYGQRDDGK; NIMALSDGGK; SCEEFMK; NKQDLDINNITTYKK	12				+
812	P05976	MYL1	Myosin light chain 1/3, skeletal muscle isoform	EAFLLFDR; KVLGNPSNEELNAK; HVLATLGEK	8	+		+
813	P05997	COL5A2	Collagen alpha-2(V) chain	IECQDVLDCADPVTPPGECCPVCSQTPGGGNTNFGR; SGLGSQVGLMPGSVGPVGPR; DIWKPAPCQICVCDNGAILCDK; GSQFAYGDHQSPNTAITQMTFLR; VYCNMETGETCISANPSSVPR; NSVGYMDDQAK; SLSSQIETMR	8	+	+		+
814	P06132	UROD	Uroporphyrinogen decarboxylase	ILTDALVPYLVGQVVAGAQALQLFESHAGHLGPQLFNK; AAWGEETDYTPVWCMR; LRDPEVVASELGYVFQAITLTR; EAGLAPVPMIIFAK; GPSFPEPLREEQDLER; WLYQRPQASHQLLR	6	+	+	+	+
815	P06276	BCHE	Cholinesterase	IFFPGVSEFGK; NQFNDYTSK	2	+		+
816	P06280	GLA	Alpha-galactosidase A	FDGCYCDSLENLADGYK; GVACNPACFITQLLPVK; SILDWTSFNQER; GVACNPACFITQLLPVKR; ALLQDKDVIAINQDPLGK; NFADIDDSWK; LGFYEWTSR; TPTMGWLHWER	8	+	+	+	+
817	P06309		Ig kappa chain V-II region GM607	VEAEDVGVYYCMQGLQTPQTFGQGTK	4		+
818	P06310		Ig kappa chain V-II region RPMI 6410	SSQSLVYSDGNTYLNWFQQRPGQSPR	3		+
819	P06311		Ig kappa chain V-III region IARC/BL41	ASQSVSSNLAWYQQK; FSGSGSGTDFTLIISR	2	+	+	+	+
820	P06316		Ig lambda chain V-I region BL2	VTISCSGSSSNIGNDYVSWYQQVPGTAPK; LLIYDNNK; LLIYDNNKRPSGIPDR	3	+	+	+	+
821	P06331		Ig heavy chain V-II region ARH-77	LSSVTAADTAVYYCAR; VTISLDTSK	2	+	+	+	+
822	P06396	GSN	Gelsolin	FVIEEVPGELMQEDLATDDVMLLDTWDQVFVWVGK; AQPVQVAEGSEPDGFWEALGGK; IEGSNKVPVDPATYGQFYGGDSYIILYNYR; QGFEPPSFVGWFLGWDDDYWSVDPLDR; QGQIIYNWQGAQSTQDEVAASAILTAQLDEELGGTPVQSR; VEKFDLVPVPTNLYGDFFTGDAYVILK; VHVSEEGTEPEAMLQVLGPKPALPAGTEDTAKEDAANR; VPFDAATLHTSTAMAAQHGMDDDGTGQK; NWRDPDQTDGLGLSYLSSHIANVER; VPVDPATYGQFYGGDSYIILYNYR; TPSAAYLWVGTGASEAEK; QTQVSVLPEGGETPLFK; TPSAAYLWVGTGASEAEKTGAQELLR; FDLVPVPTNLYGDFFT…	35	+		+	+
823	P06454	PTMA	Prothymosin alpha;Prothymosin alpha, N-terminally processed;Thymosin alpha-1	AAEDDEDDDVDTK; RAAEDDEDDDVDTKK; EVVEEAENGR; RAAEDDEDDDVDTK; AAEDDEDDDVDTKK; KEVVEEAENGR	6	+	+	+	+
824	P06493	CDK1	Cyclin-dependent kinase 1	YSTPVDIWSIGTIFAELATK; LESEEEGVPSTAIR; NLDENGLDLLSK; IRLESEEEGVPSTAIR	5		+		+
825	P06576	ATP5B	ATP synthase subunit beta, mitochondrial	KGSITSVQAIYVPADDLTDPAPATTFAHLDATTVLSR; GSITSVQAIYVPADDLTDPAPATTFAHLDATTVLSR; GFQQILAGEYDHLPEQAFYMVGPIEEAVAK; EGNDLYHEMIESGVINLK; QFAPIHAEAPEFMEMSVEQEILVTGIK; DQEGQDVLLFIDNIFR; SLQDIIAILGMDELSEEDKLTVSR; SLQDIIAILGMDELSEEDKLTVSR; LVLEVAQHLGESTVR; VALVYGQMNEPPGAR; TREGNDLYHEMIESGVINLK; IPSAVGYQPTLATDMGTMQER; IPSAVGYQPTLATDMGTMQER; TVLIMELINNVAK; TVLIMELINNVAK; VALTGLTVAEYFR; FTQAGSEVSALLGR; AHGGYSVF…	25	+	+	+	+
826	P06681	C2	Complement C2;Complement C2a fragment;Complement C2b fragment	EVVTDQFLCSGTQEDESPCKGESGGAVFLER; ECQGNGVWSGTEPICR; CSSNLVLTGSSER; KNQGILEFYGDDIALLK; SSGQWQTPGATR; AVISPGFDVFAK; VLMSVLNDNSR; GESGGAVFLER; DHENELLNK; HAIILLTDGK; HAFILQDTK; RNDYLDIYAIGVGK; RPQGSTCRDHENELLNK; ESASLMVDR; EILNINQK; ALHQVFEHMLDVSK; LDVDWR	17	+	+	+	+
827	P06702	S100A9	Protein S100-A9	VIEHIMEDLDTNADKQLSFEEFIMLMAR; VIEHIMEDLDTNADK; QLSFEEFIMLMAR; LGHPDTLNQGEFK; NIETIINTFHQYSVK; VIEHIMEDLDTNADK; MHEGDEGPGHHHKPGLGEGTP; MHEGDEGPGHHHKPGLGEGTP; KDLQNFLK; DLQNFLKK; LTWASHEK; DLQNFLK	10	+	+	+	+
828	P06703	S100A6	Protein S100-A6	NKDQEVNFQEYVTFLGALALIYNEALKG; NKDQEVNFQEYVTFLGALALIYNEALK; LMEDLDRNKDQEVNFQEYVTFLGALALIYNEALK; DQEVNFQEYVTFLGALALIYNEALKG; DQEVNFQEYVTFLGALALIYNEALK; ELKELIQKELTIGSK; LMEDLDRNK; ELTIGSKLQDAEIAR; ELKELIQK; LQDAEIAR; LMEDLDR; ELIQKELTIGSK; LMEDLDR	12	+	+	+	+
829	P06727	APOA4	Apolipoprotein A-IV	TLSLPELEQQQEQQQEQQQEQVQMLAPLES; SELTQQLNALFQDK; LNHQLEGLTFQMK; LGEVNTYAGDLQK; RVEPYGENFNK; SLAPYAQDTQEK; ENADSLQASLRPHADELK; TQVNTQAEQLR; AKIDQNVEELK; SLAELGGHLDQQVEEFR; ALVQQMEQLR; LGPHAGDVEGHLSFLEK; VEPYGENFNK; LEPYADQLR; IDQTVEELR; IDQNVEELK; LTPYADEFK; VNSFFSTFK; LKEEIGKELEELR; LNHQLEGLTFQMK; SLAELGGHLDQQVEEFRR; VKIDQTVEELRR; LAPLAEDVR; QLTPYAQR; ISASAEELR; TQVNTQAEQLRR; KLVPFATELHER; DKVNSFF…	31	+	+	+	+
830	P06730	EIF4E	Eukaryotic translation initiation factor 4E	IAIWTTECENR; DGIEPMWEDEK; DGIEPMWEDEKNK; IVIGYQSHADTATK; WALWFFK; TWQANLR; WLITLNK	7	+	+	+	+
831	P06731	CEACAM5	Carcinoembryonic antigen-related cell adhesion molecule 5	RSDSVILNVLYGPDAPTISPLNTSYR; SDSVILNVLYGPDAPTISPLNTSYR; NDVGPYECGIQNK; SDLVNEEATGQFR; QIIGYVIGTQQATPGPAYSGR; INGIPQQHTQVLFIAK; CETQNPVSAR	8		+		+
832	P06732	CKM	Creatine kinase M-type;Creatine kinase M-type, N-terminally processed	GTGGVDTAAVGSVFDVSNADR; LGSSEVEQVQLVVDGVK; EQQQLIDDHFLFDKPVSPLLLASGMAR; GGDDLDPNYVLSSR; GQSIDDMIPAQK; ELFDPIISDR; LNYKPEEEYPDLSK; SFLVWVNEEDHLR; VLTLELYK; FEEILTR	10	+		+
833	P06733	ENO1	Alpha-enolase	SFIKDYPVVSIEDPFDQDDWGAWQK; FTASAGIQVVGDDLTVTNPK; DATNVGDEGGFAPNILENK; LAMQEFMILPVGAANFR; LAMQEFMILPVGAANFR; DATNVGDEGGFAPNILENKEGLELLK; SGKYDLDFKSPDDPSR; DYPVVSIEDPFDQDDWGAWQK	34	+	+	+	+
834	P06737	PYGL	Glycogen phosphorylase, liver form	GAGTVFDAFPDQVAIQLNDTHPALAIPELMR; LITSVADVVNNDPMVGSK; WLLLCNPGLAELIAEK; EYAQNIWNVEPSDLK; VIPATDLSEQISTAGTEASGTGNMK; DGWQVEEADDWLR; DFSELEPDKFQNK; LVIDQIDNGFFSPK	37	+	+	+	+
835	P06744	GPI	Glucose-6-phosphate isomerase	EFGIDPQNMFEFWDWVGGR; NAPVLLALLGIWYINCFGCETHAMLPYDQYLHR; IEPELDGSAQVTSHDASTNGLINFIK; TLAQLNPESSLFIIASK; TFTTQETITNAETAKEWFLQAAK; VFEGNRPTNSIVFTK; VKEFGIDPQNMFEFWDWVGGR; ILLANFLAQTEALMR; FAAYFQQGDMESNGK; TITDVINIGIGGSDLGPLMVTEALKPYSSGGPR; VDHQTGPIVWGEPGTNGQHAFYQLIHQGTK; TFTTQETITNAETAK; KIEPELDGSAQVTSHDASTNGLINFIK; MIPCDFLIPVQTQHPIR; SNTPILVDGKDVMPEVNK; FNHFSLTLNTNHGHILVDYSK; HFVALSTNTTK; LTPFMLGAL…	27	+	+	+	+
836	P06748	NPM1	Nucleophosmin	LAADEDDDDDDEEDDDEDDDDDDFDDEEAEEKAPVK; LAADEDDDDDDEEDDDEDDDDDDFDDEEAEEK; LAADEDDDDDDEEDDDEDDDDDDFDDEEAEEKAPVKK; MEDSMDMDMSPLRPQNYLFGCELK; MEDSMDMDMSPLRPQNYLFGCELK; TVSLGAGAKDELHIVEAEAMNYEGSPIK; MTDQEAIQDLWQWR; ADKDYHFKVDNDENEHQLSLR; CGSGPVHISGQHLVAVEEDAESEDEEEEDVK; VDNDENEHQLSLR; MSVQPTVSLGGFEITPPVVLR; MSVQPTVSLGGFEITPPVVLR; TVSLGAGAKDELHIVEAEAMNYEGSPIK; DELHIVEAEAMNYEGSPIK; DELHIVEAEAMNYEGSPIK; M…	13	+	+	+	+
837	P06753	TPM3	Tropomyosin alpha-3 chain	ALKDEEKMELQEIQLK; KIQVLQQQADDAEER; IQVLQQQADDAEER; DEEKMELQEIQLK; MLDQTLLDLNEM; MLDQTLLDLNEM; MLDQTLLDLNEM; IQVLQQQADDAEERAER; EQAEAEVASLNR; KLVIIEGDLER	30	+	+	+	+
838	P06756	ITGAV	Integrin alpha-V;Integrin alpha-V heavy chain;Integrin alpha-V light chain	FGSAIAPLGDLDQDGFNDIAIAAPYGGEDKK; VLLGGPGSFYWQGQLISDQVAEIVSK; EQLQPHENGEGNSET; IYIGDDNPLTLIVK; ENPETEEDVGPVVQHIYELR; FDLQIQSSNLFDK; GATDIDKNGYPDLIVGAFGVDR; DLALSEGDIHTLGCGVAQCLK; SSASFNVIEFPYK; EPVGTCFLQDGTK; LQEVGQVSVSLQR; CQPIEFDATGNR; SLLWTETFMNK; DYAKDDPLEFK; STGLNAVPSQILEGQWAAR; QVVCDLGNPMK; TLGMVYIYDGK; YDPNVYSIK; FSVHQQSEMDTSVK; LNGFEVFAR; AGTQLLAGLR; TVEYAPCR; MFLLVGAPK; ILACAPLYHWR; AMLHL…	26	+	+	+	+
839	P06858	LPL	Lipoprotein lipase	LSPDDADFVDVLHTFTR; GLGDVDQLVK; AQEHYPVSAGYTK; DFIDIESK	4				+
840	P06865	HEXA	Beta-hexosaminidase subunit alpha	GSYNPVTHIYTAQDVK; LNVFHWHLVDDPSFPYESFTFPELMR; RGVQAQPLNVGFCEQEFEQT; GYVVWQEVFDNK; HYLPLSSILDTLDVMAYNK; IQPDTIIQVWR; GLETFSQLVWK; ALLSAPWYLNR; KGSYNPVTHIYTAQDVK; SNPEIQDFMR; TEIEDFPR; ISYGPDWK; EVIEYAR; GILIDTSR; ELELVTK	15	+	+	+	+
841	P07093	SERPINE2	Glia-derived nexin	DMIDNLLSPDLIDGVLTR; DVFQCEVR	2		+
842	P07099	EPHX1	Epoxide hydrolase 1	LGFQEFYIQGGDWGSLICTNMAQLVPSHVK; ESGYMHIQCTKPDTVGSALNDSPVGLAAYILEK; FTPPLEDSCFHYGFNSNYLK; NHGLSDEHVFEVICPSIPGYGFSEASSK; VYVPTGFSAFPFELLHTPEK; EDDSIRPFKVETSDEEIHDLHQR; DKEETLPLEDGWWGPGTR; GGHFAAFEEPELLAQDIR; ENLGQGWMTQK; FSTWTNTEFR; FYKENLGQGWMTQK; LISYSYMVR; EDDSIRPFK; DVELLYPVK; GGHFAAFEEPELLAQDIRK; YLEDGGLER; IIPLLTDPK; QVEILNR; FLSVLER; VETSDEEIHDLHQR; NEFDWK; FLGLTER; VISYWR	23	+	+	+	+
843	P07108	DBI	Acyl-CoA-binding protein	QATVGDINTERPGMLDFTGK; QATVGDINTERPGMLDFTGK; TKPSDEEMLFIYGHYK; TKPSDEEMLFIYGHYK; AYINKVEELK; AKWDAWNELKGTSK; WDAWNELK; WDAWNELKGTSKEDAMK; WDAWNELKGTSK; AYINKVEELKK; AKWDAWNELK	9	+	+	+	+
844	P07195	LDHB	L-lactate dehydrogenase B chain	GMYGIENEVFLSLPCILNAR; GEMMDLQHGSLFLQTPK; SLADELALVDVLEDKLKGEMMDLQHGSLFLQTPK; SLADELALVDVLEDKLK; LIAPVAEEEATVPNNK; SLADELALVDVLEDK; ITVVGVGQVGMACAISILGK; KSADTLWDIQK; EKLIAPVAEEEATVPNNK; GEMMDLQHGSLFLQTPK; MVVESAYEVIK; MVVESAYEVIK; VIGSGCNLDSAR; SADTLWDIQK; LKDDEVAQLK; LKGEMMDLQHGSLFLQTPK; IHPVSTMVK; IVADKDYSVTANSK; GLTSVINQK; FIIPQIVK; IVVVTAGVR; LKDDEVAQLKK	20	+	+	+	+
845	P07203	GPX1	Glutathione peroxidase 1	RFQTIDIEPDIEALLSQGPSCA; EALPAPSDDATALMTDPK; GLVVLGFPCNQFGHQENAKNEEILNSLK; FQTIDIEPDIEALLSQGPSCA; GLVVLGFPCNQFGHQENAK; YVRPGGGFEPNFMLFEK; DYTQMNELQR; CEVNGAGAHPLFAFLR; FLVGPDGVPLR; LITWSPVCR; NDVAWNFEK; NEEILNSLK; FLVGPDGVPLRR	13	+	+	+	+
846	P07205	PGK2	Phosphoglycerate kinase 2	VSHVSTGGGASLELLEGK; WNTEDKVSHVSTGGGASLELLEGK; LGDVYVNDAFGTAHR; VDFNVPMK; ELDYFAK	5		+		+
847	P07225	PROS1	Vitamin K-dependent protein S	ITTGGDVINNGLWNMVSVEELEHSISIK; SCVNAIPDQCSPLPCNEDGYMSCK; NIPGDFECECPEGYR; SCEVVSVCLPLNLDTK; SQDILLSVENTVIYR; DVDECSLKPSICGTAVCK; IQALSLCSDQQSHLEFR; EAVMDINKPGPLFKPENGLLETK; NNLELSTPLKIETISHEDLQR; DCKDVDECSLKPSICGTAVCK; SFQTGLFTAAR; ASFTCTCKPGWQGEK; QSTNAYPDLR; NNLELSTPLK; AHSCPSVWK; KVESELIKPINPR; HCLVTVEK; VYFAGFPR; IETISHEDLQR	19	+	+	+	+
848	P07226	TPM4	Tropomyosin alpha-4 chain	IQALQQQADEAEDR; AEGDVAALNR	32	+	+	+	+
849	P07237	P4HB	Protein disulfide-isomerase	FLESGGQDGAGDDDDLEDLEEAEEPDMEEDDDQKAVKDEL; QFLQAAEAIDDIPFGITSNSDVFSK; FLESGGQDGAGDDDDLEDLEEAEEPDMEEDDDQKAVK; FLESGGQDGAGDDDDLEDLEEAEEPDMEEDDDQK; FLESGGQDGAGDDDDLEDLEEAEEPDMEEDDDQK; RTGPAATTLPDGAAAESLVESSEVAVIGFFK; NNFEGEVTKENLLDFIK; HNQLPLVIEFTEQTAPK; TGPAATTLPDGAAAESLVESSEVAVIGFFK; NVFVEFYAPWCGHCK; TGPAATTLPDGAAAESLVESSEVAVIGFFKDVESDSAK; TAAESFKGKILFIFIDSDHTDNQR; VDATEESDLAQQYGVR; KNVFVEFYAPWCGHC…	43	+	+	+	+
850	P07305	H1F0	Histone H1.0;Histone H1.0, N-terminally processed	YSDMIVAAIQAEK; VGENADSQIK; GVGASGSFR; LVTTGVLK	4	+	+	+	+
851	P07311	ACYP1	Acylphosphatase-1	LGLVGWVQNTDR; GTVQGQLQGPISK; HMQEWLETR; LDYSDFQIVK; VQGVFFR	5	+	+	+	+
852	P07339	CTSD	Cathepsin D;Cathepsin D heavy chain;Cathepsin D light chain	AYWQVHLDQVEVASGLTLCK; YSQAVPAVTEGPIPEVLK; DPDAQPGGELMLGGTDSK; DPDAQPGGELMLGGTDSK; KAYWQVHLDQVEVASGLTLCK; LVDQNIFSFYLSR; EGCEAIVDTGTSLMVGPVDEVR; QVFGEATKQPGITFIAAKFDGILGMAYPR; EGCEAIVDTGTSLMVGPVDEVR; TMSEVGGSVEDLIAK; YYTVFDRDNNR; AIGAVPLIQGEYMIPCEK; AIGAVPLIQGEYMIPCEK; ISVNNVLPVFDNLMQQK; ISVNNVLPVFDNLMQQK; QVFGEATKQPGITFIAAK; FDGILGMAYPR; FDGILGMAYPR; LSPEDYTLK; QPGITFIAAK; VSTLPAITLK; YYTVFDR; LL…	20	+	+	+	+
853	P07355	ANXA2	Annexin A2	AYTNFDAERDALNIETAIK; AEDGSVIDYELIDQDAR; GDLENAFLNLVQCIQNKPLYFADR; LSLEGDHSTPPSAYGSVK; TDLEKDIISDTSGDFR; GLGTDEDSLIEIICSR; TKGVDEVTIVNILTNR; SALSGHLETVILGLLK; EVKGDLENAFLNLVQCIQNKPLYFADR; EMYKTDLEKDIISDTSGDFR; GVDEVTIVNILTNR; SYSPYDMLESIR; SLYYYIQQDTK; RAEDGSVIDYELIDQDAR; TDLEKDIISDTSGDFRK; TNQELQEINR; DIISDTSGDFR; TPAQYDASELK; QDIAFAYQR; ALLYLCGGDD; DALNIETAIK; AYTNFDAER; SYSPYDMLESIRK; WISIMTER;…	29	+	+	+	+
854	P07357	C8A	Complement component C8 alpha chain	AIDEDCSQYEPIPGSQK; HLVCNGDQDCLDGSDEDDCEDVR; FGGTICSGDIWDQASCSSSTTCVR; LGSLGAACEQTQTEGAK; ALDQYLMEFNACR; YNPVVIDFEMQPIHEVLR; QAQCGQDFQCK; ECDNPAPQNGGASCPGRK; AMAVEDIISR; HTSLGPLEAK; LYYGDDEK; MESLGITSR; INVGGGLSGDHCK	13	+	+	+	+
855	P07358	C8B	Complement component C8 beta chain	RLLCNGDNDCGDQSDEANCR; LLCNGDNDCGDQSDEANCRR; EVSSCHCAPCQGNGVPVLK; CEGFVCAQTGR; YYAGGCSPHYILNTR; KPYNVESYTPQTQGK; EVEDCVTNRPCR; QALEEFQK; GDYTLNNVHACAK; SLMLHYEFLQR; SGFSFGFK; YEFILK	12	+	+	+	+
856	P07360	C8G	Complement component C8 gamma chain	SLPVSDSVLSGFEQR; AEATTLHVAPQGTAMAVSTFR; YGFCEAADQFHVLDEVR; VQEAHLTEDQIFYFPK; YGFCEAADQFHVLDEVRR; KLDGICWQVR	6	+	+	+	+
857	P07384	CAPN1	Calpain-1 catalytic subunit	TDICQGALGDCWLLAAIASLTLNDTLLHR; DMETIGFAVYEVPPELVGQPAVHLK; LPPGEYVVVPSTFEPNKEGDFVLR; IRLDETDDPDDYGDRESGCSFVLALMQK; NYPATFWVNPQFK; LDETDDPDDYGDR; FRLPPGEYVVVPSTFEPNKEGDFVLR; LGLVEFNILWNR; ESGCSFVLALMQK; LVFVHSAEGNEFWSALLEK; MEDGEFWMSFR; WNTTLYEGTWR; KAPSDLYQIILK; LEICNLTPDALK; RPTELLSNPQFIVDGATR; QLAGEDMEISVK; YLGQDYEQLR; IRLDETDDPDDYGDR; WKRPTELLSNPQFIVDGATR; SGSMSAYEMR; CLQSGTLFR; DFFLANASR; LYEL…	29	+	+	+	+
858	P07437	TUBB	Tubulin beta chain	MAVTFIGNSTAIQELFK; MAVTFIGNSTAIQELFK	30	+	+	+	+
859	P07451	CA3	Carbonic anhydrase 3	SLLSSAENEPPVPLVSNWRPPQPINNR; YAAELHLVHWNPK; FDPSCLFPACR; EPMTVSSDQMAK; IGHENGEFQIFLDALDK; HDPSLQPWSVSYDGGSAK; EWGYASHNGPDHWHELFPNAK; QFHLHWGSSDDHGSEHTVDGVK; DGIAVIGIFLK; VVFDDTYDR; GENQSPVELHTK	11	+	+	+	+
860	P07476	IVL	Involucrin	GQLEQPVFAPAPGQVQDIQPALPTKGEVLLPVEHQQQK; QEAQLELPEQQVGQPK; HLEQQEGQLEHLEHQEGQLGLPEQQVLQLK; GQLEQPVFAPAPGQVQDIQPALPTK; HLEQQEGQLEQLEEQEGQLK; HLEHQEGQLEVPEEQMGQLK; HLEQQQGQLEVPEQQVGQPK; QLELPEQQEGQVK; QPELPEQQMGQLK; GEVLLPVEHQQQK; GLPEQECEQQQK; LLDQQLDQELVK; HLEQQEGQLKDLEQQK; VPVELPVEVPSK; QPTPLPPPCQK; YLEQQEGQLK; HLEEEEGQLK; HLEEQEGQLK; HLEQQEGQLK; VPVELPVEVPSKQEEK; HLDQQEKQPELPEQQMGQLK; EQLLELPEQQ…	32		+		+
861	P07585	DCN	Decorin	KASYSGVSLFSNPVQYWEIQPSTFR; ASYSGVSLFSNPVQYWEIQPSTFR; YIQVVYLHNNNISVVGSSDFCPPGHNTK; VVQCSDLGLDKVPK; KVTFNGLNQMIVIELGTNPLK; DFEPSLGPVCPFR; SSGIENGAFQGMK; SSGIENGAFQGMK; NLHALILVNNK; VVQCSDLGLDK; ITEIKDGDFK; DLPPDTTLLDLQNNK; VSPGAFTPLVK; NQLKELPEK; SAIQLGNYK	14	+	+	+	+
862	P07602	PSAP	Prosaposin;Saposin-A;Saposin-B;Saposin-B-Val;Saposin-C;Saposin-D	NYISQYSEIAIQMMMHMQPK; QCDQFVAEYEPVLIEILVEVMDPSFVCLK; CIWGPSYWCQNTETAAQCNAVEHCK; EIVDSYLPVILDIIK; NYISQYSEIAIQMMMHMQPK; SDVYCEVCEFLVK; NYISQYSEIAIQMMMHMQPK; CIWGPSYWCQNTETAAQCNAVEHCKR; GEMSRPGEVCSALNLCESLQK; EICALVGFCDEVK; NVIPALELVEPIK; SLPCDICKDVVTAAGDMLK; GCSFLPDPYQK; TEKEILDAFDK; EECDRLGPGMADICK; GSAVWCQNVK; IGACPSAHKPLLGTEK; DVVTAAGDMLK; LGPGMADICK; HCLQTVWNKPTVK; DGGFCEVCK; LGPGMADICK; NVIPA…	27	+	+	+	+
863	P07686	HEXB	Beta-hexosaminidase subunit beta;Beta-hexosaminidase subunit beta chain A;Beta-hexosaminidase subunit beta chain B	GIAAQPLYAGYCNHENM; FNVLHWHIVDDQSFPYQSITFPELSNK; EISEVFPDQFIHLGGDEVEFK; GSIVWQEVFDDK; LAPGTIVEVWK; VEPLDFGGTQK; VLPEFDTPGHTLSWGK; DSAYPEELSR; KLESFYIQK; GSYSLSHVYTPNDVR; VLDIIATINK; YYKVEPLDFGGTQK; GSIVWQEVFDDKAK; TLDAMAFNK; DMDDAYDR; MVIEYAR	19	+	+	+	+
864	P07711	CTSL	Cathepsin L1;Cathepsin L1 heavy chain;Cathepsin L1 light chain	NQGQCGSCWAFSATGALEGQMFR; NSWGEEWGMGGYVK; NSWGEEWGMGGYVK; AVATVGPISVAIDAGHESFLFYK; VFQEPLFYEAPR; NHCGIASAASYPTV	5	+	+	+	+
865	P07737	PFN1	Profilin-1	DSLLQDGEFSMDLR; DSLLQDGEFSMDLR; SSFYVNGLTLGGQK; STGGAPTFNVTVTK; TFVNITPAEVGVLVGKDR; DSPSVWAAVPGK; CYEMASHLR; TFVNITPAEVGVLVGK; EGVHGGLINK; TLVLLMGK; TLVLLMGK; KCYEMASHLR; TDKTLVLLMGK	11	+	+	+	+
866	P07738	BPGM	Bisphosphoglycerate mutase	SIHTAWLILEELGQEWVPVESSWR; SYNVTPPPIEESHPYYQEIYNDR; SYNVTPPPIEESHPYYQEIYNDRR; AVGPHQFLGDQEAIQAAIK; VCDVPLDQLPR; SESLKDVLER; LNSEGMEEAR; HYGALIGLNR; LLPYWNER; FCSWVDQK; YKVCDVPLDQLPR; EQMALNHGEEQVR; TILISAHGNSSR	13	+	+	+	+
867	P07741	APRT	Adenine phosphoribosyltransferase	VVVVDDLLATGGTMNAACELLGR; GFLFGPSLAQELGLGCVLIR; VVVVDDLLATGGTMNAACELLGR; LAPVPFFSLLQYE; SFPDFPTPGVVFR; GKLPGPTLWASYSLEYGK; AELEIQKDALEPGQR; IDYIAGLDSR; DISPVLKDPASFR; AELEIQK	9	+	+	+	+
868	P07766	CD3E	T-cell surface glycoprotein CD3 epsilon chain	EFSELEQSGYYVCYPR; NIGGDEDDKNIGSDEDHLSLK	2		+
869	P07814	EPRS	Bifunctional glutamate/proline--tRNA ligase;Glutamate--tRNA ligase;Proline--tRNA ligase	TGQEYKPGNPPAEIGQNISSNSSASILESK; EYIPGQPPLSQSSDSSPTR; VACVQVVIIPCGITNALSEEDKEALIAK; LTWFVNEGLVDGWDDPR; FAGGDYTTTIEAFISASGR; WFGFLEAQQAFQSVGTK; YNVYPTYDFACPIVDSIEGVTHALR; ERPTPSLNNNCTTSEDSLVLYNR; EVIPVNVPEAQEEMK; TELAEPIAIRPTSETVMYPAYAK; VILEDVAMLHIKPDQFTYTSDHFETIMK; LSSCDSFTSTINELNHCLSLR; NQGGGLSSSGAGEGQGPK; QFAYQNSWGLTTR; RGFFICDQPYEPVSPYSCK; VATTAGLYGSNLMEHTEIDHWLEFSATK; SLYDEVAAQGEVVR; IVQIPFCG…	62	+	+	+	+
870	P07858	CTSB	Cathepsin B;Cathepsin B heavy chain;Cathepsin B light chain	ILGWGVENGTPYWLVANSWNTDWGDNGFFK; DQGSCGSCWAFGAVEAISDR; NGPVEGAFSVYSDFLLYK; GQDHCGIESEVVAGIPR; HYGYNSYSVSNSEKDIMAEIYK; EIRDQGSCGSCWAFGAVEAISDR; HYGYNSYSVSNSEK; QDKHYGYNSYSVSNSEKDIMAEIYK; QDKHYGYNSYSVSNSEK; ICEPGYSPTYK; SGVYQHVTGEMMGGHAIR; EQWPQCPTIK; VMFTEDLKLPASFDAR; ICEPGYSPTYKQDK; TDQYWEKI; LCGTFLGGPKPPQR; DIMAEIYK; DIMAEIYK; SGVYQHVTGEMMGGHAIR; SGVYQHVTGEMMGGHAIR; LPASFDAR	18	+	+	+	+
871	P07900	HSP90AA1	Heat shock protein HSP 90-alpha	LGLGIDEDDPTADDTSAAVTEEMPPLEGDDDTSRMEEVD; HGLEVIYMIEPIDEYCVQQLK; VFIMDNCEELIPEYLNFIR; LGLGIDEDDPTADDTSAAVTEEMPPLEGDDDTSR; DLVILLYETALLSSGFSLEDPQTHANR; NPDDITNEEYGEFYK; ESEDKPEIEDVGSDEEEEKKDGDK; HSQFIGYPITLFVEK; HGLEVIYMIEPIDEYCVQQLK; RVFIMDNCEELIPEYLNFIR; LVTSPCCIVTSTYGWTANMER; LVTSPCCIVTSTYGWTANMER; VFIMDNCEELIPEYLNFIR; YYTSASGDEMVSLK; YYTSASGDEMVSLK; YESLTDPSKLDSGK; GVVDSEDLPLNISR; HNDDEQYAWESSA…	62	+	+	+	+
872	P07902	GALT	Galactose-1-phosphate uridylyltransferase	QQASEADAAAATFR; YNPLQDEWVLVSAHR; DLTPEQAAER; SQHGEPLLMEYSR	4	+	+	+
873	P07910	HNRNPC	Heterogeneous nuclear ribonucleoproteins C1/C2	SAAEMYGSSFDLDYDFQR; MESEGGADDSAEEGDLLDDDDNEDRGDDQLELIKDDEK; EAEEGEDDRDSANGEDDS; AAVAGEDGRMIAGQVLDINLAAEPK; MIAGQVLDINLAAEPK; QKVDSLLENLEK; GFAFVQYVNER; VFIGNLNTLVVK; VDSLLENLEK; KSDVEAIFSK; LKGDDLQAIK; SDVEAIFSK; VPPPPPIAR; MYSYPAR; QKVDSLLENLEKIEK; LKGDDLQAIKK	16	+	+	+	+
874	P07919	UQCRH	Cytochrome b-c1 complex subunit 6, mitochondrial	MLTESGDPEEEEEEEEELVDPLTTVR; SHTEEDCTEELFDFLHAR; LELCDER; ERLELCDER	4	+	+	+	+
875	P07942	LAMB1	Laminin subunit beta-1	NFLTQDSADLDSIEAVANEVLK; CDDCASGYFGNPSEVGGSCQPCQCHNNIDTTDPEACDKETGR; TCSECQELFWGDPDVECR; CTCDPAGSQNEGICDSYTDFSTGLIAGQCR; YFAYDCEASFPGISTGPMK; ATGQCLCLPNVIGQNCDR; SCACNPLGTIPGGNPCDSETGHCYCK; CFICNSQDPYHETLNPDSHLIENVVTTFAPNR; ELDSLQTEAESLDNTVK; GIETPQCDQSTGQCVCVEGVEGPR; SCYQDPVTLQLACVCDPGYIGSR; SLDIFTVGGSGDGVVTNSAWETFQR; EGFYDLSSEDPFGCK; YSDIEPSTEGEVIFR; CLAGYYGDPIIGSGDHCRPCPCPDGPDSGR; ERVESLSQVEVIL…	54	+	+	+	+
876	P07947	YES1	Tyrosine-protein kinase Yes	GAYSLSIR	7	+
877	P07948	LYN	Tyrosine-protein kinase Lyn	VENCPDELYDIMK; TQPVPESQLLPGQR; QLLAPGNSAGAFLIR; TNADVMTALSQGYR; SLDNGGYYISPR; VIEDNEYTAR	11	+	+	+	+
878	P07951	TPM2	Tropomyosin beta chain	AMKDEEKMEIQEMQLK; YSESVKEAQEKLEQAEK; KLVILEGELER; RIQLVEEELDRAQER; IQLVEEELDR; KLVILEGELERSEER; EDKYEEEIKLLEEK; EDKYEEEIK; LVILEGELER; MEIQEMQLK; IQLVEEELDRAQER; MEIQEMQLK	34	+	+	+	+
879	P07954	FH	Fumarate hydratase, mitochondrial	LNDHFPLVVWQTGSGTQTNMNVNEVISNR; VAALTGLPFVTAPNKFEALAAHDALVELSGAMNTTACSLMK; IYELAAGGTAVGTGLNTR; THTQDAVPLTLGQEFSGYVQQVK; ETAIELGYLTAEQFDEWVKPK; SQSSNDTFPTAMHIAAAIEVHEVLLPGLQK; LMNESLMLVTALNPHIGYDK; VAALTGLPFVTAPNK; AAAEVNQDYGLDPK; SGLGELILPENEPGSSIMPGK; IEYDTFGELKVPNDKYYGAQTVR; IEYDTFGELK; AIEMLGGELGSK; IEYDTFGELKVPNDK; RAAAEVNQDYGLDPK; SKEFAQIIK; YYGAQTVR; EFAQIIK; IPVHPNDHVNK	19	+	+	+	+
880	P07988	SFTPB	Pulmonary surfactant-associated protein B	ALGHCLQEVWGHVGADDLCQECEDIVHILNK; GWDAHTTCQALGVCGTMSSPLQCIHSPDL; GWDAHTTCQALGVCGTMSSPLQCIHSPDL; SRQPEPEQEPGMSDPLPKPLRDPLPDPLLDK; QPEPEQEPGMSDPLPKPLRDPLPDPLLDK; FLEQECNVLPLK; QPEPEQEPGMSDPLPKPLR; YSVILLDTLLGR; IQAMIPKGALAVAVAQVCR; QFVEQHTPQLLTLVPR; GALAVAVAQVCR; SRQPEPEQEPGMSDPLPKPLR; VVPLVAGGICQCLAER; EAIFQDTMR; DPLPDPLLDK; EAIFQDTMR; CKQFVEQHTPQLLTLVPR; KFLEQECNVLPLK; SPTGEWLPR; MLPQLVCR; MLPQLVC…	20	+	+	+	+
881	P07996	THBS1	Thrombospondin-1	CDNCPYNHNPDQADTDNNGEGDACAADIDGDGILNER; DTDMDGVGDQCDNCPLEHNPDQLDSDSDR; DTDMDGVGDQCDNCPLEHNPDQLDSDSDR; IGDTCDNNQDIDEDGHQNNLDNCPYVPNANQADHDKDGK; DSDGDGRGDACKDDFDHDSVPDIDDICPENVDISETDFR; IPESGGDNSVFDIFELTGAAR; DDFDHDSVPDIDDICPENVDISETDFR; DNCPNLPNSGQEDYDKDGIGDACDDDDDNDKIPDDR; AQLYIDCEKMENAELDVPIQSVFTR; LCNNPTPQFGGKDCVGDVTENQICNK; CENTDPGYNCLPCPPR; NNEEWTVDSCTECHCQNSVTICK; FTGSQPFGQGVEHATANK; GDACKDDF…	53	+	+	+	+
882	P07998	RNASE1	Ribonuclease pancreatic	QHMDSDSSPSSSSTYCNQMMR; YPNCAYR; SNSSMHITDCR	3	+	+	+	+
883	P08123	COL1A2	Collagen alpha-2(I) chain	LSHPEWSSGYYWIDPNQGCTMDAIK; SLNNQIETLLTPEGSR; VYCDFSTGETCIR; GEIGAVGNAGPAGPAGPR; GDGGPPGMTGFPGAAGR; GVGLGPGPMGLMGPR; GVGLGPGPMGLMGPR; FTYTVLVDGCSK; HGNRGETGPSGPVGPAGAVGPR; GEAGAAGPAGPAGPR; EMATQLAFMR; NSIAYMDEETGNLKK; DYEVDATLK; GETGPSGPVGPAGAVGPR; GVVGPQGAR; TGHPGTVGPAGIR; GHAGLAGAR	16	+	+	+	+
884	P08133	ANXA6	Annexin A6	EEDDVVSEDLVQQDVQDLYEAGELK; LSGGDDDAAGQFFPEAAQVAYQMWELSAVAR; EDAQVAAEILEIADTPSGDK; EDAQVAAEILEIADTPSGDKTSLETR; WGTDEAQFIYILGNR; GLGTDEDTIIDIITHR; DLEADIIGDTSGHFQK; GFGSDKEAILDIITSR; SLHQAIEGDTSGDFLK; GSIHDFPGFDPNQDAEALYTAMK; GTVRPANDFNPDADAK; GSIHDFPGFDPNQDAEALYTAMK; DAYERDLEADIIGDTSGHFQK; TNEQMHQLVAAYK; AINEAYKEDYHK; EIKDAISGIGTDEK; YRGSIHDFPGFDPNQDAEALYTAMK; MTNYDVEHTIK; EEGGENLDQAR; DAFVAIVQSVK…	46	+	+	+	+
885	P08134	RHOC	Rho-related GTP-binding protein RhoC	LRPLSYPDTDVILMCFSIDSPDSLENIPEK; QVELALWDTAGQEDYDR; DQFPEVYVPTVFENYIADIEVDGK; ISAFGYLECSAK; KLVIVGDGACGK; HFCPNVPIILVGNKK; LVIVGDGACGK; TCLLIVFSK; HFCPNVPIILVGNK; EVFEMATR	10	+	+		+
886	P08174	CD55	Complement decay-accelerating factor	GFTMIGEHSIYCTVNNDEGEWSGPPPECR; EIYCPAPPQIDNGIIQGER; QPYITQNYFPVGTVVEYECRPGYR; TSFPEDTVITYK; WSTAVEFCK; SFHFSLPSSWYYR; SCPNPGEIR; LTCLQNLK; IPGEKDSVICLK; DSVICLK	10	+	+	+	+
887	P08185	SERPINA6	Corticosteroid-binding globulin	WSAGLTSSQVDLYIPK; HYYESEVLAMNFQDWATASR; EENFYVDETTVVK; GTWTQPFDLASTR; SETEIHQGFQHLHQLFAK; KNIFISPVSISMALAMLSLGTCGHTR; MNTVIAALSR; HLVALSPK; QINSYVK	9	+	+	+	+
888	P08195	SLC3A2	4F2 cell-surface antigen heavy chain	GENSWFSTQVDTVATK; NQKDDVAQTDLLQIDPNFGSK; ADLLLSTQPGREEGSPLELER; GQSEDPGSLLSLFR; DLLLTSSYLSDSGSTGEHTK; LLTSFLPAQLLR; WCSWSLSQAR; EDFDSLLQSAK; VAEDEAEAAAAAK; IGDLQAFQGHGAGNLAGLK; VILDLTPNYR; EEGSPLELER; SLLHGDFHAFSAGPGLFSYIR; IKVAEDEAEAAAAAK; LDYLSSLK; GLVLGPIHK	16	+	+		+
889	P08236	GUSB	Beta-glucuronidase	SLDPSRPVTFVSNSNYAADK; ELDGLWSFR; GFDWPLLVK; WLGANAFR; EVILPER	5		+		+
890	P08237	PFKM	ATP-dependent 6-phosphofructokinase, muscle type	GQIEEAGWSYVGGWTGQGGSK; GITNLCVIGGDGSLTGADTFR; AIAVLTSGGDAQGMNAAVR; IFANTPDSGCVLGMR; SGSHTVAVMNVGAPAAGMNAAVR; SEWSDLLSDLQK; DLQANVEHLVQK; IMEIVDAITTTAQSHQR	12	+	+	+	+
891	P08238	HSP90AB1	Heat shock protein HSP 90-beta	GFEVVYMTEPIDEYCVQQLK; VFIMDSCDELIPEYLNFIR; LGLGIDEDEVAAEEPNAAVPDEIPPLEGDEDASR; YHTSQSGDEMTSLSEYVSR; LGLGIDEDEVAAEEPNAAVPDEIPPLEGDEDASRMEEVD; DLVVLLFETALLSSGFSLEDPQTHSNR; NPDDITQEEYGEFYK; HSQFLGYPITLYLEK; RGFEVVYMTEPIDEYCVQQLK; RVFIMDSCDELIPEYLNFIR; GFEVVYMTEPIDEYCVQQLK; LVSSPCCIVTSTYGWTANMER; LVSSPCCIVTSTYGWTANMER; VFIMDSCDELIPEYLNFIR	57	+	+	+	+
892	P08240	SRPR	Signal recognition particle receptor subunit alpha	NQGFDVVLVDTAGR; MQDNAPLMTALAK; VMGTFSTVTSTVK; MLDFFTIFSK; KEGSDGPLATSKPVPAEK; QALQESLVQILQPQR; VWELGGCANK; GTLGGMFGMLK; ILTLTYVDK; EDMESVLDK; GGNNSFTHEALTLK; LIDGIVLTK; ALADHSMAQTPR	13	+	+	+	+
893	P08243	ASNS	Asparagine synthetase [glutamine-hydrolyzing]	ILQEYVEHQVDDAMMANAAQK; ETFEDSNLIPK; ELYLFDVLR; APSPEKAEEESER; ADWLSHYWMPK	5		+		+
894	P08246	ELANE	Neutrophil elastase	QAGVCFGDSGSPLVCNGLIHGIASFVR; LGNGVQCLAMGWGLLGR; GGHFCGATLIAPNFVMSAAHCVANVNVR; RLGNGVQCLAMGWGLLGR; RSNVCTLVR; VVLGAHNLSR; SNVCTLVR; QVFAVQR	8	+	+	+	+
895	P08253	MMP2	72 kDa type IV collagenase;PEX	IIGYTPDLDPETVDDAFAR; DGLLAHAFAPGTGVGGDSHFDDDELWTLGEGQVVR; YGFCPHEALFTMGGNAEGQPCK; FQGTSYDSCTTEGR; TDKELAVQYLNTFYGCPK; IDAVYEAPQEEK; QDIVFDGIAQIR; WCGTTEDYDR; YGNADGEYCK; WCGTTEDYDRDKK	10	+	+	+	+
896	P08254	MMP3	Stromelysin-1	GEILIFK	2	+	+	+	+
897	P08263	GSTA1	Glutathione S-transferase A1;Glutathione S-transferase A1, N-terminally processed	NDGYLMFQQVPMVEIDGMK; ADIHLVELLYYVEELDSSLISSFPLLK; WLLAAAGVEFEEK; SHGQDYLVGNK; SAEDLDKLR; AILNYIASK; YFPAFEK; ISNLPTVK	8	+	+	+	+
898	P08294	SOD3	Extracellular superoxide dismutase [Cu-Zn]	DDDGALHAACQVQPSATLDAAQPR; VTEIWQEVMQR; AVVVHAGEDDLGR; RDDDGALHAACQVQPSATLDAAQPR; RLACCVVGVCGPGLWER; LACCVVGVCGPGLWER; AGLAASLAGPHSIVGR; VTGVVLFR	8	+	+	+	+
899	P08311	CTSG	Cathepsin G	TIQNDIMLLQLSR; GDSGGPLLCNNVAHGIVSYGK; AQEGLRPGTLCTVAGWGR; SSGVPPEVFTR; VSSFLPWIR; NVNPVALPR; IFGSYDPR; CGGFLVR	8	+	+	+	+
900	P08397	HMBS	Porphobilinogen deaminase	DLPTVLPPGFTIGAICK; VGQILHPEECMYAVGQGALGVEVR; GPQLAAQNLGISLANLLLSK; HLEGGCSVPVAVHTAMK; AKDQDILDLVGVLHDPETLLR; IQTDSVVATLK; ELEHALEKNEVDLVVHSLK; TLETLPEK; ENPHDAVVFHPK; SVVGTSSLR; ILDTALSK; NILDVAR	12	+	+	+	+
901	P08473	MME	Neprilysin	LPIDENQLALEMNK; LYVEAAFAGESK; FIMDLVSSLSR; DLQNLMSWR; AYQNYIK	5	+		+
902	P08493	MGP	Matrix Gla protein	YAMVYGYNAAYNR; NANTFISPQQR	2	+	+	+	+
903	P08519	LPA	Apolipoprotein(a)	TPEYYPNAGLIMNYCR; NPDAVAAPYCYTR; NPDAEIRPWCYTMDPSVR; TPENYPNAGLTR; GTYSTTVTGR; GSFSTTVTGR; SPVVQDCYHGDGR; TCQAWSSMTPHSHSR	8	+	+	+	+
904	P08559	PDHA1	Pyruvate dehydrogenase E1 component subunit alpha, somatic form, mitochondrial	GFCHLCDGQEACCVGLEAGINPTDHLITAYR; MVNSNLASVEELKEIDVEVR; MVNSNLASVEELK; LEEGPPVTTVLTR; VDGMDILCVR; YHGHSMSDPGVSYR; EILAELTGR; YGMGTSVER; SDPIMLLK; EEIQEVR; GANQWIK	11	+	+	+	+
905	P08567	PLEK	Pleckstrin	NRQEGLMIASSLLNEGYLQPAGDMSK; IFNHCFTGNCVIDWLVSNQSVR; KSEEENLFEIITADEVHYFLQAATPK; GCVVTSVESNSNGR; GSTLTSPCQDFGK; EDPAYLHYYDPAGAEDPLGAIHLR; QQDHFFQAAFLEER; GSTLTSPCQDFGKR	8	+	+	+	+
906	P08571	CD14	Monocyte differentiation antigen CD14;Monocyte differentiation antigen CD14, membrane-bound form;Monocyte differentiation antigen CD14, urinary form	AFPALTSLDLSDNPGLGER; LTVGAAQVPAQLLVGALR; ITGTMPPLPLEATGLALSSLR; VLSIAQAHSPAFSCEQVR; SWLAELQQWLKPGLK; VLDLSCNR; ELTLEDLK; LKELTLEDLK	8	+	+	+	+
907	P08572	COL4A2	Canstatin;Collagen alpha-2(IV) chain	FSTMPFLYCNPGDVCYYASR; SYWLSTTAPLPMMPVAEDEIKPYISR; HSQTDQEPMCPVGMNK; LWSGYSLLYFEGQEK; GEQGFMGNTGPTGAVGDR; GEQGFMGNTGPTGAVGDR; YSFWLTTIPEQSFQGSPSADTLK; CSVCEAPAIAIAVHSQDVSIPHCPAGWR; GLPGEVLGAQPGPR; IAVQPGTVGPQGR; HSQTDQEPMCPVGMNK; HSQTDQEPMCPVGMNK; GLDGYQGPDGPR; ATPFIECNGGR; SVSIGYLLVK; AHNQDLGLAGSCLAR	13	+	+	+	+
908	P08574	CYC1	Cytochrome c1, heme protein, mitochondrial	HGGEDYVFSLLTGYCEPPTGVSLR; ELAAEVEVQDGPNEDGEMFMRPGK; LFDYFPKPYPNSEAAR; HLVGVCYTEDEAK; DVCTFLR; GLLSSLDHTSIR	6	+	+	+	+
909	P08575	PTPRC	Receptor-type tyrosine-protein phosphatase C	EQAEGSEPTSGTEGPEHSVNGPASPALNQGS; VELSEINGDAGSNYINASYIDGFKEPR; HGDQEICAQYWGEGK; TDFGSPGEPQIIFCR; DPPSEPSPLEAEFQR; ETIGDFWQMIFQR; TVYQYQYTNWSVEQLPAEPK; SCNLDEQQELVER; CAEYWPSMEEGTR; VNAFSNFFSGPIVVHCSAGVGR; QDANCVNPLGAPEK; YVDILPYDYNR; QLMNVEPIHADILLETYK; SCNLDEQQELVERDDEK; LENLEPEHEYK; DLQYSTDYTFK; FQCGNMIFDNK; QDANCVNPLGAPEKLPEAK; ETEKDCLNLDK; NSNVIPYDYNR; KRDPPSEPSPLEAEFQR; LFLAEFQSIPR; TLILDVPPG…	37	+	+	+	+
910	P08579	SNRPB2	U2 small nuclear ribonucleoprotein B''	MDIRPNHTIYINNMNDK; HDIAFVEFENDGQAGAAR	3	+	+		+
911	P08581	MET	Hepatocyte growth factor receptor	TGPVLEHPDCFPCQDCSSK; EVFNILQAAYVSKPGAQLAR; ITDIGEVSQFLTEGIIMK; ETLDAQTFHTR; LNSELNIEWK; YVNDFFNK; ETSIFSYR	7		+		+
912	P08590	MYL3	Myosin light chain 3	VFDKEGNGTVMGAEIR; ALGQNPTQAEVLR; EGNGTVMGAEIR; VFDKEGNGTVMGAELR	3			+
913	P08603	CFH	Complement factor H	NTEILTGSWSDQTYPEGTQAIYK; VSVLCQENYLIQEGEEITCK; ECDTDGWTNDIPICEVVK; TDCLSLPSFENAIPMGEK; EQVQSCGPPPELLNGNVK; AQTTVTCMENGWSPTPR; SCDNPYIPNGDYSPLR; RNTEILTGSWSDQTYPEGTQAIYK; VSVLCQENYLIQEGEEITCKDGR; LGYVTADGETSGSITCGK; FSCKPGFTIVGPNSVQCYHFGLSPDLPICK; AGEQVTYTCATYYK; SITCIHGVWTQLPQCVAIDK; WSSPPQCEGLPCK; SIDVACHPGYALPK; TKEEYGHSEVVEYYCNPR; FVCNSGYKIEGDEEMHCSDDGFWSK; CFEGFGIDGPAIAK; RPCGHPGDTPFGTFTLTGGN…	60	+	+	+	+
914	P08621	SNRNP70	U1 small nuclear ribonucleoprotein 70 kDa	GGGGDMAEPSEAGDAPPDDGPPGELGPDGPDGPEEK; GGGGGQDNGLEGLGNDSR; GYAFIEYEHER; DPIPYLPPLEK; RQQEVETELK; MWDPHNDPNAQGDAFK; HHNQPYCGIAPYIR; QQEVETELK; EFEVYGPIK; EFEDPRDAPPPTR; YDERPGPSPLPHR; VLVDVER; EFEVYGPIKR	13	+	+	+	+
915	P08631	HCK	Tyrosine-protein kinase HCK	STFSTLQELVDHYK; STFSTLQELVDHYKK	8		+	+	+
916	P08637	FCGR3A	Low affinity immunoglobulin gamma Fc region receptor III-A	AVVFLEPQWYR; WVFKEEDPIHLR; DSGSYFCR	3	+	+	+	+
917	P08648	ITGA5	Integrin alpha-5;Integrin alpha-5 heavy chain;Integrin alpha-5 light chain	VYVYLQHPAGIEPTPTLTLTGHDEFGR; VTAPPEAEYSGLVR; LLVCDLGNPMK; AHGSSILACAPLYSWR; SLQWFGATVR	5		+	+	+
918	P08670	VIM	Vimentin	EMEENFAVEAANYQDTIGR; LLQDSVDFSLADAINTEFK; KLHEEEIQELQAQIQEQHVQIDVDVSKPDLTAALR; LHEEEIQELQAQIQEQHVQIDVDVSKPDLTAALR; EKLQEEMLQREEAENTLQSFR; LQEEMLQREEAENTLQSFRQDVDNASLAR; ETNLDSLPLVDTHSK; TVETRDGQVINETSQHHDDLE; EEAENTLQSFRQDVDNASLAR; QVQSLTCEVDALKGTNESLER; LQEEMLQREEAENTLQSFR; LQEEMLQREEAENTLQSFR; ILLAELEQLKGQGK; KVESLQEEIAFLK; SRLGDLYEEEMR; EMEENFAVEAANYQDTIGR; VESLQEEIAFLK; EEAENTLQSFR; MALDIEIAT…	57	+	+	+	+
919	P08697	SERPINF2	Alpha-2-antiplasmin	QLTSGPNQEQVSPLTLLK; LVPPMEEDYPQFGSPK; HQMDLVATLSQLGLQELFQAPDLR; QEDDLANINQWVK; DSFHLDEQFTVPVEMMQAR; GFPIKEDFLEQSEQLFGAKPVSLTGK; WFLLEQPEIQVAHFPFK; LGNQEPGGQTALK; LCQDLGPGAFR; EQQDSPGNKDFLQSLK; NKFDPSLTQR; ELKEQQDSPGNKDFLQSLK; LQQVLHAGSGPCLPHLLSR; DFLQSLK	14	+	+	+	+
920	P08708	RPS17	40S ribosomal protein S17	DNYVPEVSALDQEIIEVDPDTK; LLDFGSLSNLQVTQPTVGMNFK; DNYVPEVSALDQEIIEVDPDTKEMLK; RDNYVPEVSALDQEIIEVDPDTK; RDNYVPEVSALDQEIIEVDPDTKEMLK; VCEEIAIIPSK; IAGYVTHLMK; VCEEIAIIPSKK	8	+	+	+	+
921	P08727	KRT19	Keratin, type I cytoskeletal 19	FVSSSSSGAYGGGYGGVLTASDGLLAGNEK; GQVGGQVSVEVDSAPGTDLAK; SLLEGQEDHYNNLSASK; TLQGLEIELQSQLSMK; DYSHYYTTIQDLR; FGAQLAHIQALISGIEAQLGDVR; QSSATSSFGGLGGGSVR; TEELNREVAGHTEQLQMSR; EVAGHTEQLQMSR; FGAQLAHIQALISGIEAQLGDVRADSER; TDLEMQIEGLKEELAYLK; TDLEMQIEGLKEELAYLK; AALEDTLAETEAR; SQYEVMAEQNR; SQYEVMAEQNR; DKILGATIENSR; DYSHYYTTIQDLRDK; TDLEMQIEGLK; ALEAANGELEVK; TLQGLEIELQSQLSMK	41	+	+	+	+
922	P08729	KRT7	Keratin, type II cytoskeletal 7	TLNETELTELQSQISDTSVVLSMDNSR; EVTINQSLLAPLRLDADPSLQR; AKLEAAIAEAEER; TAAENEFVVLKK; AKLEAAIAEAEERGELALK; GQLEALQVDGGRLEAELR; LALDIEIATYR; SMQDVVEDFKNKYEDEINHR; GQLEALQVDGGR; TAAENEFVVLK; LEAAIAEAEERGELALK; LEAAIAEAEER; SMQDVVEDFK; AEAEAWYQTK; QEELEAALQR; SSRLPDIFEAQIAGLR; EYQELMSVK; KDVDAAYMSK; EYQELMSVK; LSSARPGGLGSSSLYGLGASRPR; SAYGGPVGAGIR; FETLQAQAGK; KLLEGEESR; WTLLQEQK; LQAEIDNIK; LDADPSLQR; …	42	+	+	+	+
923	P08754	GNAI3	Guanine nucleotide-binding protein G(k) subunit alpha	EYQLNDSASYYLNDLDR; ISQSNYIPTQQDVLR; IIHEDGYSEDECK	12	+	+	+	+
924	P08758	ANXA5	Annexin A5	QVYEEEYGSSLEDDVVGDTSGYYQR; MLVVLLQANRDPDAGIDEAQVEQDAQALFQAGELK; YMTISGFQIEETIDRETSGNLEQLLLAVVK; VFDKYMTISGFQIEETIDRETSGNLEQLLLAVVK; DLLDDLKSELTGKFEK; YMTISGFQIEETIDR; WGTDEEKFITIFGTR; DPDAGIDEAQVEQDAQALFQAGELK; SIPAYLAETLYYAMK; GLGTDEESILTLLTSR; VFDKYMTISGFQIEETIDR; DLLDDLKSELTGK; KNFATSLYSMIK; GTVTDFPGFDERADAETLR; GTVTDFPGFDER; NFATSLYSMIK; NFATSLYSMIK; SIPAYLAETLYYAMK; MLVVLLQANR; GAGTDDHTLIR; …	28	+	+	+	+
925	P08779	KRT16	Keratin, type I cytoskeletal 16	GQTGGDVNVEMDAAPGVDLSR; YCMQLSQIQGLIGSVEEQLAQLR; LLEGEDAHLSSQQASGQSYSSR; TEELNKEVASNSELVQSSR; IIAATIENAQPILQIDNAR	25				+
926	P08865	RPSA	40S ribosomal protein SA	ADHQPLTEASYVNLPTIALCNTDSPLR; EHPWEVMPDLYFYRDPEEIEKEEQAAAEK; FLAAGTHLGGTNLDFQMEQYIYK; AIVAIENPADVSVISSR; DPEEIEKEEQAAAEK; FTPGTFTNQIQAAFREPR; YVDIAIPCNNK; KSDGIYIINLK; EHPWEVMPDLYFYR; FAAATGATPIAGR; SDGIYIINLK; FTPGTFTNQIQAAFR; GAHSVGLMWWMLAR; GAHSVGLMWWMLAR; LLVVTDPR	14	+	+	+	+
927	P08962	CD63	CD63 antigen	NRVPDSCCINVTVGCGINFNEK; VMSEFNNNFR; VMSEFNNNFR	2	+	+		+
928	P09001	MRPL3	39S ribosomal protein L3, mitochondrial	SGTWWDEHLSEENVPFIK; QLVSDEDKAQLASK	2		+
929	P09012	SNRPA	U1 small nuclear ribonucleoprotein A	KAVQGGGATPVVGAVQGPVPGMPPMTQAPR; AVQGGGATPVVGAVQGPVPGMPPMTQAPR; HDIAFVEFDNEVQAGAAR; LVPGRHDIAFVEFDNEVQAGAAR; SMQGFPFYDKPMR; EVSSATNALR; GQAFVIFK	7	+	+	+	+
930	P09104	ENO2	Gamma-enolase	DATNVGDEGGFAPNILENSEALELVK; AVDHINSTIAPALISSGLSVVEQEKLDNLMLELDGTENK; LAMQEFMILPVGAESFR; YITGDQLGALYQDFVR; AVDHINSTIAPALISSGLSVVEQEK; DYPVVSIEDPFDQDDWAAWSK; VNQIGSVTEAIQACK; LDNLMLELDGTENK	19	+	+	+	+
931	P09105	HBQ1	Hemoglobin subunit theta-1	LGSNVGVYTTEALER; VDPASFQLLGHCLLVTLAR; TYFSHLDLSPGSSQVR; HYPGDFSPALQASLDK; LDDLPHALSALSHLHACQLR; FLSHVISALVSEYR; TFLAFPATK	7	+		+
932	P09110	ACAA1	3-ketoacyl-CoA thiolase, peroxisomal	IAQFLSDIPETVPLSTVNR; DVNLRPEQLGDICVGNVLQPGAGAIMAR; AGLTVSDVDIFEINEAFASQAAYCVEK; DCLIPMGITSENVAER; DTTPDELLSAVMTAVLK; SYAVVGVPPDIMGIGPAYAIPVALQK; QCSSGLQAVASIAGGIR; KDGSTTAGNSSQVSDGAAAILLAR; EKQDTFALASQQK; SITVTQDEGIRPSTTMEGLAK; GGFKDTTPDELLSAVMTAVLK; DGSTTAGNSSQVSDGAAAILLAR; AEELGLPILGVLR; ARDCLIPMGITSENVAER; GCFQAEIVPVTTTVHDDK; VNPLGGAVALGHPLGCTGAR; SKAEELGLPILGVLR	17	+	+	+	+
933	P09132	SRP19	Signal recognition particle 19 kDa protein	FICIYPAYLNNK; TGGADQSLQQGEGSK	2		+		+
934	P09211	GSTP1	Glutathione S-transferase P	TFIVGDQISFADYNLLDLLLIHEVLAPGCLDAFPLLSAYVGR; AFLASPEYVNLPINGNGKQ; MLLADQGQSWKEEVVTVETWQEGSLK; MLLADQGQSWKEEVVTVETWQEGSLK; TLGLYGKDQQEAALVDMVNDGVEDLR; FQDGDLTLYQSNTILR; EEVVTVETWQEGSLK; YISLIYTNYEAGK; MPPYTVVYFPVR; YISLIYTNYEAGKDDYVK; DQQEAALVDMVNDGVEDLR; ALPGQLKPFETLLSQNQGGK; DQQEAALVDMVNDGVEDLR; MLLADQGQSWK; MLLADQGQSWK; AFLASPEYVNLPINGNGK; ASCLYGQLPK	14	+	+	+	+
935	P09234	SNRPC	U1 small nuclear ribonucleoprotein C	FYCDYCDTYLTHDSPSVR; WMEEQAQSLIDK; WMEEQAQSLIDK	2	+	+	+	+
936	P09238	MMP10	Stromelysin-2	FDENSQSMEQGFPR; LIADDFPGVEPK; LDTDTLEVMR; IVNYTPDLPR; FLGLEVTGK; GEYLFFK	6		+		+
937	P09327	VIL1	Villin-1	TYVGVVDGENELASPK; GSLNITTPGLQIWR; EVATRPLTQDLLSHEDCYILDQGGLK; ANFLNSNDVFVLK; MVDDGSGEVQVWR; TQSCCYLWCGK; DWSQITAEVTSPK; KEEHLSIEDFTQAFGMTPAAFSALPR; LFQVQGTGANNTK; IENLELVPVDSK; LQEENLVITPR; AAVPDTVVEPALK; KAAATTAQEYLK; EVQGNESEAFR; AAATTAQEYLK; MVVYQGGTSR; GDVFLLDLGK; YNGEPVQIR; LYHVSDSEGNLVVR; RLQEENLVITPR; FDATSMHVKPQVAAQQK; HVETNSYDVQR; THPSGRDPETPIIVVK; LMEVMNHVLGK; EPPHLMSIFK	25		+		+
938	P09382	LGALS1	Galectin-1	EAVFPFQPGSVAEVCITFDQANLTVK; LNLEAINYMAADGDFK; LNLEAINYMAADGDFK; FNAHGDANTIVCNSK; DSNNLCLHFNPR; DGGAWGTEQR; LPDGYEFK; SFVLNLGK	7	+	+	+	+
939	P09417	QDPR	Dihydropteridine reductase	MTDSFTEQADQVTAEVGK; NSGMPPGAAAIAVLPVTLDTPMNR; AALDGTPGMIGYGMAK; GAVHQLCQSLAGK; NRPSSGSLIQVVTTEGR; QSIWTSTISSHLATK; EGGLLTLAGAK; NCDLMWK	8	+	+	+	+
940	P09429	HMGB1	High mobility group protein B1	KLGEMWNNTAADDKQPYEK; LGEMWNNTAADDKQPYEKK; HPDASVNFSEFSK; LGEMWNNTAADDK; LGEMWNNTAADDKQPYEK; LGEMWNNTAADDKQPYEK; RPPSAFFLFCSEYRPK; GEHPGLSIGDVAK; KKHPDASVNFSEFSK; TYIPPKGETK	19	+	+	+	+
941	P09455	RBP1	Retinol-binding protein 1	NYIMDFQVGKEFEEDLTGIDDRK; NYIMDFQVGKEFEEDLTGIDDR; MLVNENFEEYLR; KCMTTVSWDGDKLQCVQK; EFEEDLTGIDDR; CMTTVSWDGDKLQCVQK; GWTQWIEGDELHLEMR; NYIMDFQVGK; EFEEDLTGIDDRK; ALDVNVALR	10	+	+	+	+
942	P09466	PAEP	Glycodelin	VLVEDDEIMQGFIR; VHITSLLPTPEDNLEIVLHR; QDLELPK	3		+		+
943	P09467	FBP1	Fructose-1,6-bisphosphatase 1	SSFATCVLVSEEDKHAIIVEPEKR; GTGELTQLLNSLCTAVK; LLYECNPMAYVMEK; KLDVLSNDLVMNMLK; APVILGSPDDVLEFLK; EAVLDVIPTDIHQR; TLVYGGIFLYPANK; KAGIAHLYGIAGSTNVTGDQVK; DFDPAVTEYIQR; AGIAHLYGIAGSTNVTGDQVK; SSFATCVLVSEEDKHAIIVEPEK; FPPDNSAPYGAR; KSTDEPSEKDALQPGR; KLDVLSNDLVMNMLK; TLVYGGIFLYPANKK; STDEPSEKDALQPGR; KKFPPDNSAPYGAR; FVMEEGRK; KFPPDNSAPYGAR; FVMEEGR; YVGSMVADVHR; YVGSMVADVHR	20	+	+	+	+
944	P09486	SPARC	SPARC	VCELDENNTPMCVCQDPTSCPAPIGEFEK; FFETCDLDNDKYIALDEWAGCFGIK; YIALDEWAGCFGIK; NVLVTLYERDEDNNLLTEK; FFETCDLDNDK; YIPPCLDSELTEFPLR; LHLDYIGPCK; DEDNNLLTEK; NVLVTLYER; RLEAGDHPVELLAR; TFDSSCHFFATK; LEAGDHPVELLAR	12	+	+	+	+
945	P09488	GSTM1	Glutathione S-transferase Mu 1	CLDAFPNLKDFISR; CLDAFPNLK	13	+	+	+	+
946	P09493	TPM1	Tropomyosin alpha-1 chain	SIDDLEDELYAQK; SKQLEDELVSLQK; GTEDELDKYSEALKDAQEK; ATDAEADVASLNR; AQKDEEKMEIQEIQLK; KLVIIESDLER; QLEDELVSLQK; YSEALKDAQEK; DAQEKLELAEK	39	+	+	+	+
947	P09496	CLTA	Clathrin light chain A	AAEEAFVNDIDESSPGTEWER; LQSEPESIRK; WREEQMER; ELEEWYAR; LQSEPESIR; LEALDANSR; AIKELEEWYAR; LCDFNPK; KWREEQMER	9	+	+	+	+
948	P09497	CLTB	Clathrin light chain B	ESKEETPGTEWEK; EETPGTEWEK; VAQLCDFNPK; RLQELDAASK; DLEEWNQR; LTQEPESIR; VTEQEWR; ASEEAFVK; LTQEPESIRK	9	+	+	+	+
949	P09525	ANXA4	Annexin A4	GLGTDEDAIISVLAYR; SETSGSFEDALLAIVK; GAGTDEGCLIEILASR; AASGFNAMEDAQTLR; VLVSLSAGGRDEGNYLDDALVR; DEGNYLDDALVR; ISQTYQQQYGR; QDAQDLYEAGEK; GLGTDDNTLIR; AASGFNAMEDAQTLRK; SDTSFMFQR; AEIDMLDIR; VLLVLCGGDD; NHLLHVFDEYKR; RISQTYQQQYGR; QDAQDLYEAGEKK; FLTVLCSR; VLVSLSAGGR; SLYSFIK; SLEDDIR; WGTDEVK; DIEQSIK; DLLDDLK; SAYFAEK	24	+	+	+	+
950	P09543	CNP	2',3'-cyclic-nucleotide 3'-phosphodiesterase	VELSEQQLQLWPSDVDK; DKPELQFPFLQDEDTVATLLECK; NQWQLSADDLK; MDLVTYFGK; QFVPGDEPR; LSPTDNLPR; NQWQLSADDLKK; AGQVFLEELGNHK; MVSADAYK; WMLTLAK; RPPGVLHCTTK	11	+	+	+	+
951	P09601	HMOX1	Heme oxygenase 1	MERPQPDSMPQDLSEALK; ALDLPSSGEGLAFFTFPNIASATK; ESPVFAPVYFPEELHR; YLGDLSGGQVLK; VQDSAPVETPR	5	+	+	+	+
952	P09619	PDGFRB	Platelet-derived growth factor receptor beta	LVEPVTDFLLDMPYHIR; MSQEPPQEMAK; KGDVALPVPYDHQR; ICDFGLAR	4	+
953	P09622	DLD	Dihydrolipoyl dehydrogenase, mitochondrial	VLGAHILGPGAGEMVNEAALALEYGASCEDIAR; NETLGGTCLNVGCIPSK; TVCIEKNETLGGTCLNVGCIPSK; SEEQLKEEGIEYK; NLGLEELGIELDPR; IPNIYAIGDVVAGPMLAHK; IDVSIEAASGGK; ADGGTQVIDTK; VCHAHPTLSEAFR; EANLAASFGK; GIEMSEVR; ALLNNSHYYHMAHGK	12	+	+	+	+
954	P09651	HNRNPA1	Heterogeneous nuclear ribonucleoprotein A1;Heterogeneous nuclear ribonucleoprotein A1, N-terminally processed	GGGGYGGSGDGYNGFGNDGSNFGGGGSYNDFGNYNNQSSNFGPMK; SHFEQWGTLTDCVVMR; KLFIGGLSFETTDESLR; LFIGGLSFETTDESLR; NQGGYGGSSSSSSYGSGR; SHFEQWGTLTDCVVMRDPNTK; SHFEQWGTLTDCVVMRDPNTKR; SHFEQWGTLTDCVVMR; GFGFVTYATVEEVDAAMNARPHK; RGFAFVTFDDHDSVDK; IEVIEIMTDR; NQGGYGGSSSSSSYGSGRR; IEVIEIMTDR; GGGFGGNDNFGR; GFAFVTFDDHDSVDKIVIQK; GFAFVTFDDHDSVDK; EDTEEHHLRDYFEQYGK; SSGPYGGGGQYFAKPR; DYFEQYGK; KIFVGGIKEDTEEHHLR; EDSQR…	23	+	+	+	+
955	P09661	SNRPA1	U2 small nuclear ribonucleoprotein A'	IPVIENLGATLDQFDAIDFSDNEIR; NAIANASTLAEVER; LTAELIEQAAQYTNAVR; TFNPGAGLPTDK; GGPSPGDVEAIK; GLLQSGQIPGR; TFNPGAGLPTDKK; KGGPSPGDVEAIK	8	+	+	+	+
956	P09668	CTSH	Cathepsin H;Cathepsin H heavy chain;Cathepsin H light chain;Cathepsin H mini chain;Pro-cathepsin H	MLSLAEQQLVDCAQDFNNHGCQGGLPSQAFEYILYNK; NQGACGSCWTFSTTGALESAIAIATGK; TPDKVNHAVLAVGYGEK; NMCGLAACASYPIPLV; GIMGEDTYPYQGK; GIMGEDTYPYQGK; VNHAVLAVGYGEK; NGIPYWIVK; KGNFVSPVK; GNFVSPVK	9	+	+	+	+
957	P09669	COX6C	Cytochrome c oxidase subunit 6C	NYDVMKDFEEMR; AYADFYR; NYDVMKDFEEMRK; AGIFQSVK	4	+	+		+
958	P09758	TACSTD2	Tumor-associated calcium signal transducer 2	AAGDVDIGDAAYYFER; ALGSGMAVDCSTLTSK; TLVRPSEHALVDNDGLYDPDCDPEGR; MTVCSPDGPGGR; DIKGESLFQGR	5	+	+	+	+
959	P09769	FGR	Tyrosine-protein kinase Fgr	AFLEEAQVMK	3				+
960	P09871	C1S	Complement C1s subcomponent;Complement C1s subcomponent heavy chain;Complement C1s subcomponent light chain	DVVQITCLDGFEVVEGR; REDFDVEAADSAGNCLDSLVFVAGDR; SNALDIIFQTDLTGQK; VEKPTADAEAYVFTPNMICAGGEK; VGATSFYSTCQSNGK; GDSGGAFAVQDPNDK; SSNNPHSPIVEEFQVPYNK; QFGPYCGHGFPGPLNIETK; EDTPNSVWEPAK; TNFDNDIALVR; GMDSCKGDSGGAFAVQDPNDKTK; GDSGGAFAVQDPNDKTK; NYVDWIMK; IIGGSDADIK; LLEVPEGR; CEYQIR; MLTPEHVFIHPGWK; YHGDPMPCPK	18	+	+	+	+
961	P09874	PARP1	Poly [ADP-ribose] polymerase 1	VADGMVFGALLPCEECSGQLVFK; QIQAAYSILSEVQQAVSQGSSDSQILDLSNR; GGSDDSSKDPIDVNYEK; SDAYYCTGDVTAWTK; VVSEDFLQDVSASTK; IAPPEAPVTGYMFGK; KPPLLNNADSVQAK; NTHATTHNAYDLEVIDIFK; KFYPLEIDYGQDEEAVKK; SLQELFLAHILSPWGAEVK; QQVPSGESAILDR; VGTVIGSNKLEQMPSKEDAIEHFMK; TTNFAGILSQGLR; KFYPLEIDYGQDEEAVK; AMVEYEIDLQK; TLGDFAAEYAK; EELGFRPEYSASQLK; GIYFADMVSK; GFSLLATEDKEALKK; MIFDVESMK; MVDPEKPQLGMIDR; GFSLLATEDK; AEPVEV…	39	+	+	+	+
962	P09914	IFIT1	Interferon-induced protein with tetratricopeptide repeats 1	MECPEIDCEEGWALLK; SLVTWGNFAWMYYHMGR; EAENLMQEEHDNQANVR; VLDQIEFLDTK; LAEAQTYLDKVENICK; YSVGIHNLLAYVK	6	+	+	+	+
963	P09917	ALOX5	Arachidonate 5-lipoxygenase	CTELPEKLPVTTEMVECSLER; GVVTIEQIVDTLPDR; DLTYASLCFPEAIK; EQLICECGLFDK; NLEAIVSVIAER; DDGLLVWEAIR; EDIPYYFYR; GVDFVLNYSK; HLLDKPFYNDFER; AMENLFINR; THLVSEVFGIAMYR; KYWLNDDWYLK; ANATGGGGHVQMVQR; DIQFDSEK; YDWLLAK; SSDFHVHQTITHLLR	16	+	+	+	+
964	P09936	UCHL1	Ubiquitin carboxyl-terminal hydrolase isozyme L1	FVDVLGLEEESLGSVPAPACALLLLFPLTAQHENFR; NEAIQAAHDAVAQEGQCR; CFEKNEAIQAAHDAVAQEGQCR; VNFHFILFNNVDGHLYELDGR; QTIGNSCGTIGLIHAVANNQDKLGFEDGSVLK; QTIGNSCGTIGLIHAVANNQDK; VDDKVNFHFILFNNVDGHLYELDGR; QIEELKGQEVSPK; MQLKPMEINPEMLNK; MPFPVNHGASSEDTLLK; MQLKPMEINPEMLNK; MQLKPMEINPEMLNK; MPFPVNHGASSEDTLLKDAAK; LGFEDGSVLK; QFLSETEK; EFTEREQGEVR; FSAVALCK; LGVAGQWR; KQIEELKGQEVSPK	17	+	+	+	+
965	P09960	LTA4H	Leukotriene A-4 hydrolase	LVVDLTDIDPDVAYSSVPYEK; VDVLNQVDWNAWLYSPGLPPIKPNYDMTLTNACIALSQR; DLSSHQLNEFLAQTLQR; MQEVYNFNAINNSEIR; TLTGTAALTVQSQEDNLR; HFNALGGWGELQNSVK; EDDLNSFNATDLKDLSSHQLNEFLAQTLQR; SSALQWLTPEQTSGK; SLSNVIAHEISHSWTGNLVTNK; SAYEFSETESMLK; EDDLNSFNATDLK; TLVWSEKEQVEK; TWDHFWLNEGHTVYLER; GSPMEISLPIALSK; GSPMEISLPIALSK; RMQEVYNFNAINNSEIR; WITAKEDDLNSFNATDLK; RTLTGTAALTVQSQEDNLR; SITTDDWKDFLYSYFK; AILPCQDTPSVK; …	35	+	+	+	+
966	P09972	ALDOC	Fructose-bisphosphate aldolase C	YEGSGEDGGAAAQSLYIANHAY; YASICQQNGIVPIVEPEILPDGDHDLK; VDKGVVPLAGTDGETTTQGLDGLSER; TPSALAILENANVLAR; YASICQQNGIVPIVEPEILPDGDHDLKR; GVVPLAGTDGETTTQGLDGLSER; LSQIGVENTEENR; DNAGAATEEFIKR; GILAADESVGSMAK; DNAGAATEEFIK; ALQASALNAWR; YTPEEIAMATVTALR; LSQIGVENTEENRR; QVLFSADDR; DDNGVPFVR; ELSDIALR; RLSQIGVENTEENRR	17	+	+	+	+
967	P0C0L4	C4A	C4a anaphylatoxin;C4b-A;C4d-A;Complement C4 beta chain;Complement C4 gamma chain;Complement C4-A;Complement C4-A alpha chain	YLDKTEQWSTLPPETK; LTVAAPPSGGPGFLSIERPDSRPPR; EMSGSPASGIPVK; EMSGSPASGIPVK; KYVLPNFEVK; GLCVATPVQLR; ADGSYAAWLSR; VDVQAGACEGK; FGLLDEDGKK; CSVFYGAPSK; VGDTLNLNLR; YVLPNFEVK; DFALLSLQVPLKDAK; HLVPGAPFLLQALVR; ITQVLHFTK; EELVYELNPLDHR; SCGLHQLLR; YIYGKPVQGVAYVR; MRPSTDTITVMVENSHGLR; RGHLFLQTDQPIYNPGQR; VDFTLSSER; GLQDEDGYR; AEFQDALEK; DHAVDLIQK; LGQYASPTAK; FGLLDEDGK; TYNVLDMK; QGSFQGGFR; FACYYPR; V…	73	+	+	+	+
968	P0C0L5	C4B	C4a anaphylatoxin;C4b-B;C4d-B;Complement C4 beta chain;Complement C4 gamma chain;Complement C4-B;Complement C4-B alpha chain	LQETSNWLLSQQQADGSFQDLSPVIHR	72	+	+	+	+
969	P0C0S5	H2AFZ	Histone H2A.Z	ATIAGGGVIPHIHK; HLQLAIR	4	+	+	+	+
970	P0C7X5	ZNF806	Zinc finger protein 806	AQINLYQDVMLENFR; DIAVIFTK	2		+		+
971	P0CAP1	MYZAP	Myocardial zonula adherens protein	ISFLEGENNELQSR; EIGVGCDLLPSQTGR; NLQQTYEASMDK; YQQLEEASASLR; MQAAEISLEEKDQR	5	+		+
972	P0CG05	IGLC2	Ig lambda-2 chain C regions	AAPSVTLFPPSSEELQANK	5	+	+	+	+
973	P0CG30	GSTT2B	Glutathione S-transferase theta-2B	TLPTPSPEAYQAMLLR; GTFGIPLWVQVLGPLIGVQVPEEK; TAMDQALQWLEDK; YQTPDHWYPSDLQAR; VHEYLGWHADCIR; AVYIFAK	6	+	+	+	+
974	P0CG38	POTEI	POTE ankyrin domain family member I	EKLCYVALDFEQEMAMAASSSSLEK	12	+	+	+	+
975	P0CG39	POTEJ	POTE ankyrin domain family member J	EKLCYVALDFEQEMAMVASSSSLEK	11	+	+	+	+
976	P0DJI8	SAA1	Amyloid protein A;Serum amyloid A-1 protein;Serum amyloid protein A(2-102);Serum amyloid protein A(2-103);Serum amyloid protein A(2-104);Serum amyloid protein A(3-104);Serum amyloid protein A(4-101)	GPGGVWAAEAISDAR; FFGHGAEDSLADQAANEWGR; RGPGGVWAAEAISDAR; SGKDPNHFRPAGLPEKY; SGKDPNHFRPAGLPEK	7	+	+	+	+
977	P0DJI9	SAA2	Serum amyloid A-2 protein	SFFSFLGEAFDGAR; GAEDSLADQAANK; RGPGGAWAAEVISNAR; EANYIGSDKYFHAR; SFFSFLGEAFDGAR	4			+
978	P0DM35	MT1HL1	Metallothionein 1H-like protein 1	SCCSCCPLGCAK; KSCCSCCPLGCAK	2				+
979	P0DMM9	SULT1A3	Sulfotransferase 1A3	YFAEALGPLQSFQARPDDLLINTYPK; VPFLEVNDPGEPSGLETLKDTPPPR	13	+	+	+	+
980	P0DMV8	HSPA1A	Heat shock 70 kDa protein 1A	QTQIFTTYSDNQPGVLIQVYEGER; MKEIAEAYLGYPVTNAVITVPAYFNDSQR; KELEQVCNPIISGLYQGAGGPGPGGFGAQGPK; SENVQDLLLLDVAPLSLGLETAGGVMTALIK; ELEQVCNPIISGLYQGAGGPGPGGFGAQGPK; EIAEAYLGYPVTNAVITVPAYFNDSQR; CQEVISWLDANTLAEKDEFEHK; GVPQIEVTFDIDANGILNVTATDK	39	+	+	+	+
981	P10109	FDX1	Adrenodoxin, mitochondrial	LDAITDEENDMLDLAYGLTDR; LGCQICLTK; VPETVADAR; SMDNMTVR; SSSEDKITVHFINR	5	+	+	+	+
982	P10124	SRGN	Serglycin	CNPDSNSANCLEEK; GPMFELLPGESNK	2	+		+
983	P10153	RNASE2	Non-secretory ribonuclease	YAQTPANMFYIVACDNRDQR; YAQTPANMFYIVACDNR; YAQTPANMFYIVACDNR; RDPPQYPVVPVHLDR; DPPQYPVVPVHLDR	4	+	+	+	+
984	P10155	TROVE2	60 kDa SS-A/Ro ribonucleoprotein	QIANSQDGYVWQVTDMNR; MEESVNQMQPLNEK; FLCFGSEGGTYYIK; ALLQEMPLTALLR; MTANSVLEPGNSEVSLVCEK; LGLENAEALIR; AIADWYNEK; GCEVIQEIK; IPTHLFTFIQFK; TRDELEVIHLIEEHR; ALDAAFYK	11	+	+	+	+
985	P10253	GAA	70 kDa lysosomal alpha-glucosidase;76 kDa lysosomal alpha-glucosidase;Lysosomal alpha-glucosidase	DSSTWTVDHQLLWGEALLITPVLQAGK; GELFWDDGESLEVLER; YMMIVDPAISSSGPAGSYRPYDEGLR; NHNSLLSLPQEPYSFSEPAQQAMR; WTQLGAFYPFMR; YMMIVDPAISSSGPAGSYRPYDEGLRR; AHFPLDVQWNDLDYMDSR; EPAIHSEGQWVTLPAPLDTINVHLR; LDVMMETENR; AGYIIPLQGPGLTTTESR; GAYTQVIFLAR; LDVMMETENR; VTSEGAGLQLQK; AITQEQCEAR; AHFPLDVQWNDLDYMDSRR; WGYSSTAITR; DFPAMVQELHQGGR; YEVPLETPHVHSR; DGFRDFPAMVQELHQGGR; TTPTFFPK; LHFTIKDPANR; RYEVPLETPHVHSR; QQ…	24	+	+	+	+
986	P10301	RRAS	Ras-related protein R-Ras	LNVDEAFEQLVR; SEASAFGASHHVAYFEASAK; KYQEQELPPSPPSAPR; VKDRDDFPVVLVGNK; ICSVDGIPAR; AGHGFLLVFAINDR; GGGPGPGDPPPSETHK; DRDDFPVVLVGNK	12	+	+	+	+
987	P10321	HLA-C	HLA class I histocompatibility antigen, Cw-7 alpha chain	GGSCSQAACSNSAQGSDESLITCK	14	+	+	+	+
988	P10412	HIST1H1E	Histone H1.4	KALAAAGYDVEK; ASGPPVSELITK; ALAAAGYDVEK; ALAAAGYDVEKNNSR; SGVSLAALKK; KASGPPVSELITK; SGVSLAALK; KATGAATPK	9	+	+	+	+
989	P10451	SPP1	Osteopontin	AIPVAQDLNAPSDWDSR; YPDAVATWLNPDPSQK; QLYNKYPDAVATWLNPDPSQK; ISHELDSASSEVN; QNLLAPQTLPSK; GKDSYETSQLDDQSAETHSHK; GDSVVYGLR	7		+		+
990	P10515	DLAT	Dihydrolipoyllysine-residue acetyltransferase component of pyruvate dehydrogenase complex, mitochondrial	VAPAPAAVVPPTGPGMAPVPTGVFTDIPISNIR; VPLPSLSPTMQAGTIAR; ATVGFESLEECYMAK; VVDGAVGAQWLAEFR; LQPHEFQGGTFTISNLGMFGIK; DVPIGAIICITVGKPEDIEAFK; DVPLGTPLCIIVEK; GVETIANDVVSLATK; YLEKPITMLL; ISVNDFIIK; DIDSFVPSK; GIDLTQVK; VFVSPLAK; ILVAEGTR; ASALACLK	15	+	+	+	+
991	P10586	PTPRF	Receptor-type tyrosine-protein phosphatase F	FEVIEFDDGAGSVLR; AHTDVGPGPESSPVLVR; AGLGEEFEK; GSSAGGLQHLVSIR	4		+		+
992	P10599	TXN	Thioredoxin	TAFQEALDAAGDKLVVVDFSATWCGPCK; YSNVIFLEVDVDDCQDVASECEVK; LVVVDFSATWCGPCK; TAFQEALDAAGDK; CMPTFQFFK; CMPTFQFFK; MIKPFFHSLSEK	6	+	+	+	+
993	P10606	COX5B	Cytochrome c oxidase subunit 5B, mitochondrial	SMASGGGVPTDEEQATGLER; IVGCICEEDNTSVVWFWLHK; EDPNLVPSISNK; GLDPYNVLAPK; EDPNLVPSISNKR; LVPQQLAH; KGLDPYNVLAPK	7	+	+	+	+
994	P10619	CTSA	Lysosomal protective protein;Lysosomal protective protein 20 kDa chain;Lysosomal protective protein 32 kDa chain	ALNIPEQLPQWDMCNFLVNLQYR; IVGNSGLNIYNLYAPCAGGVPSHFR; LWSSLQTHCCSQNK; DLECVTNLQEVAR; YGDSGEQIAGFVK; GAGHMVPTDKPLAAFTMFSR; HLHYWFVESQK; SMNSQYLK; CNFYDNK; EFSHIAFLTIK; QYSGYLK	11	+	+	+	+
995	P10620	MGST1	Microsomal glutathione S-transferase 1	KVFANPEDCVAFGK; VFANPEDCVAFGK; MMLMSTATAFYR; KVFANPEDCVAFGKGENAK; VFANPEDCVAFGKGENAK; IYHTIAYLTPLPQPNR	6	+	+	+	+
996	P10636	MAPT	Microtubule-associated protein tau	ASPAQDGRPPQTAAR; CGSLGNIHHKPGGGQVEVK	2		+	+
997	P10643	C7	Complement component C7	NVVYTCNEGYSLIGNPVAR; MPYECGPSLDVCAQDER; SVAVYGQYGGQPCVGNAFETQSCEPTR; SLVCNGDSDCDEDSADEDRCEDSER; LLEPHCFPLSLVPTEFCPSPPALK; YSAWAESVTNLPQVIK; GQSISVTSIRPCAAETQ; SCVGETTESTQCEDEELEHLR; DGFVQDEGTMFPVGK; RPSCDIDKPPPNIELTGNGYNELTGQFR; LIDQYGTHYLQSGSLGGEYR; EQTMSECEAGALR; IACVLPVLMDGIQSHPQKPFYTVGEK; ELSHLPSLYDYSAYR; QNDFNSVEEK; DSCTLPASAEK; ACGACPLWGK; VLFYVDSEK; CFSGQCISK; SSGWHFVVK; LKQNDFNSVEEK	21	+	+	+	+
998	P10644	PRKAR1A	cAMP-dependent protein kinase type I-alpha regulatory subunit;cAMP-dependent protein kinase type I-alpha regulatory subunit, N-terminally processed	LTVADALEPVQFEDGQK; IVVQGEPGDEFFIILEGSAAVLQR; MESGSTAASEEAR; LGPSDYFGEIALLMNRPR; SENEEFVEVGR; KMYEEFLSK; DSIVQLCTARPERPMAFLR; VLGPCSDILK; ECELYVQK; VSILESLDKWER; NVLFSHLDDNER; HNIQALLK; ILMGSTLR; VLGPCSDILKR	14	+	+	+	+
999	P10646	TFPI	Tissue factor pathway inhibitor	TTLQQEKPDFCFLEEDPGICR; YSGCGGNENNFTSK; YGGCLGNMNNFETLEECK	3	+	+		+
1000	P10746	UROS	Uroporphyrinogen-III synthase	ALAAQGLPVSCTAESPTPQALATGIR; IGLDTEGETCGNAEK	2	+
1001	P10768	ESD	S-formylglutathione hydrolase	SYPGSQLDILIDQGKDDQFLLDGQLLPDNFIAACTEK; SVSAFAPICNPVLCPWGK; MYSYVTEELPQLINANFPVDPQR; LQEGYDHSYYFIATFITDHIR; CPALYWLSGLTCTEQNFISK; SGYHQSASEHGLVVIAPDTSPR; KAFSGYLGTDQSK; AFSGYLGTDQSK; AYDATHLVK; MSIFGHSMGGHGALICALK; VFEHDSVELNCK; KIPVVFR; CFGGLQK	13	+	+	+	+
1002	P10809	HSPD1	60 kDa heat shock protein, mitochondrial	LVQDVANNTNEEAGDGTTTATVLAR; KPLVIIAEDVDGEALSTLVLNR; TALLDAAGVASLLTTAEVVVTEIPKEEKDPGMGAMGGMGGGMGGGMF; DMAIATGGAVFGEEGLTLNLEDVQPHDLGK; EEKDPGMGAMGGMGGGMGGGMF; IQEIIEQLDVTTSEYEK; TALLDAAGVASLLTTAEVVVTEIPKEEK; QSKPVTTPEEIAQVATISANGDKEIGNIISDAMK; CIPALDSLTPANEDQK; AAVEEGIVLGGGCALLR; IMQSSSEVGYDAMAGDFVNMVEK; DPGMGAMGGMGGGMGGGMF; IMQSSSEVGYDAMAGDFVNMVEK; TALLDAAGVASLLTTAEVVVTEIPK; RIQEIIEQLDVTTSEYEKEK; C…	44	+	+	+	+
1003	P10909	CLU	Clusterin;Clusterin alpha chain;Clusterin beta chain	VTTVASHTSDSDVPSGVTEVVVK; EILSVDCSTNNPSQAK; IDSLLENDRQQTHMLDVMQDHFSR; ASSIIDELFQDR; CREILSVDCSTNNPSQAK; ELDESLQVAER; LFDSDPITVTVPVEVSR; KTLLSNLEEAK; TLLSNLEEAK; IDSLLENDR; EIQNAVNGVK; EPQDTYHYLPFSLPHR; FMETVAEK; RELDESLQVAER; FMETVAEK; QQTHMLDVMQDHFSR; QQTHMLDVMQDHFSR; KTLLSNLEEAKK; KYNELLK; TLLSNLEEAKK	18	+	+	+	+
1004	P11021	HSPA5	78 kDa glucose-regulated protein	GINPDEAVAYGAAVQAGVLSGDQDTGDLVLLDVCPLTLGIETVGGVMTK; IEIESFYEGEDFSETLTR; GVPQIEVTFEIDVNGILR; IEWLESHQDADIEDFK; SQIFSTASDNQPTVTIK; LYGSAGPPPTGEEDTAEK; KKELEEIVQPIISK; KSDIDEIVLVGGSTR; AKFEELNMDLFR; SDIDEIVLVGGSTR; LYGSAGPPPTGEEDTAEKDEL; IEWLESHQDADIEDFKAK; TWNDPSVQQDIK; ELEEIVQPIISK; NELESYAYSLK; FEELNMDLFR; KSQIFSTASDNQPTVTIK; DNHLLGTFDLTGIPPAPR; AVEEKIEWLESHQDADIEDFK; VTHAVVTVPAYFNDAQR; VLEDSDLKKS…	47	+	+	+	+
1005	P11047	LAMC1	Laminin subunit gamma-1	QQSSCNPVTGQCECLPHVTGQDCGACDPGFYNLQSGQGCER; CSDGYYGDSTAGTSSDCQPCPCPGGSSCAVVPK; LCQCSDNIDPNAVGNCNR; VKLQELESLIANLGTGDEMVTDQAFEDR; VKLQELESLIANLGTGDEMVTDQAFEDR; LGNNEACSSCHCSPVGSLSTQCDSYGR; VSVPLIAQGNSYPSETTVK; TFAEVTDLDNEVNNMLK; KQDDADQDMMMAGMASQAAQEAEINAR; AVEIYASVAQLSPLDSETLENEANNIK; LQELESLIANLGTGDEMVTDQAFEDR; LQELESLIANLGTGDEMVTDQAFEDR; ATAESASECLPCDCNGR; CQPGFHSLTEAGCRPCSCDPSGSIDECNIETGR; TRED…	62	+	+	+	+
1006	P11117	ACP2	Lysosomal acid phosphatase	TYPKDPYQEEEWPQGFGQLTK; FLFGIYQQAEK; LQGGVLLAQIR; EGMLQHWELGQALR; FVTLLYR; LTEPVVPK	6		+	+	+
1007	P11137	MAP2	Microtubule-associated protein 2	NEIVTETSPFAPAFLQPDDKK; SDTLQITDLGVSGAR; EEFVETCPSEHK; VLEEEKEAINQETVQQR; LEATQDMTPSSK; DQGGAGEGLVR; VGSLDNAHHVPGGGNVK	7	+	+	+	+
1008	P11142	HSPA8	Heat shock cognate 71 kDa protein	GVPQIEVTFDIDANGILNVSAVDK; NQVAMNPTNTVFDAK; NQVAMNPTNTVFDAK; CNEIINWLDKNQTAEKEEFEHQQK; GPAVGIDLGTTYSCVGVFQHGK; NQTAEKEEFEHQQKELEK; RFDDAVVQSDMK; NSLESYAFNMK; CNEIINWLDK; NSLESYAFNMK; FDDAVVQSDMK; FDDAVVQSDMK	39	+	+	+	+
1009	P11166	SLC2A1	Solute carrier family 2, facilitated glucose transporter member 1	QGGASQSDKTPEELFHPLGADSQV; TPEELFHPLGADSQV; GTADVTHDLQEMK; GTADVTHDLQEMKEESR; TFDEIASGFR; KVTILELFR; SFEMLILGR; VTILELFR	8	+	+	+	+
1010	P11169	SLC2A3	Solute carrier family 2, facilitated glucose transporter member 3	LWGTQDVSQDIQEMK; LWGTQDVSQDIQEMKDESAR; QVTVLELFR; SVEMLILGR; TFEDITR	5		+		+
1011	P11171	EPB41	Protein 4.1	SPRPTSAPAITQGQVAEGGVLDASAK; TQTVTISDNANAVK; IVITGDADIDHDQVLVQAIK; HSNLMLEDLDKSQEEIKK; KEDEPPEQAEPEPTEAWK; NFMESVPEPRPSEWDKR; VVVHQETEIADE; SPRPTSAPAITQGQVAEGGVLDASAKK; HSNLMLEDLDK; GVPWNFTFNVK; SMTPAQADLEFLENAKK; IRPGEQEQYESTIGFK; SLDGAAAVDSADR; EQHPDMSVTK; DVPIVHTETK	27	+	+	+	+
1012	P11172	UMPS	Orotate phosphoribosyltransferase;Orotidine 5'-phosphate decarboxylase;Uridine 5'-monophosphate synthase	IASWADLVNAHVVPGSGVVK; SGLSSPIYIDLR; GIISAADRLEAAEMYR; KFADIGNTVK	4		+		+
1013	P11177	PDHB	Pyruvate dehydrogenase E1 component subunit beta, mitochondrial	DNNPVVVLENELMYGVPFEFPPEAQSK; TYYMSGGLQPVPIVFR; VFLLGEEVAQYDGAYK; IMEGPAFNFLDAPAVR; TNHLVTVEGGWPQFGVGAEICAR; DAINQGMDEELER; EGVECEVINMR; DAINQGMDEELERDEK; ILEDNSIPQVK; VTGADVPMPYAK; TIRPMDMETIEASVMK; VVSPWNSEDAK; DIIFAIKK; DFLIPIGK; DIIFAIK	15	+	+	+	+
1014	P11182	DBT	Lipoamide acyltransferase component of branched-chain alpha-keto acid dehydrogenase complex, mitochondrial	SYLENPAFMLLDLK; IPHFGYCDEIDLTELVK; DMTVPILVSKPPVFTGK; ILKEDILNYLEK; LSDIGEGIR	5	+	+	+	+
1015	P11215	ITGAM	Integrin alpha-M	WQCDAVLYGEQGQPWGR; GSLYQCDYSTGSCEPIR; LQLPNCIEDPVSPIVLR; GCPQEDSDIAFLIDGSGSIIPHDFR; QTQVLGLTQTCETLK; TLFSLMQYSEEFR; LACESASSTEVSGALK; FGDPLGYEDVIPEADREGVIR; LTDVAIGAPGEEDNR; VVVGAPQEIVAANQR; QNTGMWESNANVK; SLPISLVFLVPVR; GAVYLFHGTSGSGISPSHSQR; DMMSEGGPPGAEPQ; GFGQSVVQLQGSR; NVFECNDQVVK; GLCFLFGSNLR; RQTQVLGLTQTCETLK; EGQIQSVVTYDLALDSGRPHSR; LFTALFPFEK; TEFQLELPVK	35	+	+	+	+
1016	P11216	PYGB	Glycogen phosphorylase, brain form	YGNPWEK; VIPAADLSQQISTAGTEASGTGNMK; LQDFNVGDYIEAVLDR; WLLLCNPGLADTIVEK; IVNGWQVEEADDWLR; VFADYEAYMQCQAQVDQLYR; TCFETFPDKVAIQLNDTHPALSIPELMR; WLDTQVVLAMPYDTPVPGYK; EIWGVEPSDLQIPPPNIPRD; QAVDQISSGFFSPK; IGEEFLTDLSQLK; VLYPNDNFFEGK; VAIQLNDTHPALSIPELMR; LLPLVSDEVFIR; LKQEYFVVAATLQDIIR; RWLLLCNPGLADTIVEK; LVTSIGDVVNHDPVVGDR; TCAYTNHTVLPEALER; QSVFKDFYELEPEK; DFYELEPEK; MSVIEEGDCK; QLLNCLHVVTLYNR; GLA…	43	+	+	+	+
1017	P11217	PYGM	Glycogen phosphorylase, muscle form	VIPAADLSEQISTAGTEASGTGNMK	11	+	+	+
1018	P11233	RALA	Ras-related protein Ral-A	VIMVGSGGVGK; ANVDKVFFDLMR; VFFDLMR; AEQWNVNYVETSAK; VKEDENVPFLLVGNK; VIMVGSGGVGK; ANVDKVFFDLMR; VFFDLMR	5	+	+	+	+
1019	P11234	RALB	Ras-related protein Ral-B	AEEWGVQYVETSAK; SKAEEWGVQYVETSAK; VKAEEDKIPLLVVGNK; AEEDKIPLLVVGNK	7	+	+		+
1020	P11274	BCR	Breakpoint cluster region protein	SVGDIEQELER; SQHGAGSSVGDASRPPYR; ASELDLEK; RLEQEVNQER	4		+	+	+
1021	P11277	SPTB	Spectrin beta chain, erythrocytic	NLQDAENFFQFQGDADDLK; QAEAILSNQEYTLAHLEPPDSLEAAEAGIR; DASVAEAWLIAQEPYLASGDFGHTVDSVEK; GQQLVEAAEIDCQDLEER; KEELGELFAQVPSMGEEGGDADLSIEK; LVAQDNFGYDLAAVEAAK; VIQGQTDPEYLLLGQR; WDAPDDELDNDNSSAR; SHTLAQCLGFQEFQK; QIAERPAEETGPQEEEGETAGEAPVSHHAATER; YFYTGAEILGLIDEK; FFWEMDEAESWIK; LIDAGHSEAATIAEWK; HQAFVAELASHEGWLENIDAEGK; FQIQDIVVQTQEGR; WLAEMEMPDTLEDLEVVQHR; TLMTQIDGVNLAANSLVESGHPR; NLQDAENFFQFQGDADDLK…	115	+	+	+	+
1022	P11279	LAMP1	Lysosome-associated membrane glycoprotein 1	FFLQGIQLNTILPDAR; FFLQGIQLNTILPDARDPAFK; ALQATVGNSYK; TVESITDIR; AFSVNIFK; VWVQAFK	6	+	+	+	+
1023	P11310	ACADM	Medium-chain specific acyl-CoA dehydrogenase, mitochondrial	AFTGFIVEADTPGIQIGR; MTEEPLMCAYCVTEPGAGSDVAGIK; EEIIPVAAEYDKTGEYPVPLIR; IYQIYEGTSQIQR; EEIIPVAAEYDK; LLVEHQAISFMLAEMAMK; QREPGLGFSFEFTEQQK; KGDEYIINGQK; ANWYFLLAR; TGEYPVPLIR; NTYYASIAK; AAWEVDSGR; TRPVVAAGAVGLAQR; GIVFEDVK; VAMGAFDK; GIVFEDVKVPK	16	+	+	+	+
1024	P11387	TOP1	DNA topoisomerase 1	GPVFAPPYEPLPENVK; TYNASITLQQQLK; AGNEKEEGETADTVGCCSLR; HLQDLMEGLTAK; ELTAPDENIPAK; NLQLFMENK; AEEVATFFAK; WWEEERYPEGIK; YIMLNPSSR; LEVQATDREENK; EYGFCIMDNHK; NIITNLSK; LEEQLMK; KLEEEEDGKLK; ITVAWCK	15	+	+	+	+
1025	P11388	TOP2A	DNA topoisomerase 2-alpha	GSVPLSSSPPATHFPDETEITNPVPK; LMDGEEPLPMLPSYK	13		+		+
1026	P11413	G6PD	Glucose-6-phosphate 1-dehydrogenase	DNIACVILTFKEPFGTEGR; GSTTATFAAVVLYVENERWDGVPFILR; GSTTATFAAVVLYVENER; CISEVQANNVVLGQYVGNPDGEGEATK; LFYLALPPTVYEAVTK; NSYVAGQYDDAASYQR; DVMQNHLLQMLCLVAMEKPASTNSDDVRDEK; DGLLPENTFIVGYAR; DVMQNHLLQMLCLVAMEKPASTNSDDVR; KPGMFFNPEESELDLTYGNR; EELFQGDAFHQSDTHIFIIMGASGDLAK; IYPTIWWLFR; RVGFQYEGTYK; LQFHDVAGDIFHQQCK; DNIACVILTFK; GGYFDEFGIIR; EMVQNLMVLR; LILDVFCGSQMHFVR; VGFQYEGTYK; LNSHMNALHLGSQANR; LSNH…	34	+	+	+	+
1027	P11441	UBL4A	Ubiquitin-like protein 4A	ECSLQVPEDELVSTLK; VLLEEGEAQR; LTLDDIER; FLHPEVTETMEK; VLEQLQR	5	+	+		+
1028	P11476	RAB1A	Ras-related protein Rab-1A	FADDTYTESYISTIGVDFK; NATNVEQSFMTMAAEIK; EFADSLGIPFLETSAK; GAHGIIVVYDVTDQESFNNVK; QWLQEIDRYASENVNK	9	+	+	+	+
1029	P11498	PC	Pyruvate carboxylase, mitochondrial	GANAVGYTNYPDNVVFK; QVGYENAGTVEFLVDR; HGEEVTPEDVLSAAMYPDVFAHFK; DFTATFGPLDSLNTR; SVVEFLQGYIGVPHGGFPEPFR; ELIPNIPFQMLLR; LDNASAFQGAVISPHYDSLLVK; VFDYSEYWEGAR; ADFAQACQDAGVR; GTPLDTEVPMER; ENNVDAVHPGYGFLSER; VVHSYEELEENYTR; TSTAPAASPNVR; GLAPVQAYLHIPDIIK; HYFIEVNSR; TVAIYSEQDTGQMHR; VVEIAPAAHLDPQLR; AEAEAQAEELSFPR; SLPDLGLR; IAPYVAHNFSK	20		+		+
1030	P11532	DMD	Dystrophin	LLEQSIQSAQETEK; ILADLEEENR; MQILEDHNK; ATMQDLEQR; ILLSWVR	5				+
1031	P11586	MTHFD1	C-1-tetrahydrofolate synthase, cytoplasmic;C-1-tetrahydrofolate synthase, cytoplasmic, N-terminally processed;Formyltetrahydrofolate synthetase;Methenyltetrahydrofolate cyclohydrolase;Methylenetetrahydrofolate dehydrogenase	ASFITPVPGGVGPMTVAMLMQSTVESAK; STTTIGLVQALGAHLYQNVFACVR; AAQAPSSFQLLYDLK; GEWIKPGAIVIDCGINYVPDDK; YVVVTGITPTPLGEGK; GDLNDCFIPCTPK; TDPTTLTDEEINR; MFGIPVVVAVNAFK; LDIDPETITWQR; AYIQENLELVEK; WMIQYNNLNLK; KGEPVSAEDLGVSGALTVLMK; TDTESELDLISR; TAHLDEEVNKGDILVVATGQPEMVK; QGFGNLPICMAK; KVVGDVAYDEAK; IVGAPMHDLLLWNNATVTTCHSK; DVDGLTSINAGR; IYGADDIELLPEAQHK; TPVPSDIDISR; KITIGQAPTEK; DDSNLYINVK; YSGLCPHVVV…	37	+	+	+	+
1032	P11678	EPX	Eosinophil peroxidase;Eosinophil peroxidase heavy chain;Eosinophil peroxidase light chain	WLPAEYEDGLSLPFGWTPSR; VGPLLACLFENQFR; IICDNTGITTVSR; TCAQLPPCFPIK; IMGAMVQIITYR; TNYLGLLAINQR; ASAPNSHVPLSSAFFASWR; IVYEGGIDPILR; IGLDLAALNMQR; IGLDLAALNMQR; QDAMLVDELR	27	+	+	+	+
1033	P11684	SCGB1A1	Uteroglobin	VIETLLMDTPSSYEAAMELFSPDQDMR; VIETLLMDTPSSYEAAMELFSPDQDMR; LVDTLPQKPR; KLVDTLPQKPR	3	+	+	+	+
1034	P11686	SFTPC	Pulmonary surfactant-associated protein C	EVLMESPPDYSAAPR; IAPESIPSLEALNR	2	+	+	+
1035	P11717	IGF2R	Cation-independent mannose-6-phosphate receptor	KYDFYINVCGPVSVSPCQPDSGACQVAK; TQYACPPFDLTECSFK; YSDNWEAITGTGDPEHYLINVCK; ALSSLHGDDQDSEDEVLTIPEVK; LSYYDGMIQLNYR; SEGGLGGNWYAMDNSGEHVTWR; HAEPEQNWEAVDGSQTETEKK; ETSDCSYLFEWR; EVPCYVFDEELR; HAEPEQNWEAVDGSQTETEK; FVCNDDVYSGPLK; EEAGKLDFCDGHSPAVTITFVCPSER; SNEHDDCQVTNPSTGHLFDLSSLSGR; DGAGNSFDLSSLSR; YYINVCRPLNPVPGCNR; GCPEDAAVCAVDK; TASSVIELTCTK; GNIQLSYSDGDDCGHGKK; SYEECIIESR; STAIFFYCDR; ACPPGTAACL…	38	+	+	+	+
1036	P11766	ADH5	Alcohol dehydrogenase class-3	AKEFGATECINPQDFSKPIQEVLIEMTDGGVDYSFECIGNVK; IIATAVCHTDAYTLSGADPEGCFPVILGHEGAGIVESVGEGVTK; VCLLGCGISTGYGAAVNTAK; TILHYMGTSTFSEYTVVADISVAK; LEPGSVCAVFGLGGVGLAVIMGCK; AAVAWEAGKPLSIEEIEVAPPK; LKAGDTVIPLYIPQCGECK; IKVDEFVTHNLSFDEINK; AGDTVIPLYIPQCGECK; VDEFVTHNLSFDEINK; IIGVDINKDK; AFELMHSGK; IDPLAPLDK; LVSEYMSK; IIGVDINK; GTAFGGWK	16	+	+	+	+
1037	P11802	CDK4	Cyclin-dependent kinase 4	IFDLIGLPPEDDWPR; RKPLFCGNSEADQLGK; ALQHSYLHKDEGNPE; DLKPENILVTSGGTVK; LMDVCATSR	6	+	+		+
1038	P11908	PRPS2	Ribose-phosphate pyrophosphokinase 2	INNAAFEAVVVTNTIPQEDK	9		+		+
1039	P11940	PABPC1	Polyadenylate-binding protein 1	KSGVGNIFIK; GFGFVSFER; IVATKPLYVALAQR; VDEAVAVLQAHQAK; NFGEDMDDERLK; NLDDGIDDERLR; SGVGNIFIK; QAHLTNQYMQR	30	+	+	+	+
1040	P12004	PCNA	Proliferating cell nuclear antigen	LMDLDVEQLGIPEQEYSCVVK; LSQTSNVDKEEEAVTIEMNEPVQLTFALR; AEDNADTLALVFEAPNQEK; DLSHIGDAVVISCAK; NLAMGVNLTSMSK; FSASGELGNGNIK; CAGNEDIITLR; SEGFDTYR; YLNFFTK	9	+	+	+	+
1041	P12081	HARS	Histidine--tRNA ligase, cytoplasmic	IGDYVQQHGGVSLVEQLLQDPK; ILDGMFAICGVSDSK; TTETQVLVASAQK; ASAELIEEEVAK; YDGLVGMFDPK; LVSELWDAGIK; VSWEEVKNEMVGEK; DQGGELLSLR; YDLTVPFAR; QALEGLGDLK; IFSIVEQR; GLAPEVADR; VSWEEVK; AALEELVK; TICSSVDKLDK	15	+	+	+	+
1042	P12109	COL6A1	Collagen alpha-1(VI) chain	NLVWNAGALHYSDEVEIIQGLTR; CPDYTCPITFSSPADITILLDGSASVGSHNFDTTK; SLQWMAGGTFTGEALQYTR; SLQWMAGGTFTGEALQYTR; YLIVVTDGHPLEGYKEPCGGLEDAVNEAK; DAEEAISQTIDTIVDMIK; NNVEQVCCSFECQPAR; DAEEAISQTIDTIVDMIK; GPEGPQGPPGHQGPPGPDECEILDIIMK; GPEGPQGPPGHQGPPGPDECEILDIIMK; LLLFSDGNSQGATPAAIEK; CGPIDLLFVLDSSESIGLQNFEIAK; AVAFQDCPVDLFFVLDTSESVALR; DVFDFIPGSDQLNVISCQGLAPSQGRPGLSLVK; VFSVAITPDHLEPR; ENYAELLEDAFLK; EPCGGL…	34	+	+	+	+
1043	P12110	COL6A2	Collagen alpha-2(VI) chain	NDYATMLPDSTEIDQDTINR; NDYATMLPDSTEIDQDTINR; KQNVVPTVLALGSDVDMDVLTTLSLGDR; KQNVVPTVLALGSDVDMDVLTTLSLGDR; QFVPQFISQLQNEFYLDQVALSWR; DVTVTAIGIGDMFHEKHESENLYSIACDKPQQVR; QNVVPTVLALGSDVDMDVLTTLSLGDR; QNVVPTVLALGSDVDMDVLTTLSLGDR; TDCPIHVYFVLDTSESVTMQSPTDILLFHMK; NLEWIAGGTWTPSALK; DVTVTAIGIGDMFHEK; VGVVQYSHEGTFEAIQLDDERIDSLSSFK; VGVVQYSHEGTFEAIQLDDER; GTVHFAVVITDGHVTGSPCGGIK; DYDSLAQPGFFDR; YGGLHFSDQVEV…	32	+	+	+	+
1044	P12111	COL6A3	Collagen alpha-3(VI) chain	VSVVANTPSGPVEAFDFDEYQPEMLEK; CPCCYGPLECPVFPTELAFALDTSEGVNQDTFGR; GGAVPIGIGIGNADITEMQTISFIPDFAVAIPTFR; GGAVPIGIGIGNADITEMQTISFIPDFAVAIPTFR; LNLLDLDYELAEQLDNIAEK; DVVFLIDGSQSAGPEFQYVR; DILFLFDGSANLVGQFPVVR; DIVFLVDGSSALGLANFNAIR; QLTLLGGPTPNTGAALEFVLR; LLPSFVSSENAFYLSPDIR; GAQGPAGPAGPPGLIGEQGISGPR; QLQLQGGSGLNTGSALSYVYANHFTEAGGSR; DVVLSIVNDLTIAESNCPR; IEEGVPQFLVLISSGKSDDEVDDPAVELK; DKCPCCYGPLECPVFP…	140	+	+	+	+
1045	P12235	SLC25A4	ADP/ATP translocase 1	DFLAGGVAAAVSK	14	+	+	+	+
1046	P12236	SLC25A6	ADP/ATP translocase 3;ADP/ATP translocase 3, N-terminally processed	YFAGNLASGGAAGATSLCFVYPLDFAR; GADIMYTGTVDCWR; YFPTQALNFAFK; DFLAGGIAAAISK; AAYFGVYDTAK; KGADIMYTGTVDCWR; GMGGAFVLVLYDEIKK; LLLQVQHASK; EQGVLSFWR; QIFLGGVDK; GAWSNVLR; HTQFWR; GLGDCLVK; GNLANVIR; TAVAPIER; YFAGNLASGGAAGATSLCFVYPLDFAR; GADIMYTGTVDCWR; YFPTQALNFAFK	15	+	+	+	+
1047	P12259	F5	Coagulation factor V;Coagulation factor V heavy chain;Coagulation factor V light chain	AVQPGETYTYK; FCENPDEVKR	2	+		+
1048	P12268	IMPDH2	Inosine-5'-monophosphate dehydrogenase 2	VGMGSGSICITQEVLACGRPQATAVYK; DIDFLKEEEHDCFLEEIMTK; YEQGFITDPVVLSPK; HGFCGIPITDTGR; FVPYLIAGIQHSCQDIGAK; DKYPNLQVIGGNVVTAAQAK; RFGVPVIADGGIQNVGHIAK; GKLPIVNEDDELVAIIAR; QLLCGAAIGTHEDDKYR; TSSAQVEGGVHSLHSYEK; FGVPVIADGGIQNVGHIAK; KYEQGFITDPVVLSPK; VAQGVSGAVQDK; NLIDAGVDALR; KQLLCGAAIGTHEDDKYR; AMMYSGELK; REDLVVAPAGITLK	19	+	+	+	+
1049	P12270	TPR	Nucleoprotein TPR	FGPPEDMPQTSSSHSDLGQLASQGGLGMYETPLFLAHEEESGGR; GAILSEEELAAMSPTAAAVAK; GQNLLLTNLQTIQGILER; ILLSQTTGVAIPLHASSLDDVSLASTPK; RPSTSQTVSTPAPVPVIESTEAIEAK; NLQEQTVQLQSELSR; SNASLTNNQNLIQSLK; TLSSVQNEVQEALQR; AADSQNSGEGNTGAAESSFSQEVSR; GNHVIRDEEVSSADISSSSEVISQHLVSYR; EGVQGPLNVSLSEEGK; TSTSNVEQYQAMVTSLEESLNK; QEQIINTMTQDLR; GIASTSDPPTANIKPTPVVSTPSK; GLQLTPGIGGMQQHFFDDEDR; LSQELEYLTEDVK; SNASLTNNQNLIQSLKEDLN…	73	+	+	+	+
1050	P12277	CKB	Creatine kinase B-type	SMTEAEQQQLIDDHFLFDKPVSPLLLASGMAR; SKDYEFMWNPHLGYILTCPSNLGTGLR; DYEFMWNPHLGYILTCPSNLGTGLR; GTGGVDTAAVGGVFDVSNADR; HGGYKPSDEHKTDLNPDNLQGGDDLDPNYVLSSR; LGFSEVELVQMVVDGVK; SMTEAEQQQLIDDHFLFDKPVSPLLLASGMAR; TDLNPDNLQGGDDLDPNYVLSSR; LEQGQAIDDLMPAQK; LAVEALSSLDGDLAGR; FCTGLTQIETLFK; RGTGGVDTAAVGGVFDVSNADR; VLTPELYAELR; LGFSEVELVQMVVDGVK; DLFDPIIEDR; LRFPAEDEFPDLSAHNNHMAK; TFLVWVNEEDHLR; FPAEDEFPDLSAHNNH…	19	+	+	+	+
1051	P12314	FCGR1A	High affinity immunoglobulin gamma Fc receptor I	VFTEGEPLALR; LVYNVLYYR; VISSLQEDR; CQEQKEEQLQEGVHR; SDPIQLEIHR	5	+	+		+
1052	P12429	ANXA3	Annexin A3	WGTDEDKFTEILCLR; DYPDFSPSVDAEAIQK; SLGDDISSETSGDFRK; ELKDDLKGDLSGHFEHLMVALVTPPAVFDAK; GAGTNEDALIEILTTR; SLGDDISSETSGDFR; SDTSGDYEITLLK; GELSGHFEDLLLAIVNCVR; DISQAYYTVYK; HYGYSLYSAIK; GDLSGHFEHLMVALVTPPAVFDAK; GIGTDEFTLNR; MLISILTER; SEIDLLDIR; RDESLKVDEHLAK; NTPAFLAER; DISQAYYTVYKK; QDAQILYK; LTFDEYR; ALLTLADGR; DESLKVDEHLAK	21	+	+	+	+
1053	P12532	CKMT1A	Creatine kinase U-type, mitochondrial	GTGGVDTAATGGVFDISNLDR; TTPTGWTLDQCIQTGVDNPGHPFIK; LGYILTCPSNLGTGLR; RGTGGVDTAATGGVFDISNLDR; LYPPSAEYPDLR; GWEFMWNER; HNNCMASHLTPAVYAR; SFLIWVNEEDHTR; VVVDALSGLK; SGYFDER	10	+	+	+	+
1054	P12544	GZMA	Granzyme A	EFPYPCYDPATR; GVTSFGLENK; SQVILGAHSITR	3		+
1055	P12694	BCKDHA	2-oxoisovalerate dehydrogenase subunit alpha, mitochondrial	VDGNDVFAVYNATK; AVAENQPFLIEAMTYR	2				+
1056	P12724	RNASE3	Eosinophil cationic protein	TTFANVVNVCGNQSIR; YPVVPVHLDTTI; AQWFAIQHISLNPPR; FYVVACDNR; RFYVVACDNRDPR; RFYVVACDNR	6		+		+
1057	P12814	ACTN1	Alpha-actinin-1	VEQIAAIAQELNELDYYDSPSVNAR; MDHYDSQQTNDYMQPEEDWDRDLLLDPAWEK; AAPFNNWMEGAMEDLQDTFIVHTIEEIQGLTTAHEQFK; AAPFNNWMEGAMEDLQDTFIVHTIEEIQGLTTAHEQFK; VLAVNQENEQLMEDYEK; VLAVNQENEQLMEDYEK; MAPYTGPDSVPGALDYMSFSTALYGESDL; MVSDINNAWGCLEQVEK; AIMTYVSSFYHAFSGAQK; MVSDINNAWGCLEQVEK; IVQTYHVNMAGTNPYTTITPQEINGK; ACLISMGYNMGEAEFAR; MDHYDSQQTNDYMQPEEDWDR; DDPLTNLNTAFDVAEK; MLDAEDIVGTARPDEK; QFGAQANVIGPWIQTK; ILAGDKNY…	69	+	+	+	+
1058	P12821	ACE	Angiotensin-converting enzyme;Angiotensin-converting enzyme, soluble form	DMVGLDALDAQPLLK; VQDLERAALPAQELEEYNK; AALPAQELEEYNK; RQEEAALLSQEFAEAWGQK; QDGFTDTGAYWR; HLHSLNLLSSEGGSDEHDINFLMK; EAGYEGPLHQCDIYR; EVVCHASAWDFYNR; VLQAGSSRPWQEVLK; TLGSANLPLAK; SEGPLPDSGR; AILQFYPK; VFDGSITK; WGVFSGR; DLPVSLR	15	+	+	+
1059	P12830	CDH1	Cadherin-1;E-Cad/CTF1;E-Cad/CTF2;E-Cad/CTF3	VFYSITGQGADTPPVGVFIIER; VTDADAPNTPAWEAVYTILNDDGGQFVVTTNPVNNDGILK; LMDNQNKDQVTTLEVSVCDCEGAAGVCR; DNVYYYDEEGGGEEDQDFDLSQLHR; DTANWLEINPDTGAISTR; GQVPENEANVVITTLK; YLPRPANPDEIGNFIDENLK; DWVIPPISCPENEKGPFPK; NTGVISVVTTGLDR; KLADMYGGGEDD; MALEVGDYK; TIFFCER; NMFTINR	13	+	+	+	+
1060	P12931	SRC	Proto-oncogene tyrosine-protein kinase Src	GAYCLSVSDFDNAK; LPQLVDMAAQIASGMAYVER; AANILVGENLVCK; WTAPEAALYGR; LIEDNEYTAR; LTTVCPTSKPQTQGLAK; LLLNAENPR; EVLDQVER; GSLLDFLK	9	+	+		+
1061	P12955	PEPD	Xaa-Pro dipeptidase	YAVDDVQYVDEIASVLTSQKPSVLLTLR; HLQPGMVLTVEPGIYFIDHLLDEALADPAR; TVEEIEACMAGCDK; HSSYTCICGSGENSAVLHYGHAGAPNDR; KNPAVQAGSIVVLQGGEETQR; NPAVQAGSIVVLQGGEETQR; EYELESLFEHYCYSR; FEVNNTILHPEIVECR; YCTDTGVLFR; VGMKEYELESLFEHYCYSR; VPLALFALNR; TDMELEVLR; AVMGAMKPGVWWPDMHR; EASFDGISK; AFTPFSGPK; AVYEAVLR; STLFVPR; IDEPGLR; LPASHATWMGK	19	+	+	+	+
1062	P12956	XRCC6	X-ray repair cross-complementing protein 6	TEGDEEAEEEQEENLEASGDYK; LGSLVDEFKELVYPPDYNPEGK; TFNTSTGGLLLPSDTK; NLEALALDLMEPEQAVDLTLPK; NIYVLQELDNPGAK; NIPPYFVALVPQEEELDDQK; IQVTPPGFQLVFLPFADDKR; ELVYPPDYNPEGK; DTGIFLDLMHLK; DIISIAEDEDLR; FDDPGLMLMGFKPLVLLK; IISSDRDLLAVVFYGTEK; IMLFTNEDNPHGNDSAK; DSLIFLVDASK; TFNTSTGGLLLPSDTKR; KQELLEALTK; QIILEKEETEELKR; RILELDQFK; SDSFENPVLQQHFR; IISSDRDLLAVVFYGTEKDK; VHFEESSKLEDLLR; VEYSEEELK; IMATPEQVGK;…	29	+	+	+	+
1063	P13010	XRCC5	X-ray repair cross-complementing protein 5	DKPSGDTAAVFEEGGDVDDLLDMI; ASFEEASNQLINHIEQFLDTNETPYFMK; TEQGGAHFSVSSLAEGSVTSVGSVNPAENFR; IQPGSQQADFLDALIVSMDVIQHETIGK; QVFAENKDEIALVLFGTDGTDNPLSGGDQYQNITVHR; ETVYCLNDDDETEVLK; ETVYCLNDDDETEVLKEDIIQGFR; HLMLPDFDLLEDIESK; DDEAAAVALSSLIHALDDLDMVAIVR; EPLPPIQQHIWNMLNPPAEVTTK; MVMISLEGEDGLDEIYSFSESLR; EDIQKETVYCLNDDDETEVLKEDIIQGFR; KASFEEASNQLINHIEQFLDTNETPYFMK; LKTEQGGAHFSVSSLAEGSVTSVGSVNPAENFR; KYAP…	43	+	+	+	+
1064	P13073	COX4I1	Cytochrome c oxidase subunit 4 isoform 1, mitochondrial	SEDFSLPAYMDR; ASWSSLSMDEK; VNPIQGLASK; ESFAEMNR; WDYEKNEWK; FKESFAEMNR; DHPLPEVAHVK	7	+	+	+	+
1065	P13164	IFITM1	Interferon-induced transmembrane protein 1	MVGDVTGAQAYASTAK; MVGDVTGAQAYASTAK; MHKEEHEVAVLGPPPSTILPR	2	+	+		+
1066	P13284	IFI30	Gamma-interferon-inducible lysosomal thiol reductase	TDALQPPHEYVPWVTVNGKPLEDQTQLLTLVCQLYQGK; VEACVLDELDMELAFLTIVCMEEFEDMER; VEACVLDELDMELAFLTIVCMEEFEDMER; FNKVEACVLDELDMELAFLTIVCMEEFEDMER; FNKVEACVLDELDMELAFLTIVCMEEFEDMER; SLPLCLQLYAPGLSPDTIMECAMGDR; SLPLCLQLYAPGLSPDTIMECAMGDR; SLPLCLQLYAPGLSPDTIMECAMGDR; GMQLMHANAQR; GMQLMHANAQR	5	+	+	+	+
1067	P13473	LAMP2	Lysosome-associated membrane glycoprotein 2	GILTVDELLAIR; YLDFVFAVK; CNSLSTLEK; IPLNDLFR	4	+	+	+	+
1068	P13489	RNH1	Ribonuclease inhibitor	TLPTLQELHLSDNLLGDAGLQLLCEGLLDPQCR; LQLEYCSLSAASCEPLASVLR; LSLQNCCLTGAGCGVLSSTLR; VLWLADCDVSDSSCSSLAATLLANHSLR; DSPCQLEALKLESCGVTSDNCR; ELTVSNNDINEAGVR; ELDLSNNCLGDAGILQLVESVR; SNELGDVGVHCVLQGLQTPSCK; ELSLAGNELGDEGAR; SCSFTAACCSHFSSVLAQNR; LLCETLLEPGCQLESLWVK; ELCQGLGQPGSVLR; TLWIWECGITAK; LESCGVTSDNCR; FLLELQISNNR; LGDVGMAELCPGLLHPSSR; ESLKELSLAGNELGDEGAR; VLCQGLKDSPCQLEALK; WAELLPLLQQCQVVR; DSPC…	25	+	+	+	+
1069	P13498	CYBA	Cytochrome b-245 light chain	KKPSEEEAAVAAGGPPGGPQVNPIPVTDEVV; QPPSNPPPRPPAEAR; LFGPFTR; YMTAVVK	4	+	+	+	+
1070	P13521	SCG2	Manserin;Secretogranin-2;Secretoneurin	RVPGQGSSEDDLQEEEQIEQAIK; QMAYENLNDKDQELGEYLAR; LFEKPLDSQSIYQLIEISR; TSYFPNPYNQEK; SGQLGIQEEDLR; VLEYLNQEK; DQLSDDVSK; IILEALR	8		+
1071	P13591	NCAM1	Neural cell adhesion molecule 1	DGEQIEQEEDDEKYIFSDDSSQLTIK; EGEDAVIVCDVVSSLPPTIIWK; LEGQMGEDGNSIK; KVDKNDEAEYICIAENK; GLGEISAASEFK; ALSSEWKPEIR; DESKEPIVEVR	7		+
1072	P13611	VCAN	Versican core protein	CLCLPSYVGALCEQDTETCDYGWHK; NGFDQCDYGWLSDASVR; KGTVACGQPPVVENAK; GQDSTIAASEQQVAAR; SPQETYDVYCYVDHLDGDVFHLTVPSK; VGHDYQWIGLNDK; LQGAHLTSILSHEEQMFVNR; GTVACGQPPVVENAK; ETTVLVAQNGNIK; ITCMNPSAYQR; LATVGELQAAWR; FTFEEAAKECENQDAR; VSVPTHPEAVGDASLTVVK; LGEPNYGAEIR; YTLNFEAAQK; AATSRYTLNFEAAQK; TDGQVSGEAIK; AQCGGGLLGVR; LLASDAGLYR; YEINSLIR; RTWDAAER; FTFEEAAK; ITEEFLGK	23		+
1073	P13639	EEF2	Elongation factor 2	LMEPIYLVEIQCPEQVVGGIYGVLNR; GVQYLNEIKDSVVAGFQWATK; KIWCFGPDGTGPNILTDITK; SNTGGQAFPQCVFDHWQILPGDPFDNSSRPSQVVAETR; IWCFGPDGTGPNILTDITK; LMEPIYLVEIQCPEQVVGGIYGVLNR; GHVFEESQVAGTPMFVVK; DGAGFLINLIDSPGHVDFSSEVTAALR; YVEPIEDVPCGNIVGLVGVDQFLVK; AYLPVNESFGFTADLR; VTDGALVVVDCVSGVCVQTETVLR; SDPMVQCIIEESGEHIIAGAGELHLEICLK; ETVSEESNVLCLSK; DLEEDHACIPIKK; YRCELLYEGPPDDEAAMGIK; TFCQLILDPIFK; ALLELQLEPEELYQTFQR…	55	+	+	+	+
1074	P13645	KRT10	Keratin, type I cytoskeletal 10	GSSGGGCFGGSSGGYGGLGGFGGGSFR; AETECQNTEYQQLLDIK; TIDDLKNQILNLTTDNANILLQIDNAR; ELTTEIDNNIEQISSYK; GSLGGGFSSGGFSGGSFSR; ADLEMQIESLTEELAYLKK; ADLEMQIESLTEELAYLKK; SKELTTEIDNNIEQISSYK; QSLEASLAETEGR; ALEESNYELEGK; SQYEQLAEQNR; SLLEGEGSSGGGGR; QSVEADINGLR; LENEIQTYR; DAEAWFNEK	27	+	+	+	+
1075	P13646	KRT13	Keratin, type I cytoskeletal 13	AGLENTVAETECR; SEMECQNQEYK	16		+	+	+
1076	P13647	KRT5	Keratin, type II cytoskeletal 5	KQCANLQNAIADAEQR; QCANLQNAIADAEQR; QCANLQNAIADAEQRGELALK; GLGVGFGSGGGSSSSVK; VDALMDEINFMK; SFSTASAITPSVSR; VSLAGACGVGGYGSR; QCANLQNAIADAEQRGELALKDAR; TTAENEFVMLK	38	+	+	+	+
1077	P13667	PDIA4	Protein disulfide-isomerase A4	ENAIEDEEEEEEEDDDEEEDDLEVK; DFPEYTFAIADEEDYAGEVK; QVQEFLKDGDDVIIIGVFK; DLGLSESGEDVNAAILDESGK; ENFDEVVNDADIILVEFYAPWCGHCK; QVQEFLKDGDDVIIIGVFKGESDPAYQQYQDAANNLR; GESDPAYQQYQDAANNLR; VLEVAKDFPEYTFAIADEEDYAGEVK; SHMMDVQGSTQDSAIK; GESDPAYQQYQDAANNLREDYK; FAMEPEEFDSDTLR; FAMEPEEFDSDTLR; VEGFPTIYFAPSGDK; VREVSQPDWTPPPEVTLVLTK; SHMMDVQGSTQDSAIKDFVLK; FEGGDRDLEHLSK; DLGLSESGEDVNAAILDESGKK; VSQGQLVVMQPEK; …	50	+	+	+	+
1078	P13671	C6	Complement component C6	DLTSLGHNENQQGSFSSQGGSSFSVPIFYSSK; ENPAVIDFELAPIVDLVR; VPANLENVGFEVQTAEDDLKTDFYK; YYQENFCEQICSK; ESCGYDTCYDWEK; LECNGENDCGDNSDERDCGR; GEVLDNSFTGGICK; TLNICEVGTIR; KLECNGENDCGDNSDERDCGR; IGESIELTCPK; ALNHLPLEYNSALYSR; TFSEWLESVK; HEGSFIQGAEK; LSEKHEGSFIQGAEK; GGNQLYCVK; QLEWGLER	16	+	+	+	+
1079	P13674	P4HA1	Prolyl 4-hydroxylase subunit alpha-1	LNTEWSELENLVLK; VAYTEADYYHTELWMEQALR; LQDTYNLDTDTISK; QYFPNDEDQVGAAK; SAWLSGYENPVVSR; SFLTAEDCFELGK; DPEGFVGHPVNAFK; VSVLDYLSYAVYQQGDLDK; QLDEGEISTIDK; RLNTEWSELENLVLK; HAACPVLVGNK; GVAVDYLPER; KDEPDAFKELGTGNR; LTSTATKDPEGFVGHPVNAFK; FHDIISDAEIEIVK; YFEYIMAK; KLLELDPEHQR; AEEDKLEQIKK; YEMLCR; DLVTSLKDYIK; LLELDPEHQR; AEEDKLEQIK	22	+	+	+	+
1080	P13686	ACP5	Tartrate-resistant acid phosphatase type 5	FQETFEDVFSDR; EDYVLVAGHYPVWSIAEHGPTHCLVK; FVAVGDWGGVPNAPFHTAR; EMTVTYIEASGK; WNFPSPFYR; TQLSWLK	6	+	+	+	+
1081	P13688	CEACAM1	Carcinoembryonic antigen-related cell adhesion molecule 1	EDAGTYWCEVFNPISK; EVLLLVHNLPQQLFGYSWYK; QIVGYAIGTQQATPGPANSGR; TLTLLSVTR	4		+		+
1082	P13693	TPT1	Translationally-controlled tumor protein	TEGNIDDSLIGGNASAEGPEGEGTESTVITGVDIVMNHHLQETSFTK; NYQFFIGENMNPDGMVALLDYR; DLISHDEMFSDIYK; EDGVTPYMIFFK; EIADGLCLEVEGK; DLISHDEMFSDIYK; IREIADGLCLEVEGK; DGLEMEKC; YIKDYMK; VKPFMTGAAEQIK; HILANFK; DGLEMEK	11	+	+	+	+
1083	P13716	ALAD	Delta-aminolevulinic acid dehydratase	AWQTATTTLNASNLIYPIFVTDVPDDIQPITSLPGVAR; AGCQVVAPSDMMDGR; EGADMLMVKPGMPYLDIVR; AGCQVVAPSDMMDGRVEAIK; MQPQSVLHSGYFHPLLR; GSAADSEESPAIEAIHLLR; FASCFYGPFR; RLEEMLRPLVEEGLR; AAVLEAMTAFR; EALMAHGLGNR; CVLIFGVPSR; LEEMLRPLVEEGLR; LAEVALAYAK; MQPQSVLHSGYFHPLLR; VSVMSYSAK	14	+	+	+	+
1084	P13726	F3	Tissue factor	TILEWEPKPVNQVYTVQISTK; CFYTTDTECDLTDEIVKDVK; DLIYTLYYWK	3				+
1085	P13727	PRG2	Bone marrow proteoglycan;Eosinophil granule major basic protein	IQCSVSALNQGQVWIGGR; SLQTFSQAWFTCR; WNFAYWAAHQPWSR; RFQWVDGSR; GNLVSIHNFNINYR; FQWVDGSR	6	+	+	+	+
1086	P13746	HLA-A	HLA class I histocompatibility antigen, A-11 alpha chain	KWEAAHAAEQQR	16	+	+	+	+
1087	P13747	HLA-E	HLA class I histocompatibility antigen, alpha chain E	AYLEDTCVEWLHK; YTCHVQHEGLPEPVTLR	8	+	+	+	+
1088	P13760	HLA-DRB1	HLA class II histocompatibility antigen, DRB1-4 beta chain	SGEVYTCQVEHPSLTSPLTVEWR; TQPLQHHNLLVCSVNGFYPGSIEVR; RVYPEVTVYPAK; VYPEVTVYPAK	8			+	+
1089	P13761	HLA-DRB1	HLA class II histocompatibility antigen, DRB1-7 beta chain	LFYNQEEFVR; FDSDVGEYR; HNYGVGESFTVQR; RVHPEVTVYPAK; VHPEVTVYPAK	8	+	+
1090	P13762	HLA-DRB4	HLA class II histocompatibility antigen, DR beta 4 chain	YNSDLGEYQAVTELGRPDAEYWNSQK; SGEVYTCQVEHPSMMSPLTVQWSAR; YNYGVVESFTVQR	6	+	+	+	+
1091	P13796	LCP1	Plastin-2	ISTSLPVLDLIDAIQPGSINYDLLK; VDTDGNGYISFNELNDLFK; AYYHLLEQVAPKGDEEGVPAVVIDMSGLR; EGICAIGGTSEQSSVGTQHSYSEEEKYAFVNWINK; EITENLMATGDLDQDGR; EITENLMATGDLDQDGR; EGICAIGGTSEQSSVGTQHSYSEEEK; KLTPFTIQENLNLALNSASAIGCHVVNIGAEDLK; VNDDIIVNWVNETLR; HVIPMNPNTNDLFNAVGDGIVLCK; LTPFTIQENLNLALNSASAIGCHVVNIGAEDLK; GDEEGVPAVVIDMSGLR; HVIPMNPNTNDLFNAVGDGIVLCK; GDEEGVPAVVIDMSGLR; YPALHKPENQDIDWGALEGETR; FSLVGIGGQDLNEGN…	48	+	+	+	+
1092	P13797	PLS3	Plastin-3	DKTISSSLAVVDLIDAIQPGCINYDLVK; EGICALGGTSELSSEGTQHSYSEEEKYAFVNWINK; TISSSLAVVDLIDAIQPGCINYDLVK; EGICALGGTSELSSEGTQHSYSEEEK; KLTPFIIQENLNLALNSASAIGCHVVNIGAEDLR; MDEMATTQISKDELDELKEAFAK; LTPFIIQENLNLALNSASAIGCHVVNIGAEDLR; ISFDEFVYIFQEVK; YPALTKPENQDIDWTLLEGETR; IDINMSGFNETDDLK; WANFHLENSGWQK; YTLNVLEDLGDGQK; VDLNSNGFICDYELHELFK	49	+	+	+	+
1093	P13798	APEH	Acylamino-acid-releasing enzyme	QLGENFSGIYCSLLPLGCWSADSQR; SRQDLFAVDTQVGTVTSLTAGGSGGSWK; QYLVFHDGDSVVFAGPAGNSVETR; QVLLSEPEEAAALYR; LLTIDQDLMVAQFSTPSLPPTLK; TQVPMVVMPHGGPHSSFVTAWMLFPAMLCK; HGPVYEDDCFGCLSWSHSETHLLYVAEK; IVYLQYPSLIPHHQCSQLCLYDWYTK; CELLSDDSLAVSSPR; QPALSAACLGPEVTTQYGGQYR; GSTGFGQDSILSLPGNVGHQDVK; TPLLLMLGQEDR; ALDVSASDDEIAR; SALYYVDLIGGK; VTSVVVDVVPR; QFLEVWEK; SFNLSALEK; AESFFQTK; QGMEYYR; VVFDSAQR; VGFLPSAGK	21	+	+	+	+
1094	P13804	ETFA	Electron transfer flavoprotein subunit alpha, mitochondrial	TIVAINKDPEAPIFQVADYGIVADLFK; AAVDAGFVPNDMQVGQTGK; ASSTSPVEISEWLDQK; GTSFDAAATSGGSASSEK; LEVAPISDIIAIK; TIYAGNALCTVK; LGGEVSCLVAGTK; LLYDLADQLHAAVGASR; QFNYTHICAGASAFGK; VLVAQHDVYK; VVPEMTEILK; GLLPEELTPLILATQK	12	+	+	+	+
1095	P13807	GYS1	Glycogen [starch] synthase, muscle	VIFHPEFLSSTSPLLPVDYEEFVR; AFPEHFTYEPNEADAAQGYR; TQVELLEAPTPALK; NGPLEEDGERYDEDEEAAK; VGGIYTVLQTK; LSDLLDWK; MLDKEDFTMMK	7		+	+	+
1096	P13861	PRKAR2A	cAMP-dependent protein kinase type II-alpha regulatory subunit	MFESFIESVPLLK; ADEHVIDQGDDGDNFYVIER; CLVMDVQAFER; NISHYEEQLVK; NLDQEQLSQVLDAMFER; MFGSSVDLGNLGQ; QQPPDLVEFAVEYFTR; DGGNQEVEIAR; LLGPCMDIMK; APASVLPAATPR	21	+	+	+	+
1097	P13928	ANXA8	Annexin A8	DDVSSFVDPGLALQDAQDLYAAGEK	11	+			+
1098	P13929	ENO3	Beta-enolase	DATNVGDEGGFAPNILENNEALELLK; AVENINNTLGPALLQK; SGETEDTFIADLVVGLCTGQIK; FGANAILGVSLAVCK; GNPTVEVDLHTAK; AAVPSGASTGIYEALELR; TAIQAAGYPDK; VNQIGSVTESLQACK; ACNCLLLK; KLSVVDQEKVDK; YNQLMR; YDLDFK	12	+	+	+	+
1099	P13987	CD59	CD59 glycoprotein	LRENELTYYCCK; ENELTYYCCK; FEHCNFNDVTTR; AGLQVYNK	4	+	+	+	+
1100	P13995	MTHFD2	Bifunctional methylenetetrahydrofolate dehydrogenase/cyclohydrolase, mitochondrial;Methenyltetrahydrofolate cyclohydrolase;NAD-dependent methylenetetrahydrofolate dehydrogenase	QEVEEWVASGNK; EGAAVIDVGINR; ICNAVSPDKDVDGFHVINVGR	3		+		+
1101	P14091	CTSE	Cathepsin E;Cathepsin E form I;Cathepsin E form II	SHNLDMIQFTESCSMDQSAK; QFYSVFDR; SQLSEFWK	3	+	+	+	+
1102	P14136	GFAP	Glial fibrillary acidic protein	LEEEGQSLKDEMAR	5		+
1103	P14174	MIF	Macrophage migration inhibitory factor	VYINYYDMNAANVGWNNSTFA; MPMFIVNTNVPR; LLCGLLAER	3	+	+	+	+
1104	P14207	FOLR2	Folate receptor beta	NACCTASTSQELHKDTSR; TDLLNVCMDAK; GWDWTSGVNK; NACCTASTSQELHK; FLDVPLCK; LYNFNWDHCGK; WWEDCHTSHTCK	7	+	+	+	+
1105	P14209	CD99	CD99 antigen	ENAEQGEVDMESHR; LCFKENAEQGEVDMESHR; ENAEQGEVDMESHR	2	+	+	+	+
1106	P14314	PRKCSH	Glucosidase 2 subunit beta	VNDGVCDCCDGTDEYNSGVICENTCK; CEYLMELMTPAACPEPPPEAPTEDDHDEL; DGSDEPGTAACPNGSFHCTNTGYKPLYIPSNR; YEQGTGCWQGPNR; MPPYDEQTQAFIDAAQEAR; AQQEQELAADAFK; LGGSPTSLGTWGSWIGPDHDK; LGGSPTSLGTWGSWIGPDHDKFSAMK; LGGSPTSLGTWGSWIGPDHDKFSAMK; SEALPTDLPAPSAPDLTEPK; ETMVTSTTEPSR; ETMVTSTTEPSR; ESLQQMAEVTR; ESLQQMAEVTR; SLEDQVEMLR; SLEDQVEMLR; LWEEQLAAAK; ERESLQQMAEVTR; KILIEDWK; KLIELQAGK; LIELQAGKK; ILIEDWK; KSLEDQVE…	23	+	+	+	+
1107	P14317	HCLS1	Hematopoietic lineage cell-specific protein	TLEGLQVEEEPVYEAEPEPEPEPEPEPENDYEDVEEMDR; SVVGHDVSVSVETQGDDWDTDPDFVNDISEK; ISSEAWPPVGTPPSSESEPVR; QTLPEDNEEPPALPPR; SAVGFNEMEAPTTAYK; SAVGFNEMEAPTTAYK; RSPEAPQPVIAMEEPAVPAPLPK; RSPEAPQPVIAMEEPAVPAPLPK; KISSEAWPPVGTPPSSESEPVR; SPEAPQPVIAMEEPAVPAPLPK; SAVGHEYVAEVEK; SAVGFNEMEAPTTAYKK; TTPIEAASSGTR; EHPVPLLPIR; AKFESMAEEK; CHGHFGLFPANYVK; VSEEHDVLR; GFGGQYGIQK; AALGYDYKGETEKHESQR; FESMAEEK; SAVGFDYKG…	24	+	+	+	+
1108	P14324	FDPS	Farnesyl pyrophosphate synthase	MNGDQNSDVYAQEK; CSWLVVQCLQR; VLTEDEMGHPEIGDAIAR; EVLEYNAIGGK; ATPEQYQILK; IGTDIQDNK; QDFVQHFSQIVR; GLTVVVAFR; LKEVLEYNAIGGK	9	+	+	+	+
1109	P14384	CPM	Carboxypeptidase M	DILLPFQGQLDSIPVSNPSCPMIPLYR; SLTPDDDVFQYLAHTYASR; ENYNQYDLNR; IHIMPSMNPDGFEAVK; YVANMHGDETVGR; ASLIEYIK; IGIPEFK	7	+	+		+
1110	P14406	COX7A2	Cytochrome c oxidase subunit 7A2, mitochondrial	ATMILTVGGTAYAIYELAVASFPK; LFQEDDEIPLYLK; GGVADALLYR	3	+	+	+	+
1111	P14543	NID1	Nidogen-1	AQCIYTGGSSYTCSCLPGFSGDGQACQDVDECQPSR; CECVEGYQFSDEGTCVAVVDQRPINYCETGLHNCDIPQR; LYGITTALSQCPQGHNYCSVNNGGCTHLCLATPGSR; ESHPGLFPPTFGAVAPFLADLDTTDGLGK; VPQIPFGSSVHIEPYTELYHYSTSVITSSSTR; ALEGLQYPFAVTSYGK; TCYDIDECSEQPSVCGSHTICNNHPGTFR; MVYWTDITEPSIGR; MVYWTDITEPSIGR; CPDNTLGVDCIEQK; EGSPDALQNPCYIGTHGCDTNAACRPGPR; TQFTCECSIGFR; FSGIDEHGHLTIDTELEGR; NIFWTDSNLDR; MNSVVALDLAISK; VIIGLAFDCVDK; VLFETDLVNPR;…	40	+	+	+	+
1112	P14550	AKR1A1	Alcohol dehydrogenase [NADP(+)]	DPDEPVLLEEPVVLALAEK; HIDCAAIYGNEPEIGEALKEDVGPGK; AWRDPDEPVLLEEPVVLALAEK; NADGTICYDSTHYK; GLEVTAYSPLGSSDR; DAGHPLYPFNDPY; VFDFTFSPEEMK; GLVQALGLSNFNSR; YIVPMLTVDGK; MPILGLGTWK; EELFVTSK; HHPEDVEPALRK; YALSVGYR; AVPREELFVTSK	17	+	+	+	+
1113	P14598	NCF1	Neutrophil cytosol factor 1	FVPSQHYVYMFLVK	11		+
1114	P14618	PKM	Pyruvate kinase PKM	GIFPVLCKDPVQEAWAEDVDLR; AEGSDVANAVLDGADCIMLSGETAK; AEGSDVANAVLDGADCIMLSGETAKGDYPLEAVR; LAPITSDPTEATAVGAVEASFK; EAEAAIYHLQLFEELR; FGVEQDVDMVFASFIR; GADFLVTEVENGGSLGSK; KGVNLPGAAVDLPAVSEK; AEGSDVANAVLDGADCIMLSGETAK; FDEILEASDGIMVAR; TATESFASDPILYRPVAVALDTK; DPVQEAWAEDVDLR; GVNLPGAAVDLPAVSEK; GVNLPGAAVDLPAVSEKDIQDLK; GDVVIVLTGWRPGSGFTNTMR; CDENILWLDYK; IYVDDGLISLQVK; NTGIICTIGPASR; QKGADFLVTEVENGGSL…	35	+	+	+	+
1115	P14621	ACYP2	Acylphosphatase-2	GTVTGQVQGPEDK; SVDYEVFGR; VQGVCFR	3	+	+	+	+
1116	P14625	HSP90B1	Endoplasmin	VEEEPEEEPEETAEDTTEDTEQDEDEEMDVGTDEEEETAK; MTEAQEDGQSTSELIGQFGVGFYSAFLVADK; KGYEVIYLTEPVDEYCIQALPEFDGKR; GYEVIYLTEPVDEYCIQALPEFDGKR; KGYEVIYLTEPVDEYCIQALPEFDGK; LISLTDENALSGNEELTVK; TETVEEPMEEEEAAKEEKEESDDEAAVEEEEEEK; GYEVIYLTEPVDEYCIQALPEFDGK; YSQFINFPIYVWSSK; EESDDEAAVEEEEEEK; EAVEKEFEPLLNWMK; IKEDEDDKTVLDLAVVLFETATLR; TDDEVVQREEEAIQLDGLNASQIR; EEEAIQLDGLNASQIR; TETVEEPMEEEEAAK; GTTITLVLKEEASDYL…	66	+	+	+	+
1117	P14649	MYL6B	Myosin light chain 6B	HVLTTLGEK	3		+
1118	P14678	SNRPB	Small nuclear ribonucleoprotein-associated proteins B and B'	GENLVSMTVEGPPPK; GENLVSMTVEGPPPKDTGIAR; HMNLILCDCDEFRK; VLGLVLLR; IFIGTFK	5	+	+	+	+
1119	P14735	IDE	Insulin-degrading enzyme	NEFIPTNFEILPLEK; TDRTEEWYGTQYK; AEGPQEWVFQECK; NLYVTFPIPDLQK; SIEDMTEEAFQK; ESLDDLTNLVVK; TEEWYGTQYK; YTLETRPNQEGIDVR; VEAFLITMEK; GWVNTLVGGQK; NVPLPEFPEHPFQEEHLK; GWFVYQQR; DELKEALDDVTLPR; AFIPQLLSR; EMLAVDAPR; LFSEVENK; FIIQSEKPPHYLESR; DLNAVAFR; QEAIPDEVIKK	19	+	+	+	+
1120	P14780	MMP9	67 kDa matrix metalloproteinase-9;82 kDa matrix metalloproteinase-9;Matrix metalloproteinase-9	SDGLPWCSTTANYDTDDR; SDGLPWCSTTANYDTDDRFGFCPSER; SELNQVDQVGYVTYDILQCPED; QLSLPETGELDSATLK; AFALWSAVTPLTFTR; LWCATTSNFDSDKK; ADSTVMGGNSAGELCVFPFTFLGK; DGLLAHAFPPGPGIQGDAHFDDDELWSLGK; QVWVYTGASVLGPR; LGLGADVAQVTGALR; QSTLVLFPGDLR; FGNADGAACHFPFIFEGR; MFPGVPLDTHDVFQYR; WCATTANYDR; FTEGPPLHKDDVNGIR; QLAEEYLYR; SLGPALLLLQK; FQTFEGDLK; GSRPQGPFLIADKWPALPR; WCATTANYDRDK; FGFCPSER; LFGFCPTR; AVIDDAFAR; AY…	27	+	+	+	+
1121	P14854	COX6B1	Cytochrome c oxidase subunit 6B1	VYQSLCPTSWVTDWDEQR; VYQSLCPTSWVTDWDEQRAEGTFPGKI; VYQSLCPTSWVTDWDEQRAEGTFPGK; GGDISVCEWYQR; NCWQNYLDFHR	5	+	+	+	+
1122	P14859	POU2F1	POU domain, class 2, transcription factor 1	RIDTPSLEEPSDLEELEQFAK; LYGNDFSQTTISR; LGFTQGDVGLAMGK	3				+
1123	P14866	HNRNPL	Heterogeneous nuclear ribonucleoprotein L	QALVEFEDVLGACNAVNYAADNQIYIAGHPAFVNYSTSQK; GLIDGVVEADLVEALQEFGPISYVVVMPK; QPAIMPGQSYGLEDGSCSYKDFSESR; NDQDTWDYTNPNLSGQGDPGSNPNKR; YGPQYGHPPPPPPPPEYGPHADSPVLMVYGLDQSK; IQHPSNVLHFFNAPLEVTEENFFEICDELGVK; LNVFKNDQDTWDYTNPNLSGQGDPGSNPNKR; ASLNGADIYSGCCTLK; AITHLNNNFMFGQK; LKTDNAGDQHGGGGGGGGGAGAAGGGGGGENYDDPHK; VFNVFCLYGNVEK; TDNAGDQHGGGGGGGGGAGAAGGGGGGENYDDPHK; QPAIMPGQSYGLEDGSCSYK; NPNGPYPYTLK; SKPGAA…	20	+	+	+	+
1124	P14868	DARS	Aspartate--tRNA ligase, cytoplasmic	IISAASEGGANVFTVSYFK; EAGVEMGDEDDLSTPNEK; NNAYLAQSPQLYK; LPLQLDDAVRPEAEGEEEGR; LEYCEALAMLR; QMCICADFEK; QQQFNVQALVAVGDHASK; QSNSYDMFMR; EIMDAAEDYAK; FQTEIQTVNK; ESIVDVEGVVR; IGSCTQQDVELHVQK; IYVISLAEPR; YGISSMIQSQEKPDR; GEEILSGAQR; EKYDTDFYILDK; VFSIGPVFR; GFVEIQTPK; TSTSQAVFR; ADEVVWVR; FGAPPHAGGGIGLER; QCFLVLR; VTMLFLGLHNVR; FLEPTLR; AYIDSFR; QTSMFPR; LQSGICHLFR; IHDPQLLTER	28	+	+	+	+
1125	P14902	IDO1	Indoleamine 2,3-dioxygenase 1	NFLCSLESNPSVR; KLELPPILVYADCVLANWK; HLPDLIESGQLR; NIAVPYCQLSK; YILIPASQQPK; GTGGTDLMNFLK; AFFSVLR; TSEDPSKLEAK	8	+	+	+	+
1126	P14923	JUP	Junction plakoglobin	ILVNQLSVDDVNVLTCATGTLSNLTCNNSK; VTEWQQTYTYDSGIHSGANTCVPSVSSK; EAMCPGVSGEDSSLLLATQVEGQATNLQR; VAAGVLCELAQDKEAADAIDAEGASAPLMELLHSR; HVAAGTQQPYTDGVR; LNTIPLFVQLLYSSVENIQR; VLSVCPSNKPAIVEAGGMQALGK; MEVMNLMEQPIK; NEGTATYAAAVLFR; LLNQPNQWPLVK; NLALCPANHAPLQEAAVIPR; ALMGSPQLVAAVVR; VAAGVLCELAQDK; SAIVHLINYQDDAELATR; TMQNTSDLDTAR; LLNDEDPVVVTK; LVQNCLWTLR; TLVTQNSGVEALIHAILR; GIMEEDEACGR; MEEIVEGCTGALHIL…	32	+	+	+	+
1127	P14927	UQCRB	Cytochrome b-c1 complex subunit 7	YEEENFYLEPYLK; EQWTKYEEENFYLEPYLK; DDTIYEDEDVK; WYYNAAGFNK; DDTIYEDEDVKEAIR; LGLMRDDTIYEDEDVKEAIR; LPENLYNDR; RLPENLYNDR	8	+	+	+	+
1128	P15056	BRAF	Serine/threonine-protein kinase B-raf	LTQEHIEALLDK; QTAQGMDYLHAK	2	+			+
1129	P15088	CPA3	Mast cell carboxypeptidase A	YIYGPIESTIYPISGSSLDWAYDLGIK; IGSTVEDNPLYVLK; FGFLLPESR; HTFAFELR; IGTDVLSTR; CIGTDLNR; MMDKYPEMVSR	7	+	+	+	+
1130	P15090	FABP4	Fatty acid-binding protein, adipocyte	NTEISFILGQEFDEVTADDR; VAGMAKPNMIISVNGDVITIK; NTEISFILGQEFDEVTADDRK; EDDKLVVECVMK; LVSSENFDDYMK; LVSSENFDDYMK; KVAGMAKPNMIISVNGDVITIK; REDDKLVVECVMK; STITLDGGVLVHVQK; LVVECVMK; EVGVGFATR	10	+	+	+	+
1131	P15104	GLUL	Glutamine synthetase	TCLLNETGDEPFQYKN; TCLLNETGDEPFQYK; VQAMYIWIDGTGEGLR; LTGFHETSNINDFSAGVANR; RPSANCDPFSVTEALIR; QVYMSLPQGEK; YIEEAIEK; ACLYAGVK	8	+	+		+
1132	P15121	AKR1B1	Aldose reductase	EFFPLDESGNVVPSDTNILDTWAAMEELVDEGLVK; VFDFELSSQDMTTLLSYNR; HIDCAHVYQNENEVGVAIQEK; GIVVTAYSPLGSPDRPWAKPEDPSLLEDPR; TLSDLKLDYLDLYLIHWPTGFKPGK; AIGISNFNHLQVEMILNKPGLK; VCALLSCTSHKDYPFHEEF; LDYLDLYLIHWPTGFKPGK; LWCTYHEK; REELFIVSK	19	+	+	+	+
1133	P15144	ANPEP	Aminopeptidase N	ENSLLFDPLSSSSSNK; VVATTQMQAADAR; QWMENPNNNPIHPNLR; DNEETGFGSGTR; DLMVLNDVYR; VNYDEENWR; SEYMEGNVR; AQIINDAFNLASAHK; KVVATTQMQAADAR; VTLRPYLTPNDR; ELWILNR	11	+	+	+	+
1134	P15151	PVR	Poliovirus receptor	VQLTGEPVPMAR; VLAKPQNTAEVQK	2	+	+
1135	P15153	RAC2	Ras-related C3 botulinum toxin substrate 2	KLAPITYPQGLALAK; AVLCPQPTR; HHCPSTPIILVGTK	9	+	+	+	+
1136	P15169	CPN1	Carboxypeptidase N catalytic chain	VQNECPGITR; EALIQFLEQVHQGIK; IVQLIQDTR; YVGNMHGNEALGR	4	+	+		+
1137	P15170	GSPT1	Eukaryotic peptide chain release factor GTP-binding subunit ERF3A	GIEEEEILPGFILCDPNNLCHSGR; HNVEVLGILSDDVETDTVAPGENLK; LKGIEEEEILPGFILCDPNNLCHSGR; MDDPTVNWSNER; TAGTICLETFKDFPQMGR; QLNVNAKPFVPNVHAAEFVPSFLR; STIGGQIMYLTGMVDKR; TAGTICLETFK; MDDPTVNWSNERYEECKEK; KGEFETGFEK; GQQLVMMPNK; ENLSAAFSR; QDQVCIAR; HLIVLINK; KDIHFMPCSGLTGANIK; TFDAQIVIIEHK; SVDGPIRLPIVDK; SVVAPPGAPK; DMGTVVLGK; KEHVNVVFIGHVDAGK; HFTILDAPGHK	21	+	+	+	+
1138	P15289	ARSA	Arylsulfatase A;Arylsulfatase A component B;Arylsulfatase A component C	QSLFFYPSYPDEVR; GGLPLEEVTVAEVLAAR; AQLDAAVTFGPSQVAR; DPGENYNLLGGVAGATPEVLQALK; MGMYPGVLVPSSR; YMAFAHDLMADAQR	6		+	+	+
1139	P15291	B4GALT1	Beta-1,4-galactosyltransferase 1;Beta-N-acetylglucosaminyl-glycolipid beta-1,4-galactosyltransferase;Beta-N-acetylglucosaminylglycopeptide beta-1,4-galactosyltransferase;Lactose synthase A protein;N-acetyllactosamine synthase;Processed beta-1,4-galactosyltransferase 1	ETMLSDGLNSLTYQVLDVQR; LLNVGFQEALK; VAIIIPFR	3		+		+
1140	P15311	EZR	Ezrin	IAQDLEMYGINYFEIK; SQEQLAAELAEYTAK; AKFYPEDVAEELIQDITQK; GTDLWLGVDALGLNIYEKDDKLTPK; FYPEDVAEELIQDITQK	39	+	+	+	+
1141	P15328	FOLR1	Folate receptor alpha	FNWNHCGEMAPACK; VLNVPLCKEDCEQWWEDCR; EDCEQWWEDCR; CIQMWFDPAQGNPNEEVAR; TELLNVCMNAK; EKPGPEDKLHEQCRPWR; VLNVPLCK; LHEQCRPWR	8	+	+	+	+
1142	P15374	UCHL3	Ubiquitin carboxyl-terminal hydrolase isozyme L3	WLPLEANPEVTNQFLK; SQGQDVTSSVYFMK; FLEESVSMSPEER; VTHETSAHEGQTEAPSIDEK; KPFPINHGETSDETLLEDAIEVCKK; QTISNACGTIGLIHAIANNK; KPFPINHGETSDETLLEDAIEVCK; QTISNACGTIGLIHAIANNKDK; YLENYDAIR; KFLEESVSMSPEER; FMERDPDELR; MHFESGSTLKK	12	+	+	+	+
1143	P15408	FOSL2	Fos-related antigen 2	QEPLEEDSPSSSSAGLDK; LQAETEELEEEK; LQAETEELEEEKSGLQK; SGGGSVGAVVVK	4		+		+
1144	P15428	HPGD	15-hydroxyprostaglandin dehydrogenase [NAD(+)]	LNAICPGFVNTAILESIEKEENMGQYIEYK; TLFIQCDVADQQQLR; GIHFQDYDTTPFQAK; LDILVNNAGVNNEK; LDILVNNAGVNNEKNWEK; SAALAANLMNSGVR; AALDEQFEPQK; VALVTGAAQGIGR; AFAEALLLK	9	+	+	+	+
1145	P15498	VAV1	Proto-oncogene vav	YTDTLGSIQQHFLKPLQR; SLDTTLQFPFKEPEKR; YAFLLDK	3		+		+
1146	P15502	ELN	Elastin	AGYPTGTGVGPQAAAAAAAK; YGVGTPAAAAAK	2	+		+	+
1147	P15529	CD46	Membrane cofactor protein	GKADGGAEYATYQTK; ADGGAEYATYQTK; ATVMFECDK; GSVAIWSGKPPICEK; ETCPYIR	5	+	+		+
1148	P15531	NME1	Nucleoside diphosphate kinase A	NIIHGSDSVESAEKEIGLWFHPEELVDYTSCAQNWIYE; EIGLWFHPEELVDYTSCAQNWIYE	13	+	+	+	+
1149	P15559	NQO1	NAD(P)H dehydrogenase [quinone] 1	GWEVVESDLYAMNFNPIISR; LKDPANFQYPAESVLAYK; VFIGEFAYTYAAMYDK; KLEAADLVIFQFPLQWFGVPAILK; DPANFQYPAESVLAYK; KKGWEVVESDLYAMNFNPIISR; KGWEVVESDLYAMNFNPIISR; EGHLSPDIVAEQK; IQILEGWKK; ALIVLAHSER; SIPTDNQIK; IQILEGWK; TSFNYAMK; RALIVLAHSER	14	+	+	+	+
1150	P15586	GNS	N-acetylglucosamine-6-sulfatase	YLNEYGAPDAGGLEHVPLGWSYWYALEK; LMMLQSCSGPTCR; WQTLLSVDDLVEK; LMMLQSCSGPTCR; TQMDGMSLLPILR; TQMDGMSLLPILR; IQEPNTFPAILR; SMCGYQTFFAGK; SDVLVEYQGEGR; RPNVVLLLTDDQDEVLGGMTPLKK; QLYEFDIK; AFQNVFAPR; TIDPELLGK	11	+	+	+	+
1151	P15692	VEGFA	Vascular endothelial growth factor A	IKPHQGQHIGEMSFLQHNK; FMDVYQR	2		+
1152	P15735	PHKG2	Phosphorylase b kinase gamma catalytic chain, liver/testis isoform	LSPEQLEEVR; LSDFGFSCHLEPGEK	2	+	+		+
1153	P15814	IGLL1	Immunoglobulin lambda-like polypeptide 1	ATPSVTLFPPSSEELQANK; YAASSYLSLTPEQWR; SYSCQVMHEGSTVEK	3	+	+	+	+
1154	P15880	RPS2	40S ribosomal protein S2	LLMMAGIDDCYTSAR; SLEEIYLFSLPIK; ESEIIDFFLGASLKDEVLK; TYSYLTPDLWK; KLLMMAGIDDCYTSAR; AFVAIGDYNGHVGLGVK; GCTATLGNFAK; GTGIVSAPVPK; SPYQEFTDHLVK; ATFDAISK	10	+	+	+	+
1155	P15907	ST6GAL1	Beta-galactoside alpha-2,6-sialyltransferase 1	LMNSQLVTTEK; HLNQGTDEDIYLLGK	2		+
1156	P15924	DSP	Desmoplakin	AVTGYNDPETGNIISLFQAMNK; GYFNEELSEILSDPSDDTK; GVITDQNSDGYCQTGTMSR; IGLVRPGTALELLEAQAATGFIVDPVSNLR; GFFDPNTEENLTYLQLK; GGGGYTCQSGSGWDEFTK; IAELCANSIKDYELQLASYTSGLETLLNIPIKR; SVQNDSQAIAEVLNQLK; SAIYQLEEEYENLLK; SRELDECFAQANDQMEILDSLIR; ETQTECEWTVDTSK; VTAMQLYECQLIDK; SGSLSLTQFADMISLK; ITNLTQQLEQASIVK; HQNQNTIQELLQNCSDCLMR; AQQIHSQTSQQYPLYDLDLGK; SVEEVASEIQPFLR; ALLQAILQTEDMLK; LLEAQIATGGIIDPK; GLPSP…	107	+	+	+	+
1157	P15927	RPA2	Replication protein A 32 kDa subunit	AQHIVPCTISQLLSATLVDEVFR; QWVDTDDTSSENTVVPPETYVK; IMPLEDMNEFTTHILEVINAHMVLSK; IDDMTAAPMDVR; QAVDFLSNEGHIYSTVDDDHFK; ACPRPEGLNFQDLK; HAEKAPTNIVYK	7	+	+	+	+
1158	P15941	MUC1	Mucin-1;Mucin-1 subunit alpha;Mucin-1 subunit beta	EGTINVHDVETQFNQYK; DTYHPMSEYPTYHTHGR; DISEMFLQIYK; NYGQLDIFPAR; QGGFLGLSNIK; YVPPSSTDRSPYEK; YVPPSSTDR	7	+	+	+	+
1159	P16035	TIMP2	Metalloproteinase inhibitor 2	EVDSGNDIYGNPIKR; SDGSCAWYR; AVSEKEVDSGNDIYGNPIKR	3			+	+
1160	P16050	ALOX15	Arachidonate 15-lipoxygenase	LVFPPGMEELQAQLEK; TGLVSDMGIFDQIMSTGGGGHVQLLK; VEVPEYLGPLLFVK; TGSPPPPLFLPTDPPMAWLLAK; EITEIGLQGAQDR; LLPMVIQLQLPR; TVGEDPQGLFQK; TDVAVKDDPELQTWCR; RQPVMVAVGQHEEEYFSGPEPK; DSLNVLTCWK; SSFYAQDALR; LYDLPVDER; DGLILNMAGAK; LWEIIYR; GFPVSLQAR; FREELAALDKEIEIR; SSDFQLHELQSHLLR; YVEGIVSLHYK; GLADLAIK	19	+	+	+	+
1161	P16070	CD44	CD44 antigen	ESSETPDQFMTADETR; TNPEDIYPSNPTDDDVSSGSSSER; LVINSGNGAVEDR; SQEMVHLVNK; ALSIGFETCR; FAGVFHVEK; NLQNVDMK; YGFIEGHVVIPR	8	+	+	+	+
1162	P16083	NQO2	Ribosyldihydronicotinamide dehydrogenase [quinone]	ATDKDITGTLSNPEVFNYGVETHEAYK; VLAPQISFAPEIASEEERK; VLAPQISFAPEIASEEER; LQTIWKEEPIPCTAHWHFGQ; EEPIPCTAHWHFGQ; KGMVAAWSQR; NVAVDELSR; SLASDITDEQKK; VLIVYAHQEPK	9	+	+	+	+
1163	P16112	ACAN	Aggrecan core protein;Aggrecan core protein 2	GEWNDVPCNYHLPFTCK; YQCTEGFVQR; EGCYGDKDEFPGVR; GTVACGEPPVVEHAR; ARPNCGGNLLGVR; DRYEINSLVR	6		+		+
1164	P16144	ITGB4	Integrin beta-4	LNIPNPAQTSVVVEDLLPNHSYVFR; VAPGYYTLTADQDAR; DVVSFEQPEFSVSR; DYSTLTSVSSHDSR; QEVEENLNEVYR; SCVQCQAWGTGEK; LLELQEVDSLLR; EGIITIESQDGGPFPQLGSR; YWIQGDSESEAHLLDSK; LVFSALGPTSLR; GECQCGHCVCYGEGR; EAIINLATQPK; LTAGVPDTPTR; HVTQEFVSR; ALEHVDGTHVCQLPEDQK; MLLIENLR; TTEGFGPER; LCTENLLKPDTR; VSWQEPR	19	+	+	+	+
1165	P16150	SPN	Leukosialin	GSGFPDGEGSSR; TGALVLSR	2	+	+	+
1166	P16152	CBR1	Carbonyl reductase [NADPH] 1	SPEEGAETPVYLALLPPDAEGPHGQFVSEK; KEYGGLDVLVNNAGIAFK; EYGGLDVLVNNAGIAFK; SETITEEELVGLMNK; SPEEGAETPVYLALLPPDAEGPHGQFVSEKR	16	+	+	+	+
1167	P16157	ANK1	Ankyrin-1	EGQNANMENLYTALQSIDRGEIVNMLEGSGR; YSILSESTPGSLSGTEQAEMK; FLLENGANQNVATEDGFTPLAVALQQGHENVVAHLINYGTK; EGQNANMENLYTALQSIDR; SLLQYGGSANAESVQGVTPLHLAAQEGHAEMVALLLSK; LVYANECANFTTNVSAR; NGASPNEVSSDGTTPLAIAK; MSFPETVDEILDVSEDEGEELISFK; LLGNQATFSPIVTVEPR; IITTDFPLYFVIMSR; TGFTPLHIAAHYENLNVAQLLLNR; TAAVLLQNDPNPDVLSK; IRVENPNSLLEQSVALLNLWVIR; LCQDYDTIGPEGGSLK; LVPLVQATFPENAVTK; VLVSVSEHTWTEQPEAESSQADR; RQDD…	65	+	+	+	+
1168	P16190	HLA-A	HLA class I histocompatibility antigen, A-33 alpha chain	KGGSYSQAASSDSAQGSDMSLTACKV; KGGSYSQAASSDSAQGSDMSLTACK	14	+	+
1169	P16219	ACADS	Short-chain specific acyl-CoA dehydrogenase, mitochondrial	GISAFLVPMPTPGLTLGK; LAASEAATAISHQAIQILGGMGYVTEMPAER; ITEIYEGTSEIQR; GSSTANLIFEDCR; LADMALALESAR; DSILGEPGMGFK; ELFPIAAQVDKEHLFPAAQVK; MAFGAPLTK; LQVIQFK	9	+	+	+	+
1170	P16220	CREB1	Cyclic AMP-responsive element-binding protein 1	TAPTSTIAPGVVMASSPALPTQPAEEAAR; ILNDLSSDAPGVPR; KILNDLSSDAPGVPR; TLIEELK	4	+	+		+
1171	P16278	GLB1	Beta-galactosidase	TTLPQDCSNPAPLSSPLNGVHDR; TVGAALDILCPSGPIK; AYVAVDGIPQGVLER; TEAVASSLYDILAR; AGATLDLLVENMGR; GPLINSEFYTGWLDHWGQPHSTIK; GQVWINGFNLGR; SLYPLTFIQVK; VNYGAYINDFK; SSDPDYLAAVDK; YISGSIHYSR; MFEIDYSR; HHLGDDVVLFTTDGAHK; WLGVLLPK	14	+	+	+	+
1172	P16284	PECAM1	Platelet endothelial cell adhesion molecule	DQNFVILEFPVEEQDR; TTAEYQLLVEGVPSPR; VVESGEDIVLQCAVNEGSGPITYK; VIAPVDEVQISILSSK; EQEGEYYCTAFNR; SELVTVTESFSTPK; CTIQVTHLAQEFPEIIIQK; EDTIVSQTQDFTK; SDSGTYICTAGIDK; MSDPNMEANSHYGHNDDVR; STESYFIPEVR; ISYDAQFEVIK; DNPTEDVEYQCVADNCHSHAK; DTETVYSEVR; IISGIHMQTSESTK; FHISPTGMIMEGAQLHIK; IYDSGTYK; AVPDAVESR; EAIQGGIVR; DTETVYSEVRK; MLSEVLR	21	+	+	+	+
1173	P16333	NCK1	Cytoplasmic protein NCK1	DSESSPNDFSVSLK; GDVMDVIEKPENDPEWWK; TGFVPSNYVER; FNYMAEREDELSLIK; APIFTSEQGEK; FAGNPWYYGK; LWLLDDSK	7	+	+	+	+
1174	P16401	HIST1H1B	Histone H1.5	KATGPPVSELITK; ATGPPVSELITK; ALAAGGYDVEK; ALAAGGYDVEKNNSR; NGLSLAALKK; NGLSLAALK; KALAAGGYDVEK; GTGASGSFK	8	+	+	+	+
1175	P16422	EPCAM	Epithelial cell adhesion molecule	QCQCTSVGAQNTVICSK; TQNDVDIADVAYYFEK; AKPEGALQNNDGLYDPDCDESGLFK; RAKPEGALQNNDGLYDPDCDESGLFK; LAVNCFVNNNR	5	+	+	+	+
1176	P16435	POR	NADPH--cytochrome P450 reductase	DVQNTFYDIVAELGAMEHAQAVDYIK; ATTPVIMVGPGTGVAPFIGFIQER; TNVLYELAQYASEPSEQELLR; YESGDHVAVYPANDSALVNQLGK; HILAILQDCPSLRPPIDHLCELLPR; EVGETLLYYGCR; SYENQKPPFDAK; NIIVFYGSQTGTAEEFANR; DGALTQLNVAFSR; IRYESGDHVAVYPANDSALVNQLGK; NPFLAAVTTNR; TALTYYLDITNPPR; QYELVVHTDIDAAK; SDEDYLYR; SDEDYLYREELAQFHR; HLMHLELDISDSK; YYSIASSSK; IQTLTSSVR; FAVFGLGNK; ALVPMFVR; KHPFPCPTSYR; GVATNWLR; LEQLGAQR; TYEHFNAMGK	24	+	+	+	+
1177	P16444	DPEP1	Dipeptidase 1	VPEGLEDVSKYPDLIAELLR; AVGFGGDFDGVPR	2		+		+
1178	P16452	EPB42	Erythrocyte membrane protein band 4.2	LTVEVDCNMFQNLTNYK; VLPTPQTQATQEGALLNK; EGTLGLTPAVSDLFAAINASCVVWK; CCEDGTLELTDSNTK; GVGSDRCEDITQNYK; GRPVYDGQAWVLAAVACTVLR; TQATFPISSLGDR; GVGSDRCEDITQNYKYPEGSLQEK; VVTTFASAQGTGGR; APSSLPLRGDAQISVTLVNHSEQEK; VALTAQTGEQPSK; GDAQISVTLVNHSEQEK; CEDITQNYK; WWSAVVEER; YPEGSLQEK; TQATFPISSLGDRK; KVALTAQTGEQPSK; FQFTPTHVGLQR; KWWSAVVEER; EDAVFLK	20	+	+	+	+
1179	P16455	MGMT	Methylated-DNA--protein-cysteine methyltransferase	MDKDCEMK; LELSGCEQGLHEIK; TTLDSPLGK; GNPVPILIPCHR; EWLLAHEGHR	5	+	+	+	+
1180	P16519	PCSK2	Neuroendocrine convertase 2	DINEIDINMNDPLFTK; YTDDWFNSHGTR; FHCVGGSVQDPEKIPSTGK; KEELEEELDEAVER; DMQHLTVLTSK	5				+
1181	P16615	ATP2A2	Sarcoplasmic/endoplasmic reticulum calcium ATPase 2	SLPSVETLGCTSVICSDK; VEGDTCSLNEFTITGSTYAPIGEVHK; IVEFLQSFDEITAMTGDGVNDAPALK; NYLEPGKECVQPATK; TVEEVLGHFGVNESTGLSLEQVK; VGEATETALTCLVEK; TASEMVLADDNFSTIVAAVEEGR; VDQSILTGESVSVIK; AMGVVVATGVNTEIGK; KAEIGIAMGSGTAVAK; KAEIGIAMGSGTAVAK; IRDEMVATEQER; TGTLTTNQMSVCR; DIVPGDIVEIAVGDKVPADIR; IGIFGQDEDVTSK; AEIGIAMGSGTAVAK; NAENAIEALKEYEPEMGK; NMLFSGTNIAAGK; WGSNELPAEEGK; EFDELNPSAQR; TVEEVLGHFGVNESTGLSLEQV…	33	+	+	+	+
1182	P16671	CD36	Platelet glycoprotein 4	AFASPVENPDNYCFCTEK; ELLWGYR; VAIIDTYK; LQVNLLVKPSEK; SSMFQVR	5	+		+
1183	P16870	CPE	Carboxypeptidase E	ELLVIELSDNPGVHEPGEPEFK; SGSAHEYSSSPDDAIFQSLAR; AYSSFNPAMSDPNRPPCR; TYWEDNKNSLISYLEQIHR; KEEEKEELMEWWK; SNAQGIDLNR; IHIMPSLNPDGFEK; YIGNMHGNEAVGR; LLIPGNYK	9		+		+
1184	P16885	PLCG2	1-phosphatidylinositol 4,5-bisphosphate phosphodiesterase gamma-2	EFSVNENQLQLYQEK; MYVDPSEINPSMPQR; LLQEYCMETGGK; TGYVLQPESMR; EGSDSYAITFR; EDAVNWLSGLK; DINSLYDVSR; GDVDVNMEDKKDEHK; TADKIEGFLDIMEIK; QIYSVDQTR; SFVFILEPK; TILPLINFK; GEAEDMLMR; TKDNLENPDFR; IKFDDVVQAIK	15		+	+	+
1185	P16930	FAH	Fumarylacetoacetase	IGVAIGDQILDLSIIK; WEYVPLGPFLGK; GEGMSQAATICK; HLFTGPVLSK; LGEPIPISK; IGFGQCAGK	6	+	+	+	+
1186	P16949	STMN1	Stathmin	ESVPEFPLSPPK; ALEENNNFSK; DLSLEEIQK; RASGQAFELILSPR; SKESVPEFPLSPPK; ASGQAFELILSPR; DLSLEEIQKK	7	+	+	+	+
1187	P16989	YBX3	Y-box-binding protein 3	SPVGSGAPQAAAPAPAAHVAGNPGGDAAPAATGTAAAASLATAAGSEDAEKK; AGEAPTENPAPPTQQSSAE; SVGDGETVEFDVVEGEK; GAEAANVTGPDGVPVEGSR; IQAGEIGEMKDGVPEGAQLQGPVHR; EDVFVHQTAIK; NDTKEDVFVHQTAIK; NGYGFINR; NDTKEDVFVHQTAIKK	9	+	+	+	+
1188	P17050	NAGA	Alpha-N-acetylgalactosaminidase	CNINCDEDPKNCISEQLFMEMADR; TISAQNMDILQNPLMIK; AQMALWTVLAAPLLMSTDLR; VVQDAQTFAEWK; LDGCFSTPEER; CNINCDEDPK; INQDPLGIQGR; ASALVFFSCR	8	+	+	+	+
1189	P17066	HSPA6	Heat shock 70 kDa protein 6	MKETAEAYLGQPVKHAVITVPAYFNDSQR; ETAEAYLGQPVKHAVITVPAYFNDSQR; GVPQIEVTFDIDANGILSVTATDR; ATAGDTHLGGEDFDNR; FEELCSDLFR; VEIIANDQGNR; IINEPTAAAIAYGLDR; LLQDFFNGK; ARFEELCSDLFR; TTPSYVAFTDTER; STLEPVEK; DNNLLGR	12		+	+	+
1190	P17096	HMGA1	High mobility group protein HMG-I/HMG-Y	KLEKEEEEGISQESSEEEQ; KQPPVSPGTALVGSQKEPSEVPTPK; KQPPVSPGTALVGSQK; EPSEVPTPK	4	+	+		+
1191	P17174	GOT1	Aspartate aminotransferase, cytoplasmic	IVASTLSNPELFEEWTGNVK; NTPVYVSSPTWENHNAVFSAAGFK; TPGTWNHITDQIGMFSFTGLNPK; VGNLTVVGKEPESILQVLSQMEK; EPESILQVLSQMEK; IANDNSLNHEYLPILGLAEFR; FLFPFFDSAYQGFASGNLER; ITWSNPPAQGAR; VGGVQSLGGTGALR; QVEYLVNEK; NLDYVATSIHEAVTK; LALGDDSPALK; KVNLGVGAYR; HIYLLPSGR; TDDCHPWVLPVVK; NFGLYNER; YWDAEKR; RVGGVQSLGGTGALR; INVSGLTTK; VGNLTVVGK; IGADFLAR	21	+	+	+	+
1192	P17213	BPI	Bactericidal permeability-increasing protein	VTNSVSSELQPYFQTLPVMTK; EFQLPSSQISMVPNVGLK; VQLYNVVLQPHQNFLLFGADVVYK; IDSVAGINYGLVAPPATTAETLDVQMK; GLDYASQQGTAALQK; GEFYSENHHNPPPFAPPVMEFPAAHDR; EFQLPSSQISMVPNVGLK; FFGTFLPEVAK; FSISNANIK; GFPLPTPAR; IKIPDYSDSFK; VGWLIQLFHK	11	+	+	+	+
1193	P17252	PRKCA	Protein kinase C alpha type	LLNQEEGEYYNVPIPEGDEEGNMELR; STLNPQWNESFTFK	7			+	+
1194	P17301	ITGA2	Integrin alpha-2	NMVVNQAQSCPEHIIYIQEPSDVVNSLDLR; GNWLLVGSPWSGFPENR; IFSGPSSEQFGYAVQQFINPK; VDISLENPGTSPALEAYSETAK; AGDISCNADINPLK; TQVGLIQYANNPR; GILGQHQFLEGPEGIENTR; CPVDLSTATCEK; SVACDVGYPALK; VMVVVTDGESHDGSMLK; FVQGLDIGPTK; EKNPLMYLTGVQTDK; IGQTSSSVSFK; VVFNLNTYK; AVIDQCNHDNILR; SVACDVGYPALKR; ILGSDGAFR; VYLFTIK; NAQIILK	19	+	+	+	+
1195	P17480	UBTF	Nucleolar transcription factor 1	FLESLPEEEQQR; AMEMTWNNMEK; RAEEIWQQSVIGDYLAR; QLQEERPELSESELTR; FSQELLSNGELNHLPLK; WSQEDMLTLLECMK; WVEISNEVR; TLTELILDAQEHVK; MWNDLSEK; YIQDFQR; TTESHMDWEK	11	+	+	+	+
1196	P17568	NDUFB7	NADH dehydrogenase [ubiquinone] 1 beta subcomplex subunit 7	DSFPNFLACK; HDWDYCEHR	2		+		+
1197	P17612	PRKACA	cAMP-dependent protein kinase catalytic subunit alpha	DLKPENLLIDQQGYLQVTDFGFAK; DNSNLYMVMEYVPGGEMFSHLR; FKGPGDTSNFDDYEEEEIR; TWTLCGTPEYLAPEIILSK; ILQAVNFPFLVK; KWESPAQNTAHLDQFER; WESPAQNTAHLDQFER; NLLQVDLTK; KVEAPFIPK; TLGTGSFGR; NLLQVDLTKR	11	+	+	+	+
1198	P17655	CAPN2	Calpain-2 catalytic subunit	GSLLGCSIDITSAADSEAITFQK; WNDNCPSWNTIDPEER; YLNQDYEALRNECLEAGTLFQDPSFPAIPSALGFK; LEICNLTPDTLTSDTYK; LPPGEYILVPSTFEPNKDGDFCIR; FADDQLIIDFDNFVR; LEEEDEDEEDGESGCTFLVGLIQK; KADYQAVDDEIEANLEEFDISEDDIDDGFRR; NECLEAGTLFQDPSFPAIPSALGFK; KMGEDMHTIGFGIYEVPEELSGQTNIHLSK; DGELLFVHSAEGSEFWSALLEK; LFAQLAGEDAEISAFELQTILR; MGEDMHTIGFGIYEVPEELSGQTNIHLSK; FKLPPGEYILVPSTFEPNKDGDFCIR; LEICNLTPDTLTSDTYKK; GHAYSVTGAEEV…	33	+	+	+	+
1199	P17661	DES	Desmin	ELQAQLQEQQVQVEMDMSKPDLTAALR; ELQAQLQEQQVQVEMDMSKPDLTAALR; TPSSYGAGELLDFSLADAVNQEFLTTR; DGEVVSEATQQQHEVL; HQIQSYTCEIDALKGTNDSLMR; HQIQSYTCEIDALK; FLEQQNAALAAEVNR; INLPIQTYSALNFR; TIETRDGEVVSEATQQQHEVL; FASEASGYQDNIAR; LQEEIQLKEEAENNLAAFR; RTFGGAPGFPLGSPLSSPVFPR; IESLNEEIAFLK; TFGGAPGFPLGSPLSSPVFPR; MALDVEIATYR; MALDVEIATYR; NISEAEEWYK; EEAENNLAAFR; VAELYEEELR; VSDLTQAANKNNDALR; VDVERDNLLDDLQR; RIE…	40	+	+	+	+
1200	P17676	CEBPB	CCAAT/enhancer-binding protein beta	KEEAGAPGGGAGMAAGFPYALR; VLELTAENER	2		+		+
1201	P17677	GAP43	Neuromodulin	KGEGDAATEQAAPQAPASSEEK; KGEGTTTAEAAPATGSKPDEPGK	2		+		+
1202	P17693	HLA-G	HLA class I histocompatibility antigen, alpha chain G	SWTAADTAAQISK	4		+	+	+
1203	P17812	CTPS1	CTP synthase 1	NVLGWQDANSTEFDPTTSHPVVVDMPEHNPGQMGGTMR; YIDSADLEPITSQEEPVR; ENFCNIHVSLVPQPSSTGEQK; TVQVVPHITDAIQEWVMR; GLGLSPDLVVCR; GIIASSVGTILK; FVGQDVEGER; LCSAHGVLVPGGFGVR; HRFEVNPVWK	10		+		+
1204	P17813	ENG	Endoglin	GNCVSLLSPSPEGDPR; GEVTYTTSQVSK; GPITSAAELNDPQSILLR; GFKLPDTPQGLLGEAR; TGTLSCTVALRPK	5	+	+	+	+
1205	P17844	DDX5	Probable ATP-dependent RNA helicase DDX5	DWVLNEFK; WNLDELPK; LMEEIMSEKENK; LLQLVEDR; QLAEDFLK; WNLDELPKFEK; TIVFVETK; NFYQEHPDLAR	25	+	+	+	+
1206	P17858	PFKL	ATP-dependent 6-phosphofructokinase, liver type	TYSHLNIAGLVGSIDNDFCGTDMTIGTDSALHR; SEWGSLLEELVAEGK; CHDYYTTEFLYNLYSSEGK; VFANAPDSACVIGLK; SNFSLAILNVGAPAAGMNAAVR; GGSFENNWNIYK; LPLMECVQMTK; IMEVIDAITTTAQSHQR; TNVLGHLQQGGAPTPFDR; GQVQEVGWHDVAGWLGR; GQLESIVENIR; ISMAAYVSGELEHVTR; AVAFSPVTELK; RFDEATQLR; EQWWLSLR; TGISHGHTVYVVHDGFEGLAK; VNVEHMTEK	25	+	+	+	+
1207	P17900	GM2A	Ganglioside GM2 activator;Ganglioside GM2 activator isoform short	SEFVVPDLELPSWLTTGNYR; IESVLSSSGK; TYGLPCHCPFK; EVAGLWIK; EGTYSLPK; VDLVLEK	6	+	+	+	+
1208	P17931	LGALS3	Galectin-3	LGISGDIDLTSASYTMI; QSVFPFESGKPFK; GNDVAFHFNPR; VAVNDAHLLQYNHR; MLITILGTVKPNANR; IQVLVEPDHFK; LDNNWGR; IALDFQR; LDNNWGREER	9	+	+	+	+
1209	P17936	IGFBP3	Insulin-like growth factor-binding protein 3	EPGCGCCLTCALSEGQPCGIYTER; CQPSPDEARPLQALLDGR; ALAQCAPPPAVCAELVR; GFCWCVDK; SAGSVESPSVSSTHR	5		+		+
1210	P17980	PSMC3	26S protease regulatory subunit 6A	DSYLILETLPTEYDSR; QTYFLPVIGLVDAEK; LAGPQLVQMFIGDGAK; MNVSPDVNYEELAR; AMEVDERPTEQYSDIGGLDK; GATELTHEDYMEGILEVQAK; TMLELLNQLDGFQPNTQVK; CTDDFNGAQCK; EKAPSIIFIDELDAIGTK; AVCVEAGMIALR; QIQELVEAIVLPMNHK; VIAATNRVDILDPALLR; KMNVSPDVNYEELAR; GVLMYGPPGTGK; LKPGDLVGVNK; VDILDPALLR; MSTEEIIQR; VTHELQAMK; EKFENLGIQPPK; VTHELQAMKDK; LLDSEIK	21	+	+	+	+
1211	P17987	TCP1	T-complex protein 1 subunit alpha	ASGATILSTLANLEGEETFEAAMLGQAEEVVQER; ILATGANVILTTGGIDDMCLK; MLVDDIGDVTITNDGATILK; VLCELADLQDKEVGDGTTSVVIIAAELLK; EVGDGTTSVVIIAAELLK; SVVPGGGAVEAALSIYLENYATSMGSR; YINENLIVNTDELGR; SQMESMLISGYALNCVVGSQGMPK; HGSYEDAVHSGALND; SLLVIPNTLAVNAAQDSTDLVAK; SQNVMAAASIANIVK; GANDFMCDEMER; DDKHGSYEDAVHSGALND; LGVQVVITDPEKLDQIR; MEGPLSVFGDR; ICDDELILIK; FATEAAITILR; QAGVFEPTIVK; EQLAIAEFAR; YPVNSVNILK; SLHDALCV…	28	+	+	+	+
1212	P18031	PTPN1	Tyrosine-protein phosphatase non-receptor type 1	SYILTQGPLPNTCGHFWEMVWEQK; MEMEKEFEQIDK; QLELENLTTQETR; FIMGDSSVQDQWK; GSPLNAAPYGIESMSQDTEVR; SGSWAAIYQDIR; SGTFCLADTCLLLMDKR; MGLIQTADQLR; EMIFEDTNLK; FSYLAVIEGAK; LHQEDNDYINASLIK; HEASDFPCR; ESGSLSPEHGPVVVHCSAGIGR; LTLISEDIK; EETQEDKDCPIKEEK; EFFPNHQWVK	16	+	+	+	+
1213	P18065	IGFBP2	Insulin-like growth factor-binding protein 2	DAEYGASPEQVADNGDDHSEGGLVENHVDSTMNMLGGGGSAGR; CYPHPGSELPLQALVMGEGTCEK; GECWCVNPNTGK; EPGCGCCSVCAR; LAACGPPPVAPPAAVAAVAGGAR; LEGEACGVYTPR; GDPECHLFYNEQQEAR; GPLEHLYSLHIPNCDK; TPCQQELDQVLER; MPCAELVR; LIQGAPTIR; HGLYNLK	12	+	+	+	+
1214	P18077	RPL35A	60S ribosomal protein L35a	DETEFYLGK; IEGVYAR	2	+	+	+	+
1215	P18084	ITGB5	Integrin beta-5	GVLCSGHGECHCGECK; VDSFNEEVRK	4	+	+	+	+
1216	P18085	ARF4	ADP-ribosylation factor 4	TWYVQATCATQGTGLYEGLDWLSNELSK; LKLGEIVTTIPTIGFNVETVEYK; NICFTVWDVGGQDR; QDLPNAMAISEMTDK; LGEIVTTIPTIGFNVETVEYK; HYFQNTQGLIFVVDSNDR; HYFQNTQGLIFVVDSNDRER; IQEVADELQK; DAVLLLFANK; ILMVGLDAAGK; ILMVGLDAAGK; KQMRILMVGLDAAGK; MLLVDELR; MLLVDELR	12	+	+	+	+
1217	P18124	RPL7	60S ribosomal protein L7	IVEPYIAWGYPNLK; YGIICMEDLIHEIYTVGK; EANNFLWPFK; AGNFYVPAEPK; IALTDNALIAR; KTTHFVEGGDAGNREDQINR; EVPAVPETLK; TTHFVEGGDAGNREDQINR; QIFNGTFVK; FKEANNFLWPFK; SVNELIYK; TTHFVEGGDAGNR; KAGNFYVPAEPK; KVLQLLR; MEGVEEK; EVPAVPETLKK; ASINMLR	17	+	+	+	+
1218	P18135		Ig kappa chain V-III region HAH	LEPEDFAVYYCQQYGTSPRTFGQGTK	4	+	+	+	+
1219	P18206	VCL	Vinculin	MQEAMTQEVSDVFSDTTTPIK; AIPDLTAPVAAVQAAVSNLVR; GILSGTSDLLLTFDEAEVR; TNISDEESEQATEMLVHNAQNLMQSVK; LTDELAPPKPPLPEGEVPPPRPPPPEEKDEEFPEQK; LVQAAQMLQSDPYSVPAR; VREAFQPQEPDFPPPPPDLEQLR; VLQLTSWDEDAWASK; GILEYLTVAEVVETMEDLVTYTK; NPGNQAAYEHFETMK; KIDAAQNWLADPNGGPEGEEQIR; EAFQPQEPDFPPPPPDLEQLR; KIDAAQNWLADPNGGPEGEEQIRGALAEAR; LLAVAATAPPDAPNREEVFDER; IDAAQNWLADPNGGPEGEEQIR; TIESILEPVAQQISHLVIMHEEGEVDGK; TIE…	67	+	+	+	+
1220	P18283	GPX2	Glutathione peroxidase 2	LVVLGFPCNQFGHQENCQNEEILNSLK; CEVNGQNEHPVFAYLK; TFPTINIEPDIKR; LIIWSPVR; FLIGPEGEPFRR	5				+
1221	P18428	LBP	Lipopolysaccharide-binding protein	DFLFLGANVQYMR; GLQYAAQEGLLALQSELLR; SPVTLLAAVMSLPEEHNK; ATAQMLEVMFK; ITLPDFTGDLR; LAEGFPLPLLK; VQLYDLGLQIHK; ICEMIQK	8	+	+	+	+
1222	P18465	HLA-B	HLA class I histocompatibility antigen, B-57 alpha chain	GHDQSAYDGKDYIALNEDLSSWTAADTAAQITQR	12	+	+		+
1223	P18564	ITGB6	Integrin beta-6	TTPEEIANPCSSIPYFCLPTFGFK; CVCTNPGASGPTCER; LAGATISEEEDFSK; GCQLNFIENPVSQVEILK; WQTGTNPLYR; LAGIVIPNDGLCHLDSK; LIPGATVGLLQK; LGFGSFVEKPVSPFVK; SCIECHLSAAGQAR	9		+		+
1224	P18577	RHCE	Blood group Rh(CE) polypeptide	KNAMFNTYYALAVSVVTAISGSSLAHPQR; YFDDQVFWK	2	+	+	+
1225	P18583	SON	Protein SON	LPEQPVDVPSEIADSSMTRPQELPELPK; ILDSFAAAPVPTTTLVLK; NEGQLNGETNTPIEGNQAGDAAASAR; FDSEPSAVALELPTR; EADSVYGEWVPVEK; EMEHNTVCAAGTSPVGEIGEEK; AGVPLPPNLKPAPPPTIEEK; ESDQTLAALLSPK; AGIEGPLLASDVGR; SMMSSYSAADR; SHDDGNIDLESDSFLK; SLPNEEIVQK; SMMSSYTADR; EIQQELSSGR; DIHLDLPSNNNLVSK; IMLVEPPVAK; SMMSPMAER; DTEEPLPVK; SMMSAYER; AQLLEIAK; EFPVSSGSQHR	21	+	+	+	+
1226	P18615	NELFE	Negative elongation factor E	SLSEQPVMDTATATEQAK; ELGPDGEEAEGPGAGDGPPR; SISADDDLQESSR; SVWGSLAVQNSPK; SFDWGYEER; KQPMLDAATGK	6		+		+
1227	P18621	RPL17	60S ribosomal protein L17	INPYMSSPCHIEMILTEK; GLDVDSLVIEHIQVNK; YSLDPENPTK; EQIVPKPEEEVAQK; QWGWTQGR; KSAEFLLHMLK; EQIVPKPEEEVAQKK; QCVPFR	8	+	+	+	+
1228	P18669	PGAM1	Phosphoglycerate mutase 1	NLKPIKPMQFLGDEETVR; FSGWYDADLSPAGHEEAK; HGESAWNLENR; RYADLTEDQLPSCESLKDTIAR	17	+	+	+	+
1229	P18754	RCC1	Regulator of chromosome condensation	VASGNDHLVMLTADGDLYTLGCGEQGQLGR; SHSTEPGLVLTLGQGDVGQLGLGENVMER; SGQVYSFGCNDEGALGR; SMVPVQVQLDVPVVK; KKPALVSIPEDVVQAEAGGMHTVCLSK; DTSVEGSEMVPGKVELQEK; DTSVEGSEMVPGK; VVQVSAGDSHTAALTDDGR; SWVGFSGGQHHTVCMDSEGK; DNNGVIGLLEPMKK; VFLWGSFR; LGLGEGAEEK; SIPTLISR	13	+	+	+	+
1230	P18827	SDC1	Syndecan-1	NQSPVDQGATGASQGLLDR; EGEAVVLPEVEPGLTAR; NQSPVDQGATGASQGLLDRK; KKDEGSYSLEEPK	4	+	+	+	+
1231	P18846	ATF1	Cyclic AMP-dependent transcription factor ATF-1	TTPSATSLPQTVVMTSPVTLTSQTTK	2				+
1232	P18859	ATP5J	ATP synthase-coupling factor 6, mitochondrial	QTSGGPVDASSEYQQELER; QMFGNADMNTFPTFK; QTSGGPVDASSEYQQELERELFK; RQTSGGPVDASSEYQQELER; FEDPKFEVIEKPQA; FEVIEKPQA; ELDPIQK	7	+	+	+	+
1233	P18887	XRCC1	DNA repair protein XRCC1	HVVSCSSQDSTHCAENLLK; DSPFGLSFVR; KTPSKPPAQLSPSVPK; IVCSQPYSK	4		+		+
1234	P19012	KRT15	Keratin, type I cytoskeletal 15	QTPTSPECDYSQYFK; GGSLLAGGGGFGGGSLSGGGGSR; YATQLQQIQGLIGGLEAQLSELR; TDLEMQIEGLNEELAYLKK; AGLENSLAETECR; EVASNTEMIQTSK; TEELNKEVASNTEMIQTSK; CEMEAQNQEYK; FVSSGSGGGYGGGMR	26	+	+	+	+
1235	P19013	KRT4	Keratin, type II cytoskeletal 4	QCQTLQVSVADAEQR; WNLLQQQTTTTSSK	17			+
1236	P19105	MYL12A	Myosin regulatory light chain 12A	NPTDEYLDAMMNEAPGPINFTMFLTMFGEK; NPTDEYLDAMMNEAPGPINFTMFLTMFGEK	13	+	+	+	+
1237	P19174	PLCG1	1-phosphatidylinositol 4,5-bisphosphate phosphodiesterase gamma-1	IGTAEPDYGALYEGR; LSEPVPQTNAHESK	2		+		+
1238	P19224	UGT1A6	UDP-glucuronosyltransferase 1-6	GAGVTLNVLEMTSEDLENALK; GHEIVVVVPEVNLLLK; LLVVPQDGSHWLSMK; WLPQNDLLGHPMTR; DTLNFFK	5		+
1239	P19256	CD58	Lymphocyte function-associated antigen 3	GLIMYSWDCPMEQCKR; VAELENSEFR	2		+
1240	P19338	NCL	Nucleolin	TLVLSNLSYSATEETLQEVFEK; KFGYVDFESAEDLEK; QKVEGTEPTTAFNLFVGNLNFNK; FGYVDFESAEDLEK; GYAFIEFASFEDAK; EAMEDGEIDGNKVTLDWAKPK; GFGFVDFNSEEDAK; VEGTEPTTAFNLFVGNLNFNK; GLSEDTTEETLKESFDGSVR; VTQDELKEVFEDAAEIR; GLSEDTTEETLK; EAMEDGEIDGNK; SKGYAFIEFASFEDAK; EVFEDAAEIR; SISLYYTGEK; VTLDWAKPK; NDLAVVDVR; GIAYIEFK; TGISDVFAK; TEADAEKTFEEK; ESFDGSVR; ALELTGLK; LELQGPR; VFGNEIK	24	+	+	+	+
1241	P19367	HK1	Hexokinase-1	AILQQLGLNSTCDDSILVK; MCINTEWGAFGDDGSLEDIRTEFDR; LGVEPSDDDCVSVQHVCTIVSFR; MCINTEWGAFGDDGSLEDIRTEFDREIDR; MIAAQLLAYYFTELKDDQVK; RTPDGTENGDFLALDLGGTNFR; CNVSFLLSEDGSGK; AAQLCGAGMAAVVDK; GDFIALDLGGSSFR; LSDETLIDIMTR; GKFNTSDVSAIEK; MISGMYLGEIVR; MVSGMYLGELVR; IDEAILITWTK; KLPVGFTFSFPCQQSK; HIDLVEGDEGR; FNTSDVSAIEK; LVDEYSLNAGK; TTVGVDGSLYK; GAAMVTAVAYR; FLSQIESDR; RAAQLCGAGMAAVVDK; RLVPDSDVR; ATDCVGH…	39	+	+	+	+
1242	P19387	POLR2C	DNA-directed RNA polymerase II subunit RPB3	WNPTAGVAFEYDPDNALR; SEYSELDEDESQAPYDPNGKPER; NRDNDPNDYVEQDDILIVK; LGLIPLISDDIVDK; ITELTDENVK; DLISNSPR	6		+	+	+
1243	P19388	POLR2E	DNA-directed RNA polymerases I, II, and III subunit RPABC1	GYLVTQDELDQTLEEFK; ALIVVQQGMTPSAK; MQEENITR	3		+	+	+
1244	P19404	NDUFV2	NADH dehydrogenase [ubiquinone] flavoprotein 2, mitochondrial	FSCEPAGGLTSLTEPPK; FSCEPAGGLTSLTEPPKGPGFGVQAGL; VYEVATFYTMYNR; DTPENNPDTPFDFTPENYKR; DTPENNPDTPFDFTPENYK; QNGWLPISAMNK; AAAVLPVLDLAQR; VAEVLQVPPMR; NSDSILEAIQK; DIEEIIDELK; YHIQVCTTTPCMLR; NSDSILEAIQKK	12	+	+	+	+
1245	P19474	TRIM21	E3 ubiquitin-protein ligase TRIM21	QLQELEKDEREQLR; LGDTQQSIPGNEER; LAQQSQALQELISELDRR; DHAMVPLEEAAQEYQEK; LAQQSQALQELISELDR; HYWEVDVTGK; NFLVEEEQR; DLDITSPELR; LQVALGELR; FDSYPMVLGAQHFHSGK	10		+		+
1246	P19525	EIF2AK2	Interferon-induced, double-stranded RNA-activated protein kinase	YMSPEQISSQDYGK; LAYLQILSEETSVK; VLALELFEQITK; EYSIGTGSTK; YQELPNSGPPHDR; DLKPSNIFLVDTK; FDLPDMK; DGIISDIFDKK; YQELPNSGPPHDRR	9	+	+	+	+
1247	P19623	SRM	Spermidine synthase	NPSTNFQEPVQPLTQQQVAQMQLK; MEPGPDGPAASGPAAIR; HPSVESVVQCEIDEDVIQVSK; TALKEDGVLCCQGECQWLHLDLIK; FLPGMAIGYSSSK; ETCSLWPGQALSLQVEQLLHHR; VLIIGGGDGGVLR; AAFVLPEFAR; ESYYQLMK; YQDILVFR; LTLHVGDGFEFMK; KVLIIGGGDGGVLR	12	+	+	+	+
1248	P19652	ORM2	Alpha-1-acid glycoprotein 2	EQLGEFYEALDCLCIPR; TLMFGSYLDDEKNWGLSFYADKPETTK; TLMFGSYLDDEKNWGLSFYADKPETTK; TLMFGSYLDDEK; SDVMYTDWKK; NWGLSFYADKPETTK	9	+	+	+	+
1249	P19784	CSNK2A2	Casein kinase II subunit alpha'	LIDWGLAEFYHPAQEYNVR; VLGTEELYGYLK; HLVSPEALDLLDK; DVKPHNVMIDHQQK	4	+	+	+	+
1250	P19823	ITIH2	Inter-alpha-trypsin inhibitor heavy chain H2	LDQIESVITATSANTQLVLETLAQMDDLQDFLSK; FDPAKLDQIESVITATSANTQLVLETLAQMDDLQDFLSK; SILQMSLDHHIVTPLTSLVIENEAGDER; AGELEVFNGYFVHFFAPDNLDPIPK; NVQFNYPHTSVTDVTQNNFHNYFGGSEIVVAGK; TILDDLRAEDHFSVIDFNQNIR; SLPGESEEMMEEVDQVTLYSYK; MLADAPPQDPSCCSGALYYGSK; IQPSGGTNINEALLR; VVNNSPQPQNVVFDVQIPK; IYGNQDTSSQLK; FYNQVSTPLLR; KLWAYLTINQLLAER; AEDHFSVIDFNQNIR; HLEVDVWVIEPQGLR; SSALDMENFR; FLHVPDTFEGHFDGVPVISK; TEVNVLPG…	25	+	+	+	+
1251	P19827	ITIH1	Inter-alpha-trypsin inhibitor heavy chain H1	GSLVQASEANLQAAQDFVR; ADVQAHGEGQEFSITCLVDEEEMKK; ADVQAHGEGQEFSITCLVDEEEMK; GRFPLYNLGFGHNVDFNFLEVMSMENNGR; GFSLDEATNLNGGLLR; LWAYLTIQELLAK; GMADQDGLKPTIDKPSEDSPPLEMLGPR; QYYEGSEIVVAGR; VTFQLTYEEVLK; ILGDMQPGDYFDLVLFGTR; QAVDTAVDGVFIR; FAHYVVTSQVVNTANEAR; KAAISGENAGLVR; NHMQYEIVIK; TMEQFTIHLTVNPQSK; QLVHHFEIDVDIFEPQGISK; EVAFDLEIPK; AAISGENAGLVR; LDAQASFLPK; VTFQLTYEEVLKR; ELAAQTIK; VTYDVSR; GHMLENH…	23	+	+	+	+
1252	P19838	NFKB1	Nuclear factor NF-kappa-B p105 subunit;Nuclear factor NF-kappa-B p50 subunit	TAGCVTGGEEIYLLCDK; FYEEEENGGVWEGFGDFSPTDVHR; LMFTAFLPDSTGSFTR; GYNPGLLVHPDLAYLQAEGGGDR; LLEIPDPDKNWATLAQK; YVCEGPSHGGLPGASSEK; LGLGILNNAFR; AGADLSLLDR; HCEDGICTVTAGPK; VFETLEAR; EMDLSVVR	11	+	+	+	+
1253	P19878	NCF2	Neutrophil cytosol factor 2	NYCLTLWCENTVGDQGFPDEPKESEK; VFVEDCATTDLESTR; IHPQQQPQEESSPQSDIPAPPSSK; EELQVMPGNIVFVLK; GLVPCNYLEPVELR; ICFNIGCMYTILK; DSNELVPLSEDSMK; ADANNQTTEPQLK; VNEEWLEGECK; AEEQLALATSMK; ESEKADANNQTTEPQLK; VFVEDCATTDLESTRR; TQPGLPYSQVR; LYEPVVIPVGK; LSVPMPYTLK; VLFGFVPETK; GMLYYQTEK; GALDAFSAVQDPHSR; GNQLIDYK; KAEEQLALATSMK; DKHLAVAYFQR; ILGLQFK	22	+	+	+	+
1254	P19971	TYMP	Thymidine phosphorylase	LESIPGFNVIQSPEQMQVLLDQAGCCIVGQSEQLVPADGILYAAR; GMDLEETSVLTQALAQSGQQLEWPEAWR; CVGHALEVEEALLCMDGAGPPDLR; DLVTTLGGALLWLSGHAGTQAQGAAR; FGGAAVFPNQEQAR; KLVEGLSALVVDVK; AREQEELLAPADGTVELVR; LVEGLSALVVDVK; MLAAQGVDPGLAR; MLAAQGVDPGLAR; DVTATVDSLPLITASILSK; APFAAPSPFAELVLPPQQ; EQEELLAPADGTVELVR; VAAALDDGSALGR; ALQEALVLSDR; TLVGVGASLGLR; DGPALSGPQSR; ALCSGSPAER; QQLVDKHSTGGVGDK; ALPLALVLHELGAGR; VSLVLAPAL…	23	+	+	+	+
1255	P20020	ATP2B1	Plasma membrane calcium-transporting ATPase 1	TSPNEGLSGNPADLER	10		+
1256	P20036	HLA-DPA1	HLA class II histocompatibility antigen, DP alpha 1 chain	FHYLTFVPSAEDFYDCR; EPVELGQPNTLICHIDK; VEHWGLDQPLLK	3	+	+	+	+
1257	P20039	HLA-DRB1	HLA class II histocompatibility antigen, DRB1-11 beta chain	AVTELGRPDEEYWNSQK	6	+	+	+	+
1258	P20042	EIF2S2	Eukaryotic translation initiation factor 2 subunit 2	DASDDLDDLNFFNQK; IESDVQEPTEPEDDLDIMLGNKK; KPFMLDEEGDTQTEETQPSETK; IESDVQEPTEPEDDLDIMLGNK; EVEPEPTEDKDLEADEEDTR; KIFDIDEAEEGVK; IFDIDEAEEGVK; KKPFMLDEEGDTQTEETQPSETK; TSFVNFTDICK; DYTYEELLNR; EVEPEPTEDKDLEADEEDTRK; KIFDIDEAEEGVKDLK; IFDIDEAEEGVKDLK; LYFLQCETCHSR; KKDASDDLDDLNFFNQK; SPDTILQK; FVMKPPQVVR	17	+	+	+	+
1259	P20061	TCN1	Transcobalamin-1	TYWELLSGGEPLSQGAGSYVVR; LVGIQIQTLMQK; LKPLLNTMIQSNYNR; GTSAVNVVLSLK; TFLDINK	5		+
1260	P20073	ANXA7	Annexin A7	LGTDESCFNMILATR; GFGTDEQAIVDVVANR; LLVSMCQGNRDENQSINHQMAQEDAQR; TLGTMIAGDTSGDYR; DENQSINHQMAQEDAQR; DENQSINHQMAQEDAQR; TILQCALNRPAFFAER; EFSGYVESGLK; LLVSMCQGNR; QMFAQMYQK; TLGTMIAGDTSGDYRR; VLIEILCTR; GAGTDDSTLVR; SEIDLVQIK; ATMEAYSR; DLLSSVSR	15	+	+	+	+
1261	P20142	PGC	Gastricsin	SYYSVYDLGNNR; GLLGEFLR	2		+	+	+
1262	P20160	AZU1	Azurocidin	QTFSISSMSENGYDPQQNLNDLMLLQLDR; QTFSISSMSENGYDPQQNLNDLMLLQLDR; GGICNGDGGTPLVCEGLAHGVASFSLGPCGR; RGGICNGDGGTPLVCEGLAHGVASFSLGPCGR; CQVAGWGSQR; GPDFFTR; HFCGGALIHAR	6	+	+	+	+
1263	P20290	BTF3	Transcription factor BTF3	APLATGEDDDDEVPDLVENFDEASKNEAN; LGVNNISGIEEVNMFTNQGTVIHFNNPK; APLATGEDDDDEVPDLVENFDEASK; QLTEMLPSILNQLGADSLTSLRR; KLGVNNISGIEEVNMFTNQGTVIHFNNPK; QLTEMLPSILNQLGADSLTSLR; GGCPGGEATLSQPPPR; VQASLAANTFTITGHAETK; KLQFSLK	9	+	+	+	+
1264	P20292	ALOX5AP	Arachidonate 5-lipoxygenase-activating protein	TISTTISPLLLIP; YFVGYLGER; TGTLAFER	3	+	+	+	+
1265	P20337	RAB3B	Ras-related protein Rab-3B	TYSWDNAQVILVGNK; MSDSLDTDPSMLGSSK	4		+
1266	P20338	RAB4A	Ras-related protein Rab-4A	MGSGIQYGDAALR	3		+		+
1267	P20339	RAB5A	Ras-related protein Rab-5A	AVDFQEAQSYADDNSLLFMETSAK; TSMNVNEIFMAIAK; QASPNIVIALSGNK; GAQAAIVVYDITNEESFAR; FEIWDTAGQER; LVLLGESAVGK; YHSLAPMYYR	7		+	+	+
1268	P20340	RAB6A	Ras-related protein Rab-6A	VAAALPGMESTQDR; ELNVMFIETSAK	11	+	+	+	+
1269	P20591	MX1	Interferon-induced GTP-binding protein Mx1;Interferon-induced GTP-binding protein Mx1, N-terminally processed	VSYQDYEIEISDASEVEK; NPGSVAENNLCSQYEEK; VSYQDYEIEISDASEVEKEINK; DVPDLTLIDLPGITR; ALGVEQDLALPAIAVIGDQSSGK; YGVDIPEDENEK; ADPAAASHPLLLNGDATVAQK; ALEEPAVDMLHTVTDMVR; VAVGNQPADIGYK; SLPLLENQIK; WSTIIENNFQEGHK; ELPGFVNYR; LAFTDVSIK; TIGILTKPDLVDKGTEDK; VRPCIDLIDSLR; TIGILTKPDLVDK; SSVLEALSGVALPR; IFFENHPYFR; NFEEFFNLHR; LTSELITHICK; ITEELQK; TFETIVK; DLLEEGK	23	+	+	+	+
1270	P20592	MX2	Interferon-induced GTP-binding protein Mx2	NWVGILATNTQK; CGADIPSQEADK; AENMIQLQFR; EITFFQTHPYFR	10		+		+
1271	P20618	PSMB1	Proteasome subunit beta type-1	AGGSASAMLQPLLDNQVGFK; AMTTGAIAAMLSTILYSR; NMQNVEHVPLSLDR; GAVYSFDPVGSYQR; FFPYYVYNIIGGLDEEGK; AGGSASAMLQPLLDNQVGFK; TVIGCSGFHGDCLTLTK; LSEGFSIHTR; DVYTGDALR; DVFISAAER; EGIREETVSLR	10	+	+	+	+
1272	P20645	M6PR	Cation-dependent mannose-6-phosphate receptor	HTLADNFNPVSEER; GVGDDQLGEESEERDDHLLPM; GVGDDQLGEESEER; RAVVMISCNR	4	+	+	+	+
1273	P20674	COX5A	Cytochrome c oxidase subunit 5A, mitochondrial	EIYPYVIQELRPTLNELGISTPEELGLDKV; WVTYFNKPDIDAWELR; KGINTLVTYDMVPEPK; RLNDFASTVR; GINTLVTYDMVPEPK; WVTYFNKPDIDAWELRK; LNDFASTVR; ILEVVKDK	8	+	+	+	+
1274	P20700	LMNB1	Lamin-B1	SLEGDLEDLKDQIAQLEASLAAAK; DQMQQQLNDYEQLLDVK; EMAEIRDQMQQQLNDYEQLLDVK; NTSEQDQPMGGWEMIR; SLETENSALQLQVTER; AGQTVTIWAANAGVTASPPTDLIWK; TTIPEEEEEEEEAAGVVVEEELFHQQGTPR; LSSEMNTSTVNSAREELMESR; SLETENSALQLQVTEREEVR; LSSEMNTSTVNSAR; LSSEMNTSTVNSAR; IESLSSQLSNLQK; DQMQQQLNDYEQLLDVK; AEHDQLLLNYAK; LKNTSEQDQPMGGWEMIR; SMYEEEINETR; CQSLTEDLEFR; NQNSWGTGEDVK; SLEGDLEDLKDQIAQLEASLAAAKK; KSLEGDLEDLKDQIAQLEASLA…	49	+	+	+	+
1275	P20701	ITGAL	Integrin alpha-L	DIPPILRPSLHSETWEIPFEK; DWAGGFLDLK; IYVIEGTSK; ILDTFEK	4	+	+
1276	P20702	ITGAX	Integrin alpha-X	AHCENFNLLLPSCVEDSVTPITLR; DSYLGYSTELALWK; SLHLTCDSAPVGSQGTWSTSCR; YFTASLPFEK; VEDFDALKDIQNQLK; TTFQLELPVK; GGQVSVCPLPR; GAVYLFHGVLGPSISPSHSQR; GVQSLVLGAPR; IAPPASDFLAHIQK	10	+	+
1277	P20742	PZP	Pregnancy zone protein	AVDQSVLLMKPEAELSVSSVYNLLTVK; QQNAQGGFSSTQDTVVALHALSR	13	+	+	+	+
1278	P20774	OGN	Mimecan	RLDFTGNLIEDIEDGTFSK; KLNNLTFLYLDHNALESVPLNLPESLR; LDFTGNLIEDIEDGTFSK; LNNLTFLYLDHNALESVPLNLPESLR; VIHLQFNNIASITDDTFCK; LSLLEELSLAENQLLK; IEEIRLEGNPIVLGK; HPNSFICLK; DFADIPNLR; LEGNPIVLGK; ESAYLYAR; DRIEEIR; EKETVIIPNEK; LTLFNAK	14	+	+	+	+
1279	P20810	CAST	Calpastatin	SGMDAALDDLIDTLGGPEETEEENTTYTGPEVSDPMSSTYIEELGK; EGITGPPADSSKPIGPDDAIDALSSDFTCGSPTAAGK; KPADDQDPIDALSGDLDSCPSTTETSQNTAK; EQLPPMSEDFLLDALSEDFSGPQNASSLK; SEDSKKPADDQDPIDALSGDLDSCPSTTETSQNTAK; DTMSDQALEALSASLGTR; KEGITGPPADSSKPIGPDDAIDALSSDFTCGSPTAAGK; TSMCSIQSAPPEPATLK; SESELIDELSEDFDR; CGEDDETIPSEYR; LAAAISEVVSQTPASTTQAGAPPR; SESELIDELSEDFDRSECK; VEKDTMSDQALEALSASLGTR; TKPQDMISAGGESVAGITAISGKPGDK; …	33	+	+		+
1280	P20839	IMPDH1	Inosine-5'-monophosphate dehydrogenase 1	FVPYLIAGIQHGCQDIGAR; KFEQGFITDPVVLSPSHTVGDVLEAK; IELVVAPAGVTLK; DIDFLAEKDHTTLLSEVMTPR; QLLCGAAVGTR; NLIDAGVDGLR; DHTTLLSEVMTPR; EANEILQR; DIDFLAEK	9		+		+
1281	P20851	C4BPB	C4b-binding protein beta chain	NLCEAMENFMQQLK; SQCLEDHTWAPPFPICK; ESGMTMEELK; ITFMCNDHYILK; ALLAFQESK; LIQEAPKPECEK	6	+	+	+	+
1282	P20908	COL5A1	Collagen alpha-1(V) chain	FLGSNDEEMSYDNNPYIR; DLQLCHPDFPDGEYWVDPNQGCSR; FGGGGDAGSKGPMVSAQESQAQAILQQAR; VEQVPIVDIMFNDFGEASQK; GPMVSAQESQAQAILQQAR; ENPGSWFSEFK; FGFEVGPACFMG; TVLEIDTPK; GEAGLEGPPGK; VLDFHNLPDGITK	10		+		+
1283	P20933	AGA	Glycosylasparaginase alpha chain;Glycosylasparaginase beta chain;N(4)-(beta-N-acetylglucosaminyl)-L-asparaginase	ALASGGSALDAVESGCAMCER; NVIPDPSK	2				+
1284	P21127	CDK11B	Cyclin-dependent kinase 11B	IEEGTYGVVYR; SVEEFQCLNR; YLPALQGCR; TLMIQLLR	4		+		+
1285	P21266	GSTM3	Glutathione S-transferase Mu 3	VDIIENQVMDFR; IAAYLQSDQFCK; YTCGEAPDYDR; LTFVDFLTYDILDQNR; MAQWGNKPVC; CLDEFPNLK; LKPQYLEELPGQLK; HNMCGETEEEKIR; ITQSNAILR; RYTCGEAPDYDR; FSWFAGEK; QFSMFLGK; KHNMCGETEEEKIR; SQWLDVK	14	+	+	+	+
1286	P21281	ATP6V1B2	V-type proton ATPase subunit B, brain isoform	SKDVVDYSEENFAIVFAAMGVNMETAR; GFPGYMYTDLATIYER; GPVVLAEDFLDIMGQPINPQCR; IYPEEMIQTGISAIDGMNSIAR; QIYPPINVLPSLSR; AVVQVFEGTSGIDAK; IPIFSAAGLPHNEIAAQICR; KDHADVSNQLYACYAIGK; NFIAQGPYENR; TSCEFTGDILR; HVLVILTDMSSYAEALR; LALTTAEFLAYQCEK; TPVSEDMLGR; TVSGVNGPLVILDHVK; SGQVLEVSGSK; RIPQSTLSEFYPR; YAEIVHLTLPDGTK; KTSCEFTGDILR; SAIGEGMTR; NYLSQPR; YAEIVHLTLPDGTKR	21	+	+	+	+
1287	P21283	ATP6V1C1	V-type proton ATPase subunit C 1	QYETLAEMVVPR; DFQYNEEEMKADKEEMNR; IDCNLLEFK; VAQYMADVLEDSKDK; GVTQIDNDLK; VGTLDVLVGLSDELAK; LDAFVEGVVK; GNLQNLER; FQWDMAK; FNIPDLK; QFGPLVR	11	+	+	+	+
1288	P21291	CSRP1	Cysteine and glycine-rich protein 1	GYGYGQGAGTLSTDKGESLGIK; NLDSTTVAVHGEEIYCK; GLESTTLADKDGEIYCK; GYGYGQGAGTLSTDK; GFGFGQGAGALVHSE; KNLDSTTVAVHGEEIYCK; TVYFAEEVQCEGNSFHK; SCFLCMVCK; CSQAVYAAEK; GLESTTLADK; HEEAPGHRPTTNPNASK	11	+	+	+	+
1289	P21333	FLNA	Filamin-A	EAMQQADDWLGIPQVITPEEIVDPNVDEHSVMTYLSQFPK; VGSAADIPINISETDLSLLTATVVPPSGR; VEYTPYEEGLHSVDVTYDGSPVPSSPFQVPVTEGCDPSR; GLVEPVDVVDNADGTQTVNYVPSR; YWPQEAGEYAVHVLCNSEDIR; GDGMYKVEYTPYEEGLHSVDVTYDGSPVPSSPFQVPVTEGCDPSR; VGEPGHGGDPGLVSAYGAGLEGGVTGNPAEFVVNTSNAGAGALSVTIDGPSK; DAGEGGLSLAIEGPSKAEISCTDNQDGTCSVSYLPVLPGDYSILVK; DLGDGVYGFEYYPMVPGTYIVTITWGGQNIGR; ASGPGLNTTGVPASLPVEFTIDAK; EEGPYEVEVTYDGVPVPGSPFPLEAVA…	150	+	+	+	+
1290	P21397	MAOA	Amine oxidase [flavin-containing] A	VTEKDIWVQEPESK; LLTEYGVSVLVLEAR; ASIAGHMFDVVVIGGGISGLSAAK; NEHVDYVDVGGAYVGPTQNR; YVINAIPPTLTAK; DIWVQEPESK; IFSVTNGGQER; IFFAGTETATK; EIPTDAPWEAQHADK; DVPAVEITHTFWER; IMDLLGDQVK	20	+	+	+	+
1291	P21399	ACO1	Cytoplasmic aconitate hydratase	VILQDFTGVPAVVDFAAMR; SNLVGMGVIPLEYLPGENADALGLTGQER; SIVDAYVLLNLGDSVTTDHISPAGNIAR; IETVNESWNALATPSDK; SPPFFENLTLDLQPPK; INPVCPADLVIDHSIQVDFNR; QAPQTIHLPSGEILDVFDAAER; DFNDPSQDPDFTQVVELDLK; YQQAGLPLIVLAGK; IIPPGSGIIHQVNLEYLAR; AVDAGLNVMPYIK; NIEVPFKPAR; DIWPTRDEIQAVER; YTIIIPENLKPQMK; TVVPCCSGPK; QYVIPGMFK; NQDLEFER; AVLAESYER; DFESCLGAK; NCDEFLVK; KAVDAGLNVMPYIK; KQDIENILHWNVTQHK; IDFEKEPLGVNAK; D…	31	+	+	+	+
1292	P21589	NT5E	5'-nucleotidase	ETPFLSNPGTNLVFEDEITALQPEVDKLK; YDAMALGNHEFDNGVEGLIEPLLK; VLPVGDEVVGIVGYTSK; GVDVVVGGHSNTFLYTGNPPSK; TIVYLDGSSQSCR; ECNMGNLICDAMINNNLR; YPFIVTSDDGR; HDSGDQDINVVSTYISK; IIALGHSGFEMDK; GAEVAHFMNALR; LDVLCTK	11		+
1293	P21695	GPD1	Glycerol-3-phosphate dehydrogenase [NAD(+)], cytoplasmic	LPPNVVAVPDVVQAAEDADILIFVVPHQFIGK; IVGGNAAQLAQFDPR; VCIVGSGNWGSAIAK; LGIPMSVLMGANIASEVADEK; VCYEGQPVGEFIHCLQNHPEHM; LGLMEMIAFAK; ELMQTPNFR; KLTEIINTQHENVK; KVCIVGSGNWGSAIAK; VTMWVFEEDIGGKK; GLVDKFPLFMAVYK; LTEIINTQHENVK; LISEVIGER; ANATGISLIK; GVDEGPNGLK; DPAQGQLLK	16	+		+	+
1294	P21741	MDK	Midkine	KGGPGSECAEWAWGPCTPSSK; FENWGACDGGTGTK; YNAQCQETIR; YKFENWGACDGGTGTK; DCGVGFR	5		+		+
1295	P21757	MSR1	Macrophage scavenger receptor types I and II	FNDILLQLSTLFSSVQGHGNAIDEISK; MEQWDHFHNQQEDTDSCSESVK	2	+	+
1296	P21796	VDAC1	Voltage-dependent anion-selective channel protein 1	WNTDNTLGTEITVEDQLAR; SENGLEFTSSGSANTETTK; TDEFQLHTNVNDGTEFGGSIYQK; TKSENGLEFTSSGSANTETTK; EHINLGCDMDFDIAGPSIR; YQIDPDACFSAK; VNNSSLIGLGYTQTLKPGIK; LTFDSSFSPNTGK; WTEYGLTFTEK; KLETAVNLAWTAGNSNTR; VTQSNFAVGYK; LTLSALLDGK; LTFDSSFSPNTGKK; GYGFGLIK	14	+	+	+	+
1297	P21810	BGN	Biglycan	NMNCIEMGGNPLENSGFEPGAFDGLK; DLPETLNELHLDHNKIQAIELEDLLR; AYYNGISLFNNPVPYWEVQPATFR; NMNCIEMGGNPLENSGFEPGAFDGLK; EISPDTTLLDLQNNDISELRK; MIENGSLSFLPTLR; GLQHLYALVLVNNK; VGVNDFCPMGFGVK; VGVNDFCPMGFGVK; EISPDTTLLDLQNNDISELR; DDFKGLQHLYALVLVNNK; NHLVEIPPNLPSSLVELR; IQAIELEDLLR; VGVNDFCPMGFGVKR; VVQCSDLGLK; LAIQFGNYK; LGLGHNQIR; VPSGLPDLK; DLPETLNELHLDHNK	17	+	+	+	+
1298	P21912	SDHB	Succinate dehydrogenase [ubiquinone] iron-sulfur subunit, mitochondrial	DLVPDLSNFYAQYK; YLGPAVLMQAYR; QQYLQSIEER; WDPDKAGDKPHMQTYEVDLNK; AGDKPHMQTYEVDLNK; CGPMVLDALIK; NEVDSTLTFR; LQDPFSLYR; IKNEVDSTLTFR; IYPLPHMYVIK; DDFTEER; SIEPYLK	12	+	+	+	+
1299	P21926	CD9	CD9 antigen	AIHYALNCCGLAGGVEQFISDICPK; KDVLETFTVK; DVLETFTVK; EVQEFYKDTYNK; EVQEFYK	5	+	+	+	+
1300	P21953	BCKDHB	2-oxoisovalerate dehydrogenase subunit beta, mitochondrial	VCGYDTPFPHIFEPFYIPDK; GLLLSCIEDKNPCIFFEPK; TIIPWDVDTICK; SGDLFNCGSLTIR; LGVSCEVIDLR; MNLFQSVTSALDNSLAK	6	+	+	+	+
1301	P21964	COMT	Catechol O-methyltransferase	GSSCFECTHYQSFLEYR; ILNHVLQHAEPGNAQSVLEAIDTYCEQK; IVDAVIQEHQPSVLLELGAYCGYSAVR; LITIEINPDCAAITQR; VTLVVGASQDIIPQLK; KGTVLLADNVICPGAPDFLAHVR; GTVLLADNVICPGAPDFLAHVR; KYDVDTLDMVFLDHWK; DKVTLVVGASQDIIPQLK; YDVDTLDMVFLDHWK; YLPDTLLLEECGLLR; EWAMNVGDKK; AIYKGPGSEAGP; KKYDVDTLDMVFLDHWK; EWAMNVGDK; EVVDGLEK; MVDFAGVK	17	+	+	+	+
1302	P21980	TGM2	Protein-glutamine gamma-glutamyltransferase 2	NYEASVDSLTFSVVTGPAPSQEAGTK; DAVEEGDWTATVVDQQDCTLSLQLTTPANAPIGLYR; WDNNYGDGVSPMSWIGSVDILR; KLVAEVSLQNPLPVALEGCTFTVEGAGLTEEQK; SEMIWNFHCWVESWMTRPDLQPGYEGWQALDPTPQEK; LVAEVSLQNPLPVALEGCTFTVEGAGLTEEQK; VGQSMNMGSDFDVFAHITNNTAEEYVCR; YDAPFVFAEVNADVVDWIQQDDGSVHK; QEYVLTQQGFIYQGSAK; VVSGMVNCNDDQGVLLGR; VVSGMVNCNDDQGVLLGR; EGDLSTKYDAPFVFAEVNADVVDWIQQDDGSVHK; VVTNYNSAHDQNSNLLIEYFR; TVSYNGILGPECGTK; YLLNLNL…	41	+	+	+	+
1303	P22033	MUT	Methylmalonyl-CoA mutase, mitochondrial	GDVGMAGVAIDTVEDTK; AHCQTSGWSLTEQDPYNNIVR; TGLQAGLTIDEFAPR; NTQIIIQEESGIPK; QYAGFSTVEESNK; LINEIEEMGGMAK; DTMDLPEELPGVKPFTR; IIADIFEYTAK; AAVQVLDDIEK; AGQQGLSVAFDLATHR; TLVPELIK	11	+	+	+	+
1304	P22059	OSBP	Oxysterol-binding protein 1	GATVLPANTPGNVGSGK; GVVGPGPAAIAALGGGGAGPPVVGGGGGR; VEDLSTCNDLIAK; ATEDGTPYDPYK; VQPVIGENGGDAR; TSKPFNPLLGETFELDR; ITSNAMINACR; SLSELESLKLPAESNEK; LTEDLEYHELLDR; SLCEQVSHHPPAAAHHAESK; WVTALELAK; SLSELESLK; IRLEETLEQLAK; VHFALLGTWDEK; DFLMLAQTHSK; ALWFER	16	+	+	+	+
1305	P22061	PCMT1	Protein-L-isoaspartate(D-aspartate) O-methyltransferase	LILPVGPAGGNQMLEQYDK; LILPVGPAGGNQMLEQYDKLQDGSIK; MGYAEEAPYDAIHVGAAAPVVPQALIDQLKPGGR; ALDVGSGSGILTACFAR; ELVDDSVNNVR; KDDPTLLSSGR; VFEVMLATDR; MKPLMGVIYVPLTDK; DDPTLLSSGR; TDKVFEVMLATDR; SGGASHSELIHNLR; MKPLMGVIYVPLTDKEK; VQLVVGDGR; VIGIDHIK; SGGASHSELIHNLRK	15	+	+	+	+
1306	P22087	FBL	rRNA 2'-O-methyltransferase fibrillarin	ANCIDSTASAEAVFASEVK; VLYLGAASGTTVSHVSDIVGPDGLVYAVEFSHR; MQQENMKPQEQLTLEPYER; ANCIDSTASAEAVFASEVKK; TNIIPVIEDAR; DHAVVVGVYRPPPK; HEGVFICR; VSISEGDDKIEYR; IVALNAHTFLR	9	+	+	+	+
1307	P22090	RPS4Y1	40S ribosomal protein S4, Y isoform 1	FDTGNLCMVIGGANLGR; ECLPLIVFLR; YALTGDEVK; HWMLDK; HPGSFDVVHVK; GIPHLVTHDAR	6	+	+
1308	P22102	GART	Phosphoribosylamine--glycine ligase;Phosphoribosylformylglycinamidine cyclo-ligase;Phosphoribosylglycinamide formyltransferase;Trifunctional purine biosynthetic protein adenosine-3	SAGVQCFGPTAEAAQLESSK; LLEGDGGPNTGGMGAYCPAPQVSNDLLLK; GVEITGFPEAQALGLEVFHAGTALK; AFTKPEEACSFILSADFPALVVK; FGDPECQVILPLLK; QVLVAPGNAGTACSEK; KIEFVVVGPEAPLAAGIVGNLR; SAGVQCFGPTAEAAQLESSKR; VFSWLQQEGHLSEEEMAR; ESGVDIAAGNMLVK; ISNTAISISDHTALAQFCK; VDLGGFAGLFDLK; LGVDLDAQTWR; ENLISALEEAK; AAGFKDPLLASGTDGVGTK; AFAHITGGGLLENIPR; AVQEIMQEK; GDTVATLSER; HGIPTAQWK; EQTEQILR; MLNIHPSLLPSFK; VLEFNCR; ENLISALE…	27	+	+	+	+
1309	P22105	TNXB	Tenascin-X	VGPVSAVGVTAPEEESPDAPLAK; VSYQLADGGEPQSVQVDGQAR; LSWTVPEGQFDSFVVQFK; LSWTVAQGPFDSFMVQYK; DGYAGEDCGEEVPTIEGMR; EEPPRPEFLEQPLLGELTVTGVTPDSLR; WTVPEGEFDSFVIQYK; VVWTAQPDTFAYFQLR; DAQGQPQAVPVAGDENEVTVPGLDPDRK; LNWEAPPGAFDSFLLR; GHGLCEDGVCVCDAGYSGEDCSTR; CVCEDGYSGEDCGVR; CVCDPGYTGEDCGTR; CVCNPGYTGEDCGVR; GLKEQCTGGCCPASAQAGTGQTDVR; CVCNPGFTGEDCGSR; LGELWVTDPTPDSLR; VGGEESEVTVGGLEPGR; GFEESEPLTGFLTTVPDGP…	96	+	+	+	+
1310	P22234	PAICS	Multifunctional protein ADE2;Phosphoribosylaminoimidazole carboxylase;Phosphoribosylaminoimidazole-succinocarboxamide synthase	DDANNDPQWSEEQLIAAK; VELFFKDDANNDPQWSEEQLIAAK; AEYEGDGIPTVFVAVAGR; KCGETAFIAPQCEMIPIEWVCR; EIVLADVIDNDSWR; SWLPQNCTLVDMK; TKEVYELLDSPGK; IKAEYEGDGIPTVFVAVAGR; ACGNFGIPCELR; EVYELLDSPGK; ASILNTWISLK; EVTPEGLQMVK; VVVLMGSTSDLGHCEK; ITSCIFQLLQEAGIK; DLKEVTPEGLQMVK; NFEWVAER	16	+	+	+	+
1311	P22304	IDS	Iduronate 2-sulfatase;Iduronate 2-sulfatase 14 kDa chain;Iduronate 2-sulfatase 42 kDa chain	YSNFDVATHVPLIFYVPGR; IMGYSIR	2	+
1312	P22307	SCP2	Non-specific lipid-transfer protein	HSVNNPYSQFQDEYSLDEVMASK; AVEILAQEMMTDLPSSFEEK; GHPLGATGLAQCAELCWQLR; KADCTITMADSDFLALMTGK; ADCTITMADSDFLALMTGK; KLEEEGEQFVK; LQNLQLQPGNAK; WVINPSGGLISK; YGLSAHPVAPQMFGYAGK; MNPQSAFFQGK; MGFPEAASSFR; EATWVVDVK; ITGNMGLAMK; KIGGIFAFK; KLEEEGEQFVKK; HVDLLINK; IGGIFAFK	17	+	+	+	+
1313	P22314	UBA1	Ubiquitin-like modifier-activating enzyme 1	IYDDDFFQNLDGVANALDNVDAR; VLGPYTFSICDTSNFSDYIR; FMPIMQWLYFDALECLPEDKEVLTEDK; CPHPLTFDVNNPLHLDYVMAAANLFAQTYGLTGSQDR; SLVASLAEPDFVVTDFAK; NEEDAAELVALAQAVNAR; HQYYNQEWTLWDR; KLAYVAAGDLAPINAFIGGLAAQEVMK; HQYYNQEWTLWDRFEVQGLQPNGEEMTLK; FEVQGLQPNGEEMTLK; ALPAVQQNNLDEDLIR; NFAMIGLGCGEGGEIIVTDMDTIEK; LAYVAAGDLAPINAFIGGLAAQEVMK; QLLHNFPPDQLTSSGAPFWSGPK; GNVQVVIPFLTESYSSSQDPPEK; AVTLHDQGTAQWADLSSQFYLR; YDGQ…	46	+	+	+	+
1314	P22352	GPX3	Glutathione peroxidase 3	NSCPPTSELLGTSDR; QEPGENSEILPTLK; FLVGPDGIPIMR; YVRPGGGFVPNFQLFEK; MDILSYMR; LFWEPMK; FYTFLK	7	+	+	+	+
1315	P22392	NME2	Nucleoside diphosphate kinase B	EISLWFKPEELVDYK; SAEKEISLWFKPEELVDYK; YMHSGPVVAMVWEGLNVVK; YMNSGPVVAMVWEGLNVVK; FMQASEDLLKEHYVDLK; TFIAIKPDGVQR; VMLGETNPADSKPGTIR; VMLGETNPADSKPGTIR; FMQASEDLLK; DRPFFPGLVK; DRPFFAGLVK; NIIHGSDSVK; GDFCIQVGR; GLVGEIIKR; QHYIDLK; EHYVDLK; GLVGEIIK	16	+	+	+	+
1316	P22528	SPRR1B	Cornifin-B	VPEPCPSIVTPAPAQQK; QPCTPPPQLQQQQVK; QPCQPPPQEPCIPK; VPEPCQPK	4		+		+
1317	P22532	SPRR2D	Small proline-rich protein 2D	YPPVTPSPPCQPK; CPEPCPPPKCPEPCPSPK; CPQPCPPQQCQQK; CPEPCPPPK; QPCQPPPVCPTPK	5		+		+
1318	P22570	FDXR	NADPH:adrenodoxin oxidoreductase, mitochondrial	ALEIPGEELPGVCSAR; TPQICVVGSGPAGFYTAQHLLK; NVINTFTQTAHSGR	3	+	+	+	+
1319	P22626	HNRNPA2B1	Heterogeneous nuclear ribonucleoproteins A2/B1	NMGGPYGGGNYGPGGSGGSGGYGGR; KLFIGGLSFETTEESLR; LFIGGLSFETTEESLR; GFGFVTFDDHDPVDK; EDTEEHHLRDYFEEYGKIDTIEIITDR; GFGDGYNGYGGGPGGGNFGGSPGYGGGR; GFGFVTFDDHDPVDKIVLQK; DYFEEYGKIDTIEIITDR; NMGGPYGGGNYGPGGSGGSGGYGGR; EDTEEHHLRDYFEEYGK; GFGFVTFSSMAEVDAAMAARPHSIDGR; GGGGNFGPGPGSNFR; QEMQEVQSSR; RGFGFVTFDDHDPVDK; QEMQEVQSSR; RGFGFVTFDDHDPVDKIVLQK; IDTIEIITDR; LTDCVVMRDPASKR; NYYEQWGK; TLETVPLER; DYFEEYGK; G…	27	+	+	+	+
1320	P22676	CALB2	Calretinin	ELENFFQELEK; LLPVQENFLLK; LQEYTQTILR; SGYIEANELK; SGYIDEHELDALLK; MFDLNGDGK; SVMSLAEAGK; GFLSDLLK	8	+	+	+
1321	P22692	IGFBP4	Insulin-like growth factor-binding protein 4	EDARPVPQGSCQSELHR; GELDCHQLADSFRE	2	+	+
1322	P22694	PRKACB	cAMP-dependent protein kinase catalytic subunit beta	KWENPTQNNAGLEDFER	7		+	+	+
1323	P22695	UQCRC2	Cytochrome b-c1 complex subunit 2, mitochondrial	ATAAPAGAPPQPQDLEFTK; SMAASGNLGHTPFVDEL; TIAQGNLSNTDVQAAK; NALANPLYCPDYR; VTSEELHYFVQNHFTSAR; ENMAYTVECLR; WEVADLQPQLK; LPNGLVIASLENYSPVSR; QVAEQFLNMR; AVAFQNPQTHVIENLHAAAYR; YEDFSNLGTTHLLR; RWEVADLQPQLK; MALIGLGVSHPVLK	13	+	+	+	+
1324	P22748	CA4	Carbonic anhydrase 4	YLGSLTTPTCDEK; ASISGGGLPAPYQAK; QSPINIVTTK; EQILAFSQK; QLHLHWSDLPYK; FFFSGYDK; LYYDKEQTVSMK; DNVRPLQQLGQR; VVWTVFR	9	+		+
1325	P22792	CPN2	Carboxypeptidase N subunit 2	TLNLAQNLLAQLPEELFHPLTSLQTLK; LLNIQTYCAGPAYLK; SQCTYSNPEGTVVLACDQAQCR; VVFLNTQLCQFRPDAFGGLPR; LSNNALSGLPQGVFGK; AGGSWDLAVQER; DHLGFQVTWPDESK; LELLSLSK; DLEELVK	9	+	+	+	+
1326	P22830	FECH	Ferrochelatase, mitochondrial	QLTLSCPLCVNPVCR; TGILMLNMGGPETLGDVHDFLLR; GDPYPQEVSATVQK; YVHPLTEEAIEEMERDGLER; LEYCNPYR; ALADLVHSHIQSNELCSK; ECGVENIR	7	+	+	+	+
1327	P22894	MMP8	Neutrophil collagenase	GNQYWALSGYDILQGYPK; DAFELWSVASPLIFTR; CGVPDSGGFMLTPGNPK; FYQLPSNQYQSTR; DISNYGFPSSVQAIDAAVFYR; NYTPQLSEAEVER; TYFFVNDQFWR; VDAVFQQEHFFHVFSGPR; YYAFDLIAQR; QFMEPGYPK; DLIFLFK; GEILFFK	12	+	+	+	+
1328	P22897	MRC1	Macrophage mannose receptor 1	SDGWLWCGTTTDYDTDKLFGYCPLK; GDPTMSWNDINCEHLNNWICQIQK; DSTFSAWTGLNDVNSEHTFLWTDGR; FEGSESLWNKDPLTSVSYQINSK; ACIGFGGNLVSIQNEK; YLNWLPGSPSAEPGK; DLVGNIEQNEHSVI; NFGDLVSIQSESEK; WVSESQIMSVAFK; FQWHEAETYCK; ALGGDLASINNKEEQQTIWR; GTFQWTIEEEVR; YFWTGLSDIQTK; NWGQASLECLR; GEDLFFNYGNR; IYGTTDNLCSR; NDCVALHASSGFWSNIHCSSYK; YEQAFLTSFVGLRPEK; TGIAGGLWDVLK; SQGPEIVEVEK; WENLECVQK; YTNWAADEPK; WYADCTSAGR; ALGGDL…	37	+	+	+	+
1329	P23083		Ig heavy chain V-I region V35	DTSISTAYMELSR; INPNSGGTNYAQK; SDDTVVYYCAR; QAPGQGLEWMGR; QAPGQGLEWMGR; ASGYTFTGYYMHWVR	5	+	+	+	+
1330	P23109	AMPD1	AMP deaminase 1	EPLMEEYAIAAQVFKLSTCDMCEVAR; KVDTHIHAAACMNQK	2		+		+
1331	P23141	CES1	Liver carboxylesterase 1	TVIGDHGDELFSVFGAPFLK; LSEDCLYLNIYTPADLTK; FVSLEGFAQPVAIFLGIPFAKPPLGPLR; QEFGWLIPMQLMSYPLSEGQLDQK; ESQPLLGTVIDGMLLLK; DKEVAFWTNLFAK; AISESGVALTSVLVK; DAGAPTYMYEFQYRPSFSSDMKPK; DAGAPTYMYEFQYRPSFSSDMKPK; TTTSAVMVHCLR; NGNPNGEGLPHWPEYNQK; AGQLISELFTNR; EVAFWTNLFAK; TEEELLETTLK; KGDVKPLAEQIAITAGCK; FLSLDLQGDPR; GDVKPLAEQIAITAGCK; LGIWGFFSTGDEHSR; FTPPQPAEPWSFVK; KAVEKPPQTEHIEL; TPEELQAER; YLGGTDDTVK; …	32	+		+	+
1332	P23142	FBLN1	Fibulin-1	SQETGDLDVGGLQETDKIIEVEEEQEDPYLNDR; GYQLSDVDGVTCEDIDECALPTGGHICSYR; MVQEQCCHSQLEELHCATGISLANEQDR; DIDECESGIHNCLPDFICQNTLGSFR; IIEVEEEQEDPYLNDR; DSSCGTGYELTEDNSCK; CVDVDECAPPAEPCGK; SQETGDLDVGGLQETDK; RGYQLSDVDGVTCEDIDECALPTGGHICSYR; MVQEQCCHSQLEELHCATGISLANEQDR; AITPPHPASQANIIFDITEGNLR; SCRPNDVTCVFDPVHTISHTVISLPTFR; CLAFECPENYR; LGESCINTVGSFR; MCVDVNECQR; MCVDVNECQR; DCSLPYATESK; YMDGMTVGVVR; TGYY…	25	+	+	+	+
1333	P23193	TCEA1	Transcription elongation factor A protein 1	SADEPMTTFVVCNECGNR; LLDGPSTEKDLDEK; KQSTDEEVTSLAK; TGGTQTDLFTCGK; MTAEEMASDELK; QSTDEEVTSLAK; NCTYTQVQTR; MTAEEMASDELKEMR; KLLDGPSTEKDLDEK; KNAAGALDLLK; KKEPAITSQNSPEAR; KLLDGPSTEK; DTYVSSFPR; NIPMTLELLQSTR; NAAGALDLLK; IGMSVNAIR; LLDGPSTEK; MEDEVVR; EMLAAALR	19	+	+	+	+
1334	P23219	PTGS1	Prostaglandin G/H synthase 1	ALGHGVDLGHIYGDNLER	3		+
1335	P23229	ITGA6	Integrin alpha-6;Integrin alpha-6 heavy chain;Integrin alpha-6 light chain;Processed integrin alpha-6	IEDDMDGGDWSFCDGR; LIATFPDTLTYSAYR; LETTSNQDNLAPITAK; VINLGKPLTNLGTATLNIQWPK; EGCGDDNVCNSNLK; FGSCQQGVAATFTK; LRPIPITASVEIQEPSSR; TGGLYSCDITAR; YTQELTLK; DSMFGIAVK; GVPELVLK	11	+	+	+	+
1336	P23246	SFPQ	Splicing factor, proline- and glutamine-rich	CSEGVFLLTTTPRPVIVEPLEQLDDEDGLPEK; LFVGNLPADITEDEFK; MGGGGAMNMGDPYGSGGQK; NLSPYVSNELLEEAFSQFGPIER; MEELHNQEMQK; DAKDKLESEMEDAYHEHQANLLR; SEEKISDSEGFK; FGQGGAGPVGGQGPR; LFVGNLPADITEDEFKR; SPPPGMGLNQNR; YGEPGEVFINK; DKLESEMEDAYHEHQANLLR; QHHPPYHQQHHQGPPPGGPGGR; FAQHGTFEYEYSQR; FATHAAALSVR; GMGPGTPAGYGR; RMEELHNQEMQK; AELDDTPMR; EEEMMIR; AVVIVDDR; ISDSEGFK; MGYMDPR; RMEELHNQEMQKR; RREEEMMIR; GIVEFASK…	25	+	+	+	+
1337	P23258	TUBG1	Tubulin gamma-1 chain	LYNPENIYLSEHGGGAGNNWASGFSQGEK; LHIQNPSFSQINQLVSTIMSASTTTLR; LHFLMTGYTPLTTDQSVASVR; DVFFYQADDEHYIPR; DNFDEMDTSR; EAFLEQFR; IHEDIFDIIDR; VIHSILNSPYAK	8	+	+	+	+
1338	P23284	PPIB	Peptidyl-prolyl cis-trans isomerase B	VIKDFMIQGGDFTR; SIYGERFPDENFK; HYGPGWVSMANAGK; DTNGSQFFITTVK; IEVEKPFAIAKE; TVDNFVALATGEK; DFMIQGGDFTR; IEVEKPFAIAK; LKHYGPGWVSMANAGK; DKPLKDVIIADCGK; VLEGMEVVR; VLEGMEVVR; DVIIADCGK; FPDENFK; VIFGLFGK; VYFDLR	15	+	+	+	+
1339	P23297	S100A1	Protein S100-A1	ELLQTELSGFLDAQK; ELLQTELSGFLDAQKDVDAVDK	2		+
1340	P23368	ME2	NAD-dependent malic enzyme, mitochondrial	IDSYQEPFTHSAPESIPDTFEDAVNILKPSTIIGVAGAGR; SEYDSLLPDVYEWPESASSPPVITE; ILGLGDLGVYGMGIPVGK; YCTFNDDIQGTAAVALAGLLAAQK; ALTSQLTDEELAQGR; CLFASGSPFGPVK; HISDSVFLEAAK; YIYIMGIQER; NTLIQFEDFGNHNAFR; DRTQQYDDLIDEFMK; DPFYMGLYQK; LCLYTACAGIRPDR; VTEYLYANK; GMAFTLQER; GLFISISDR; LFTPDVIR; SIVDNWPENHVK; IWMFDK	18	+	+	+	+
1341	P23381	WARS	Tryptophan--tRNA ligase, cytoplasmic;T1-TrpRS;T2-TrpRS	AAAGEDYKADCPPGNPAPTSNHGPDATEAEEDFVDPWTVQTSSAK; TFIFSDLDYMGMSSGFYK; ADCPPGNPAPTSNHGPDATEAEEDFVDPWTVQTSSAK; WLQDVFNVPLVIQMTDDEKYLWK; DLTLDQAYSYAVENAK; MSASDPNSSIFLTDTAK; MSASDPNSSIFLTDTAK; DRTDIQCLIPCAIDQDPYFR; IGYPKPALLHSTFFPALQGAQTK; ISFPAIQAAPSFSNSFPQIFR; WLQDVFNVPLVIQMTDDEK; KDYTSGAMLTGELK; TDIQCLIPCAIDQDPYFR; DMNQVLDAYENK; DMNQVLDAYENK; GIFGFTDSDCIGK; DYTSGAMLTGELK; KALIEVLQPLIAEHQAR; DMNQVLDA…	32	+	+	+	+
1342	P23396	RPS3	40S ribosomal protein S3	FVDGLMIHSGDPVNYYVDTAVR; GGKPEPPAMPQPVPTA; FGFPEGSVELYAEK; DEILPTTPISEQK; KPLPDHVSIVEPKDEILPTTPISEQK; ELAEDGYSGVEVR; GLCAIAQAESLR; IMLPWDPTGK; AELNEFLTR; TEIIILATR; KFVADGIFK; KPLPDHVSIVEPK; FVADGIFK; ELTAVVQK; FIMESGAK; ACYGVLR	16	+	+	+	+
1343	P23434	GCSH	Glycine cleavage system H protein, mitochondrial	MTLSNPSELDELMSEEAYEK; SCYEDGWLIK	2	+	+	+	+
1344	P23469	PTPRE	Receptor-type tyrosine-protein phosphatase epsilon	QQQQTGNHPITVHCSAGAGR; HLQTMHGTTTHFDK	2	+	+	+	+
1345	P23497	SP100	Nuclear autoantigen Sp-100	SEPVINNDNPLESNDEKEGQEATCSRPQIVPEPMDFR; SGLQLSLEQGTGENSFR; VIGQDHDFSESSEEEAPAEASSGALR; EMPCPLPCDEESPEAELHNHGIQINSCSVR; DTTSDKDDSLGSQQTNEQCAQK; LPLQESEEEER; MFTEDQGVDDR; VVYNVLSELEK; KDTTSDKDDSLGSQQTNEQCAQK; MFEDSQDSCR; LPLQESEEEEREER; NKVEISNAIK; TFPFLEGLR; LLYDIVFK; GKFEDMAK; NKVEISNAIKK; NLVPVQR	17	+	+	+	+
1346	P23526	AHCY	Adenosylhomocysteinase	GISEETTTGVHNLYK; ALDIAENEMPGLMR; DGPLNMILDDGGDLTNLIHTK; SKFDNLYGCR; VPAINVNDSVTK; QAQYLGMSCDGPFKPDHYR; VAVVAGYGDVGK; VADIGLAAWGR; KALDIAENEMPGLMR; WLNENAVEK; RATDVMIAGK; YPQLLPGIR; FDNLYGCR	20	+	+	+	+
1347	P23528	CFL1	Cofilin-1	ESKKEDLVFIFWAPESAPLK; EILVGDVGQTVDDPYATFVK; NIILEEGKEILVGDVGQTVDDPYATFVK; KEDLVFIFWAPESAPLK; EDLVFIFWAPESAPLK; KNIILEEGKEILVGDVGQTVDDPYATFVK; HELQANCYEEVK; LTGIKHELQANCYEEVK; LGGSAVISLEGKPL; YALYDATYETK; HELQANCYEEVKDR; AVLFCLSEDK; LTGIKHELQANCYEEVKDR; KNIILEEGK; KAVLFCLSEDKK; NIILEEGK; AVLFCLSEDKK	17	+	+	+	+
1348	P23588	EIF4B	Eukaryotic translation initiation factor 4B	YAALSVDGEDENEGEDYAE; GFGYAEFEDLDSLLSALSLNEESLGNRR; SPPYTAFLGNLPYDVTEESIKEFFR; SLENETLNKEEDCHSPTSKPPKPDQPLK; SPPYTAFLGNLPYDVTEESIK; VAPAQPSEEGPGR; ARPATDSFDDYPPR; VMPAPPPKENAWVK; AASIFGGAKPVDTAAR; VAPAQPSEEGPGRK; VDVADQAQDKDR; DENKVDGMNAPK; RGDDSFGDKYR; VDVADQAQDKDRDDR; SILPTAPR; VMPAPPPK; GLNISAVR; DSDKTDTDWR; DDYSRDDYR	19	+	+	+	+
1349	P23634	ATP2B4	Plasma membrane calcium-transporting ATPase 4	YGDLLPADGILIQGNDLK; EASDIILTDDNFTSIVK; TPLLDEEEEENPDK; QVVAVTGDGTNDGPALK; TSPVEGLSGNPADLEK; TECALLGFVTDLK; DALTQINVHYGGVQNLCSR; EGDFGCTVMELR; TVIEPMACDGLR; HLDACETMGNATAICSDK; TPLLDEEEEENPDKASK; DAEGLDEIDHAEMELR; MVTGDNINTAR; VLPANSMAESR; SLDKDPMLLSGTHVMEGSGR; IDESSLTGESDHVK; IDESSLTGESDHVKK	17	+	+	+	+
1350	P23743	DGKA	Diacylglycerol kinase alpha	WGGGYEGQNLAK; ALPCEVSTYAK; TCVPDLSDK	3		+		+
1351	P23786	CPT2	Carnitine O-palmitoyltransferase 2, mitochondrial	GNFYIFDVLDQDGNIVSPSEIQAHLK; DSTQTPAVTPQSQPATTDSTVTVQK; YILSDSSPAPEFPLAYLTSENR; TLTIDCVQFQR; TETIRPASVYTK; ALEDMFDALEGK; LMSSGNEESLR; YLSAQKPLLNDGQFR; HSAGELQQMMVECSK; SEYNDQLTR; SIVPTMHYQDSLPR; AGLLEPEVFHLNPAK; EAAMGQGFDR; ATNMTVSAIR; EFLQCVEK; FFNEVFK; SFNLIIAK; DIWAELR; ELHEQLVALDK; SDTITFK	20	+	+	+	+
1352	P23919	DTYMK	Thymidylate kinase	LSQGVTLVVDR; SIEAVHEDIR; YENGAFQER; LLSSYLQK; TATEKPLGELWK; KLVEALCAAGHR	6	+	+		+
1353	P23946	CMA1	Chymase	ISHYRPWINQILQAN; DFDHNLQLCVGNPR; FCGGFLIR; NFVLTAAHCAGR	4	+		+	+
1354	P24043	LAMA2	Laminin subunit alpha-2	VAPQQDDLDSPQQISISNAEAR; GCDECFCSGVSNR; GCVPCNCNSFGSK; VTADGEQTGQDAER; GYEGQYCER; HPITNAIDGK; EDLHLEPFYWK	7		+	+	+
1355	P24158	PRTN3	Myeloblastin	TQEPTQQHFSVAQVFLNNYDAENK; GNPGSHFCGGTLIHPSFVLTAAHCLR; VALYVDWIR; LFPDFFTR; LVNVVLGAHNVR	5	+	+	+	+
1356	P24347	MMP11	Stromelysin-3	FPWQLVQEQVR; YPLSLSPDDCR; VWSDVTPLTFTEVHEGR	3				+
1357	P24390	KDELR1	ER lumen protein-retaining receptor 1	TGEAETITSHYLFALGVYR; ATYDGNHDTFR	2	+	+
1358	P24534	EEF1B2	Elongation factor 1-beta	SYIEGYVPSQADVAVFEAVSSPPPADLCHALR; KLQIQCVVEDDKVGTDMLEEQITAFEDYVQSMDVAAFNK; YGPADVEDTTGSGATDSKDDDDIDLFGSDDEEESEEAKR; SSILLDVKPWDDETDMAK; SSILLDVKPWDDETDMAKLEECVR; YGPADVEDTTGSGATDSK; SPAGLQVLNDYLADK	11	+	+	+	+
1359	P24539	ATP5F1	ATP synthase F(0) complex subunit B1, mitochondrial	YGLIPEEFFQFLYPK; HVVQSISTQQEK; HVVQSISTQQEKETIAK; YGPFVADFADK; YGPFVADFADKLNEQK; NRLDYHISVQNMMR; QASIQHIQNAIDTEK; HYLFDVQR; LDYHISVQNMMR; EQEHMINWVEK; LAQLEEAK; RKEQEHMINWVEK	12	+	+	+	+
1360	P24557	TBXAS1	Thromboxane-A synthase	HMAPEFCSLEEGLPYLDMVIAETLR; FQACPETQVPLQLESK; LNEMVPLISQACDLLLAHLK; MFIVISEPDMIK; EAAQDCEVLGQR; YAESGDAFDIQR; DFLQMVLDAR; SVADSVLFLR; HSASPMGVQDFDIVR; DVFSSTGCKPNPSR	10	+	+		+
1361	P24593	IGFBP5	Insulin-like growth factor-binding protein 5	EPGCGCCMTCALAEGQSCGVYTER; ALSMCPPSPLGCELVK; EHEEPTTSEMAEETYSPK; HMEASLQELK; GICWCVDK	5		+
1362	P24666	ACP1	Low molecular weight phosphotyrosine protein phosphatase	QLIIEDPYYGNDSDFETVYQQCVR; VDSAATSGYEIGNPPDYR; EDFATFDYILCMDESNLR; LVTDQNISENWR; SVLFVCLGNICR; IELLGSYDPQK; KLVTDQNISENWR	7	+	+	+	+
1363	P24752	ACAT1	Acetyl-CoA acetyltransferase, mitochondrial	QAVLGAGLPISTPCTTINK; IVAFADAAVEPIDFPIAPVYAASMVLK; EAYMGNVLQGGEGQAPTR; TPIGSFLGSLSLLPATK; EEVKEAYMGNVLQGGEGQAPTR; NEQDAYAINSYTR; VNINGGAVSLGHPIGMSGAR; LGSIAIQGAIEK; GQPDVVVKEDEEYK; IVGHLTHALK; DGLTDVYNK; EVVIVSATR; MLEIDPQK; FGNEVIPVTVTVK; GQPDVVVKEDEEYKR; LNVTPLAR; IHMGSCAENTAK; LEDLIVK	18	+	+	+	+
1364	P24821	TNC	Tenascin	TVSGNTVEYALTDLEPATEYTLR; CVNGQCVCDEGYTGEDCSQLR; VPGDQTSTIIQELEPGVEYFIR; GLCVDGQCVCEDGFTGPDCAELSCPNDCHGQGR; CVENECVCDEGFTGEDCSELICPNDCFDR; CIDGQCICDDGFTGEDCSQLACPSDCNDQGK; SFSTFDKDTDSAITNCALSYK; CEEGQCVCDEGFAGVDCSEK; TTIDLTEDENQYSIGNLKPDTEYEVSLISR; CICNEGYSGEDCSEVSPPK; EDKESNPATINAATELDTPK; DVTDTTALITWFKPLAEIDGIELTYGIK; CVDGQCICHEGFTGLDCGQHSCPSDCNNLGQCVSGR; TPVLSAEASTGETPNLGEVVVAEVGWDALK; TTLTGLRP…	85		+		+
1365	P24844	MYL9	Myosin regulatory light polypeptide 9	NPTDEYLEGMMSEAPGPINFTMFLTMFGEK; ATSNVFAMFDQSQIQEFK; ELLTTMGDRFTDEEVDEMYR; EAFNMIDQNRDGFIDKEDLHDMLASLGK; NAFACFDEEASGFIHEDHLR; FTDEEVDEMYR; FTDEEVDEMYR; ATSNVFAMFDQSQIQEFK; EAFNMIDQNR; GNFNYVEFTR; EAFNMIDQNR; LNGTDPEDVIR; ELLTTMGDR; ELLTTMGDR; DGFIDKEDLHDMLASLGK; DGFIDKEDLHDMLASLGK; EDLHDMLASLGK	12	+	+	+	+
1366	P24928	POLR2A	DNA-directed RNA polymerase II subunit RPB1	FGVEQPEGDEDLTK; YSPTSPTYSPTTPK; YSPTSPTYSPTSPK; NICEGGEEMDNK; IIITEDGEFK; AHNNELEPTPGNTLR; ISPWLLR	7		+	+	+
1367	P25098	ADRBK1	Beta-adrenergic receptor kinase 1	LLDSDQELYR; QGETLALNER; SLLEGLLQR; LGYLLFR	4		+	+	+
1368	P25205	MCM3	DNA replication licensing factor MCM3	DSEEPFSSVEIQAALSK; TPMENIGLQDSLLSR; LLNNAFEELVAFQR; IIKPVLTQESATYIAEEYSR; SVDVILDDDLVDK; DAQPSFSAEDIAK; CSVLAAANPVYGR; SEDESETEDEEEKSQEDQEQKR; GVVCIDEFDK; ELISDNQYR; LIVNVNDLR; DHQTITIQEMPEK; YVLCTAPR; VALLDVFR; VQVVGTYR; MVSAAFMK; RLEAGAMVLADR; ESQKVELSESR; TAIHEVMEQGR; LTESINR; EAHAQSIGMNR	21		+		+
1369	P25311	AZGP1	Zinc-alpha-2-glycoprotein	EIPAWVPFDPAAQITK; HVEDVPAFQALGSLNDLQFFR; AYLEEECPATLR; YSLTYIYTGLSK; QVEGMEDWKQDSQLQK; WEAEPVYVQR; CLAYDFYPGK; NILDRQDPPSVVVTSHQAPGEK; QDPPSVVVTSHQAPGEK; YYYDGKDYIEFNK; AGEVQEPELR; QVEGMEDWK; QKWEAEPVYVQR; IDVHWTR; AREDIFMETLK	15	+	+	+	+
1370	P25325	MPST	3-mercaptopyruvate sulfurtransferase	DGIEPGHIPGTVNIPFTDFLSQEGLEK; AGQPLQLLDASWYLPK; LGVGAATHVVIYDASDQGLYSAPR; ALVSAQWVAEALR; HIPGAAFFDIDQCSDR; TSPYDHMLPGAEHFAEYAGR; AFGHHAVSLLDGGLR; RFQVVDSR; AQLDPAFIK; SQPAPAEFR; TYEDIKENLESR; QNLPLSSGK	15	+	+	+	+
1371	P25398	RPS12	40S ribosomal protein S12	LVEALCAEHQINLIK; QAHLCVLASNCDEPMYVK; VVGCSCVVVK; TALIHDGLAR; LGEWVGLCK; ESQAKDVIEEYFK; DVIEEYFK; KVVGCSCVVVK	8	+	+	+	+
1372	P25445	FAS	Tumor necrosis factor receptor superfamily member 6	DITSDSENSNFR; IDEIKNDNVQDTAEQK	2	+	+	+	+
1373	P25685	DNAJB1	DnaJ homolog subfamily B member 1	NPFDTFFGQR; FKEIAEAYDVLSDPR; DGSDVIYPAR; KQDPPVTHDLR; ILTIEVK	8	+	+	+	+
1374	P25686	DNAJB2	DnaJ homolog subfamily B member 2	EGLTGTGTGPSR; AQHQDPGLGGTQEGAR; KALQWHPDKNPDNK	6	+	+	+	+
1375	P25705	ATP5A1	ATP synthase subunit alpha, mitochondrial	EVAAFAQFGSDLDAATQQLLSR; GMSLNLEPDNVGVVVFGNDK; NVQAEEMVEFSSGLK; FENAFLSHVVSQHQALLGTIR; ILGADTSVDLEETGR; LKEIVTNFLAGFEA; QGQYSPMAIEEQVAVIYAGVR; TGTAEMSSILEER; TGTAEMSSILEER; LYCIYVAIGQK; TSIAIDTIINQK; EIVTNFLAGFEA; HALIIYDDLSK; RTGAIVDVPVGEELLGR; VVDALGNAIDGK; GYLDKLEPSK; VVDALGNAIDGKGPIGSK; TGAIVDVPVGEELLGR; EAYPGDVFYLHSR; AVDSLVPIGR; RLTDADAMK; VLSIGDGIAR; GIRPAINVGLSVSR; ISVREPMQTGIK; EPMQTGIK; …	28	+	+	+	+
1376	P25774	CTSS	Cathepsin S	SGVYYEPSCTQNVNHGVLVVGYGDLNGK; LVSLSAQNLVDCSTEK; GNHCGIASFPSYPEI; GIDSDASYPYK; NSWGHNFGEEGYIR; HPSFFLYR; YTELPYGREDVLK; YTELPYGR; GPVSVGVDAR	9	+	+	+	+
1377	P25786	PSMA1	Proteasome subunit alpha type-1	DLEFTIYDDDDVSPFLEGLEERPQR; RPYGVGLLIAGYDDMGPHIFQTCPSANYFDCR; NQYDNDVTVWSPQGR; AQPAQPADEPAEKADEPMEH; AQPAQPADEPAEKADEPMEH; AQPAQPADEPAEK; ETLPAEQDLTTK; HMSEFMECNLNELVK; KAQPAQPADEPAEKADEPMEH; ALRETLPAEQDLTTK; ILHVDNHIGISIAGLTADAR; IHQIEYAMEAVK; LLCNFMR; THAVLVALK; FVFDRPLPVSR; NVSIGIVGK; LVSLIGSK	16	+	+	+	+
1378	P25787	PSMA2	Proteasome subunit alpha type-2	ESFEGQMTEDNIEVGICNEAGFRR; KLAQQYYLVYQEPIPTAQLVQR; ESFEGQMTEDNIEVGICNEAGFR; LAQQYYLVYQEPIPTAQLVQR; GYSFSLTTFSPSGK; YNEDLELEDAIHTAILTLK; LVQIEYALAAVAGGAPSVGIK; AANGVVLATEK; HIGLVYSGMGPDYR; SILYDER	10	+	+	+	+
1379	P25788	PSMA3	Proteasome subunit alpha type-3	ESLKEEDESDDDNM; CKDGVVFGVEK; AVENSSTAIGIR; SNFGYNIPLK; VFQVEYAMK; IIYIVHDEVKDK; DGVVFGVEK; HVGMAVAGLLADAR; IIYIVHDEVK	9	+	+	+	+
1380	P25789	PSMA4	Proteasome subunit alpha type-4	YLLQYQEPIPCEQLVTALCDIK; LYQVEYAMEAIGHAGTCLGILANDGVLLAAER; LNEDMACSVAGITSDANVLTNELR; ATCIGNNSAAAVSMLK; HYGFQLYQSDPSGNYGGWK; LLDEVFFSEK; QKEVEQLIK; RPFGVSLLYIGWDK; TTIFSPEGR; QAYTQFGGK; LSAEKVEIATLTR; VEIATLTR; EVEQLIK	13	+	+	+	+
1381	P25815	S100P	Protein S100-P	DLDANGDAQVDFSEFIVFVAAITSACHK; MTELETAMGMIIDVFSR; YSGSEGSTQTLTK; ELPGFLQSGK; ELPGFLQSGKDKDAVDK; ELPGFLQSGKDK	6	+	+	+	+
1382	P25912	MAX	Protein max	QNALLEQQVR; ATEYIQYMR; DSVPSLQGEK; NHTHQQDIDDLKR	4	+	+	+	+
1383	P25942	CD40	Tumor necrosis factor receptor superfamily member 5	GTSETDTICTCEEGWHCTSEACESCVLHR; EKQYLINSQCCSLCQPGQK; TDVVCGPQDR; YCDPNLGLR; SCSPGFGVK	5		+
1384	P25963	NFKBIA	NF-kappa-B inhibitor alpha	LEPQEVPR; ALTMEVIR	2		+
1385	P26006	ITGA3	Integrin alpha-3;Integrin alpha-3 heavy chain;Integrin alpha-3 light chain	LQSFFGGTVMGESGMK; YTQVLWSGSEDQR; NDPGHHIIEDMWLGVTVASQGPAGR; LELLLMDNLR; ECGPDNKCESNLQMR; HMGAVFLLSQEAGGDLR; SETVLTCATGR; EAGNPGSLFGYSVALHR; YTQVLWSGSEDQRR; AAFVSEQQQK; TGAVYLCPLTAHKDDCER; TVEDVGSPLK; YLLLAGAPR; GNSYMIQR; TGAVYLCPLTAHK	15	+	+	+	+
1386	P26010	ITGB7	Integrin beta-7	GEGATQLAPQR; LGFGSFVDK	2				+
1387	P26022	PTX3	Pentraxin-related protein PTX3	LTGFNIWDSVLSNEEIR; LTSALDELLQATR; ALAAVLEELR; MEGAEAQRPEEAGR; ADLHAVQGWAAR	5	+	+	+	+
1388	P26038	MSN	Moesin	EGILNDDIYCPPETAVLLASYAVQSK; IAQDLEMYGVNYFSIK; KTQEQLALEMAELTAR; TQEQLALEMAELTAR; TQEQLALEMAELTAR; EVWFFGLQYQDTK; KTANDMIHAENMR; AKFYPEDVSEELIQDITQR; ALTSELANARDESK; TANDMIHAENMR; FYPEDVSEELIQDITQR	48	+	+	+	+
1389	P26196	DDX6	Probable ATP-dependent RNA helicase DDX6	GPVKPTGGPGGGGTQTQQQMNQLK; SIEEQLGTEIKPIPSNIDK; DNIQAMVIVPTR; SLYVAEYHSEPVEDEKP; FMNSHLQKPYEINLMEELTLK; GNEFEDYCLK; NLVCTDLFTR; SGAYLIPLLER; VMATTGGTNLR; LDDTVHVVIATPGR; GNEFEDYCLKR; VHCLNTLFSR	12	+	+	+	+
1390	P26232	CTNNA2	Catenin alpha-2	LLEPLVTQVTTLVNTSNK; AHVLAASVEQATQNFLEK	9		+
1391	P26358	DNMT1	DNA (cytosine-5)-methyltransferase 1	YGQHPPDAVDEPQMLTNEK; AGVQADEDEDGDEKDEK; NQLCDLETK; LNLLHEFLQTEIK; VNPQISDEKDEDEKEEK; VARPLPAEEPER; DSLTEKECVK	7		+		+
1392	P26368	U2AF2	Splicing factor U2AF 65 kDa subunit	AMQAAGQIPATALLPTMTPDGLAVTPTPVPVVGSQMTR; LGGLTQAPGNPVLAVQINQDKNFAFLEFR; LFIGGLPNYLNDDQVKELLTSFGPLK; LFIGGLPNYLNDDQVK; RPHDYQPLPGMSENPSVYVPGVVSTVVPDSAHK; IFVEFTSVFDCQK; SVDETTQAMAFDGIIFQGQSLK; LGGLTQAPGNPVLAVQINQDK; SIEIPRPVDGVEVPGCGK; ELLTSFGPLK; NFAFLEFR; AMQGLTGR; YCDPDSYHR	13	+	+	+	+
1393	P26373	RPL13	60S ribosomal protein L13	LATQLTGPVMPVR; STESLQANVQR; VATWFNQPAR; TIGISVDPR; GFSLEELR; RVATWFNQPAR; NGMVLKPHFHK; VITEEEKNFK	8	+	+	+	+
1394	P26440	IVD	Isovaleryl-CoA dehydrogenase, mitochondrial	GSNTCELIFEDCK; ASGAVGLSYGAHSNLCINQLVR; GVYVLMSGLDLER; GSNTCELIFEDCKIPAANILGHENK; LVLAGGPLGLMQAVLDHTIPYLHVR; LYEIGAGTSEVR; IGHFQLMQGK; FLQEHLAPK; TDLAAVPASR; GITAFIVEK; GMPGFSTSK	11	+	+	+	+
1395	P26447	S100A4	Protein S100-A4	DNEVDFQEYCVFLSCIAMMCNEFFEGFPDK; LMSNLDSNRDNEVDFQEYCVFLSCIAMMCNEFFEGFPDK; ALDVMVSTFHK; SELKELLTR; LMSNLDSNR; LMSNLDSNR; TDEAAFQK; ELPSFLGK; ALDVMVSTFHK	7	+	+	+	+
1396	P26583	HMGB2	High mobility group protein B2	KKNEPEDEEEEEEEEDEDEEEEDEDEE; MSSYAFFVQTCR; MSSYAFFVQTCR; KLGEMWSEQSAK; LGEMWSEQSAK; YEKDIAAYR; KHPDSSVNFAEFSK; IKSEHPGLSIGDTAK; RPPSAFFLFCSEHRPK; SEHPGLSIGDTAK; IKSEHPGLSIGDTAKK	10	+	+	+	+
1397	P26599	PTBP1	Polypyrimidine tract-binding protein 1	AQAALQAVNSVQSGNLALAASAAAVDAGMAMAGQSPVLR; GKNQAFIEMNTEEAANTMVNYYTSVTPVLR; NNQFQALLQYADPVSAQHAK; NQAFIEMNTEEAANTMVNYYTSVTPVLR; KLPIDVTEGEVISLGLPFGK; NFQNIFPPSATLHLSNIPPSVSEEDLK; LSLDGQNIYNACCTLR; IIVENLFYPVTLDVLHQIFSK; IAIPGLAGAGNSVLLVSNLNPER; MDGIVPDIAVGTKR; VTPQSLFILFGVYGDVQR; MDGIVPDIAVGTK; ENALVQMADGNQAQLAMSHLNGHK; VLFSSNGGVVK; DYGNSPLHR; HQNVQLPR; GQPIYIQFSNHK	18	+	+	+	+
1398	P26639	TARS	Threonine--tRNA ligase, cytoplasmic	QLENSLNEFGEKWELNSGDGAFYGPK; VNNVVWDLDRPLEEDCTLELLK; FMADIDLDPGCTLNK; FQQDDAHIFCAMEQIEDEIKGCLDFLR; AELNPWPEYIYTR; FQQDDAHIFCAMEQIEDEIK; DQELYFFHELSPGSCFFLPK; GFQEVVTPNIFNSR; FLGDIEVWDQAEK; TTPYQIACGISQGLADNTVIAK; WELNSGDGAFYGPK; MGGEEKPIGAGEEK; QLENSLNEFGEK; MIAILTENYGGK; TVYSVFGFSFK; QVMVVPVGPTCDEYAQK; NELSGALTGLTR; FMADIDLDPGCTLNKK; VNTPTTTVYR; IYGISFPDPK; AEHDSILAEK; WPFWLSPR; KETLLAMFK; NSSTYW…	34	+	+	+	+
1399	P26640	VARS	Valine--tRNA ligase	SLPIVFDEFVDMDFGTGAVK; AAVLVQQWVSYADTELIPAACGATLPALGLR; LHTYLAGEAPTLADLAAVTALLLPFR; DPGVITYDLPTPPGEK; VQGSDSDEEVVVATTR; ADFPAGIPECGTDALR; GETTLWNPGCDHAGIATQVVVEK; VPLEVQEADEAKLQQTEAELR; LVNWSCTLNSAISDIEVDKK; SSAQDPQAVLGALGR; CGEMAQAASAAVTR; DVSGPMPDSYSPR; AASGYPVKVPLEVQEADEAK; MRGETTLWNPGCDHAGIATQVVVEK; VPLEVQEADEAK; GFVPSPTSQPGGHESLVDR; LLSPFMPFVTEELFQR; ALSPLEEWLR; ICLQPPPTSR; LSAAVTEAFVR; ITPAH…	37	+	+	+	+
1400	P26641	EEF1G	Elongation factor 1-gamma	GSTPEAAAQVVQWVSFADSDIVPPASTWVFPTLGIMHHNK; VPAFEGDDGFCVFESNAIAYYVSNEELR; VTLADITVVCTLLWLYK; GQELAFPLSPDWQVDYESYTWR; KYSNEDTLSVALPYFWEHFDK; FPEELTQTFMSCNLITGMFQR; KAAAPAPEEEMDECEQALAAEPK; KAAAPAPEEEMDECEQALAAEPK; YSNEDTLSVALPYFWEHFDK; WFLTCINQPQFR; AAAPAPEEEMDECEQALAAEPK; DGWSLWYSEYR; LDPGSEETQTLVR; ALIAAQYSGAQVR; AKDPFAHLPK; EYFSWEGAFQHVGK; ILGLLDAYLK; STFVLDEFK; KLDPGSEETQTLVR; QVLEPSFR; QAFPNTNR…	25	+	+	+	+
1401	P26885	FKBP2	Peptidyl-prolyl cis-trans isomerase FKBP2	LEDGTEFDSSLPQNQPFVFSLGTGQVIK; IPGGATLVFEVELLK; GWDQGLLGMCEGEK; LVIPSELGYGER; GWDQGLLGMCEGEKR; KLVIPSELGYGER; KGDVLHMHYTGK	7	+	+	+	+
1402	P26927	MST1	Hepatocyte growth factor-like protein;Hepatocyte growth factor-like protein alpha chain;Hepatocyte growth factor-like protein beta chain	FLDQGLDDNYCR; QEATTVSCFR; VVGGHPGNSPWTVSLR	3	+		+	+
1403	P27105	STOM	Erythrocyte band 7 integral membrane protein	NLSQILSDREEIAHNMQSTLDDATDAWGIK; VQNATLAVANITNADSATR; GPGLFFILPCTDSFIK; EASMVITESPAALQLR; EASMVITESPAALQLR; TISFDIPPQEILTK; NSTIVFPLPIDMLQGIIGAK; YLQTLTTIAAEK; VIAAEGEMNASR; AMAAEAEASR; LLAQTTLR; IPVQLQR; LPDSFKDSPSK	12	+	+	+	+
1404	P27144	AK4	Adenylate kinase 4, mitochondrial	ASTEVGEMAK; GVLHQFSGTETNK; DVAKPVIELYK; SLLVPDHVITR	4		+		+
1405	P27169	PON1	Serum paraoxonase/arylesterase 1	GIETGSEDLEILPNGLAFISSGLK; VVAEGFDFANGINISPDGK; IFFYDSENPPASEVLR; FDVSSFNPHGISTFTDEDNAMYLLVVNHPDAK; EVQPVELPNCNLVK; ILLMDLNEEDPTVLELGITGSK; IQNILTEEPK; YVYIAELLAHK; STVEIFK	9	+	+	+	+
1406	P27338	MAOB	Amine oxidase [flavin-containing] B	IPEDEIWQSEPESVDVPAQPITTTFLER; YVDLGGSYVGPTQNR; ENVLVETLNHEMYEAK; VLGSLEALEPVHYEEK; FVGGSGQVSER; LLHDSGLNVVVLEAR; EIPSDAPWK; LERPVIYIDQTR; ELGLETYK; IMDLLGDR; LCELYAK; KFVGGSGQVSER	12	+	+	+	+
1407	P27348	YWHAQ	14-3-3 protein theta	DNLTLWTSDSAGEECDAAEGAEN; TAFDEAIAELDTLNEDSYKDSTLIMQLLR; TAFDEAIAELDTLNEDSYKDSTLIMQLLR; TAFDEAIAELDTLNEDSYK; KQTIDNSQGAYQEAFDISK; QTIDNSQGAYQEAFDISK; LGLALNFSVFYYEILNNPELACTLAK; SICTTVLELLDKYLIANATNPESK; AVTEQGAELSNEER; KQTIDNSQGAYQEAFDISKK; QTIDNSQGAYQEAFDISKK; SICTTVLELLDK; YLIANATNPESK; YLAEVACGDDR	22	+	+	+	+
1408	P27361	MAPK3	Mitogen-activated protein kinase 3	YTQLQYIGEGAYGMVSSAYDHVR; HYLDQLNHILGILGSPSQEDLNCIINMK; SQQLSNDHICYFLYQILR	19	+	+	+	+
1409	P27449	ATP6V0C	V-type proton ATPase 16 kDa proteolipid subunit	SGPEYASFFAVMGASAAMVFSALGAAYGTAK; SGTGIAAMSVMRPEQIMK	2	+	+
1410	P27482	CALML3	Calmodulin-like protein 3	DMMSEIDRDGNGTVDFPEFLGMMAR; AADTDGDGQVNYEEFVR; MKDTDNEEEIR; LSDEEVDEMIR; SLGQNPTEAELR; EAFSLFDKDGDGCITTR; HVMTRLGEKLSDEEVDEMIR; HVMTRLGEKLSDEEVDEMIR; DTDNEEEIREAFR; DMMSEIDR; EAFSLFDK; MKDTDNEEEIREAFR; ELGTVMR; ELGTVMR	12	+	+	+	+
1411	P27487	DPP4	Dipeptidyl peptidase 4;Dipeptidyl peptidase 4 membrane form;Dipeptidyl peptidase 4 soluble form	LGTFEVEDQIEAAR; WEYYDSVYTER; YMGLPTPEDNLDHYR; MLQNVQMPSK; RLGTFEVEDQIEAAR; FWYQMILPPHFDK; VLEDNSALDK; IISNEEGYR; CGIAVAPVSR; FRPSEPHFTLDGNSFYK; IQLSDYTK; ISLQWLR; DCTFITK	13	+	+		+
1412	P27540	ARNT	Aryl hydrocarbon receptor nuclear translocator	GTGNTSTDGSYKPSFLTDQELK; FSEIYHNINADQSK	2				+
1413	P27635	RPL10	60S ribosomal protein L10	VDEFPLCGHMVSDEYEQLSSEALEAAR; AKVDEFPLCGHMVSDEYEQLSSEALEAAR; FNADEFEDMVAEK; FNADEFEDMVAEKR; RLIPDGCGVK; MLSCAGADR; LIPDGCGVK; VHIGQVIMSIR	8	+	+	+	+
1414	P27658	COL8A1	Collagen alpha-1(VIII) chain;Vastatin	GFLDQASGSAVLLLRPGDR; NNEPVMYTYDEYKK; GGNVWVALFK	3	+	+	+	+
1415	P27694	RPA1	Replication protein A 70 kDa DNA-binding subunit;Replication protein A 70 kDa DNA-binding subunit, N-terminally processed	GWFDAEGQALDGVSISDLK; SENLGQGDKPDYFSSVATVVYLR; LFSLELVDESGEIR; VVPIASLTPYQSK; DKNEQAFEEVFQNANFR; ENCMYQACPTQDCNKK; GDTNIKPILQVINIRPITTGNSPPR; VVTATLWGEDADKFDGSR; DSLVDIIGICK; VIDQQNGLYR; SGGVGGSNTNWK; NIYLMDTSGK; ATAFNEQVDK; FFPLIEVNK; KENCMYQACPTQDCNKK; SKDSLVDIIGICK; ATVMDVKPVDYR; VKVETYNDESR; FIVNTLK; WTICAR	20	+	+	+	+
1416	P27695	APEX1	DNA-(apurinic or apyrimidinic site) lyase;DNA-(apurinic or apyrimidinic site) lyase, mitochondrial	QGFGELLQAVPLADSFR; LPAELQELPGLSHQYWSAPSDKEGYSGVGLLSR; GAVAEDGDELRTEPEAK; EAAGEGPALYEDPPDQK; LPAELQELPGLSHQYWSAPSDK; EEAPDILCLQETK; GLDWVKEEAPDILCLQETK; KPLVLCGDLNVAHEEIDLR; NDKEAAGEGPALYEDPPDQK; LDYFLLSHSLLPALCDSK; KGAVAEDGDELRTEPEAK; KPLVLCGDLNVAHEEIDLRNPK; ICSWNVDGLR; EGYSGVGLLSR; KNDKEAAGEGPALYEDPPDQK; VSYGIGDEEHDQEGR; NAGFTPQER; KGAVAEDGDELR; WDEAFR	19	+	+	+	+
1417	P27701	CD82	CD82 antigen	GEEDNSLSVR; LKQEMGGIVTELIR	2	+	+	+
1418	P27707	DCK	Deoxycytidine kinase	QLCEDWEVVPEPVAR; SCPSFSASSEGTR; GRNEEQGIPLEYLEK; STFVNILK	4		+		+
1419	P27708	CAD	Aspartate carbamoyltransferase;CAD protein;Dihydroorotase;Glutamine-dependent carbamoyl-phosphate synthase	NSVTGGTAAFEPSVDYCVVK; ALKEENIQTLLINPNIATVQTSQGLADK; CGSRPPPGFPGLETMLPLLLTAVSEGR; MAEIGEHVAPSEAANSLEQAQAAAER; KVAEPELMGTPDGTCYPPPPVPR; VTAVDWHFEEAVDGECPPQR; VLGTSPEAIDSAENR; LLDTIGISQPQWR; AAFALGGLGSGFASNR; EELSALVAPAFAHTSQVLVDK; VNEISVEVDSDPR; VYFLPITPHYVTQVIR; TLGVDLVALATR; ATGYPLAYVAAK; VLGTPVETIELTEDRR; HPQPGAVELAAK; LALGIPLPELR; TLHEWLQQHGIPGLQGVDTR; QELGICPAVK; LSLDDLLQR; TVHSLACLLTQYR; EIEY…	34	+	+	+	+
1420	P27797	CALR	Calreticulin	KPEDWDEEMDGEWEPPVIQNPEYK; GTWIHPEIDNPEYSPDPSIYAYDNFGVLGLDLWQVK; IDNSQVESGSLEDDWDFLPPK; LFPNSLDQTDMHGDSEYNIMFGPDICGPGTK; LFPNSLDQTDMHGDSEYNIMFGPDICGPGTK; SGTIFDNFLITNDEAYAEEFGNETWGVTK; DEDEEDEEDKEEDEEEDVPGQAKDEL; KPEDWDEEMDGEWEPPVIQNPEYK; IDDPTDSKPEDWDKPEHIPDPDAK; EEDEEEDVPGQAKDEL; LFPNSLDQTDMHGDSEYNIMFGPDICGPGTKK; IDNSQVESGSLEDDWDFLPPKK; FYALSASFEPFSNK; DPDASKPEDWDER; AKIDDPTDSKPEDWDKPEHIPDPDAK; …	28	+	+	+	+
1421	P27816	MAP4	Microtubule-associated protein 4	GISEDSHLESLQDVGQSAAPTFMISPETVTGTGK; GISEDSHLESLQDVGQSAAPTFMISPETVTGTGK; MYHDDDLADLVFPSSATADTSIFAGQNDPLK; DMSPLSETEMALGKDVTPPPETEVVLIK; DLVLLSEIEVAQANDIISSTEISSAEK; DVPPLSETEATPVPIKDMEIAQTQK; ALPLEAEVAPVKDMAQLPETEIAPAK; GISEDSHLESLQDVGQSAAPTFMISPETVTGTGKK; GISEDSHLESLQDVGQSAAPTFMISPETVTGTGKK; ALPLEAEVAPVKDMAQLPETEIAPAKDVAPSTVK; DVPPLSETEATPVPIK; EIEMASEERPPAQALEIMMGLK; TTTLSGTAPAAGVVPSR; DMQPSMESD…	39	+	+	+	+
1422	P27824	CANX	Calnexin	THLYTLILNPDNSFEILVDQSVVNSGNLLNDMTPPVNPSR; CESAPGCGVWQRPVIDNPNYK; SDAEEDGGTVSQEEEDR; LNKPFLFDTKPLIVQYEVNFQNGIECGGAYVK; APVPTGEVYFADSFDR; IPNPDFFEDLEPFR; IVDDWANDGWGLK; DDTDDEIAKYDGK; QKSDAEEDGGTVSQEEEDR; IPDPEAVKPDDWDEDAPAK; WEVEEMKESK; TPYTIMFGPDK; DKGDEEEEGEEKLEEK; KIPNPDFFEDLEPFR; QKSDAEEDGGTVSQEEEDRKPK; YDGKWEVEEMKESK; EIEDPEDRKPEDWDERPK; WKPPMIDNPSYQGIWKPR; SDAEEDGGTVSQEEEDRKPK; AEEDEILNR; IV…	29	+	+	+	+
1423	P27986	PIK3R1	Phosphatidylinositol 3-kinase regulatory subunit alpha	TAIEAFNETIK; TQSSSNLAELR; NESLAQYNPK	3	+	+	+	+
1424	P28062	PSMB8	Proteasome subunit beta type-8	LSGNMFSTGSGNTYAYGVMDSGYRPNLSPEEAYDLGR; VIEINPYLLGTMSGCAADCQYWER; GMGLSMGSMICGWDK; DSYSGGVVNMYHMK; LLSNMMCQYR; VESTDVSDLLHQYR; ASAGSYISALR; KGPGLYYVDEHGTR; GPGLYYVDEHGTR; FQHGVIAAVDSR	10	+	+	+	+
1425	P28065	PSMB9	Proteasome subunit beta type-9	QPFAIGGSGSTFIYGYVDAAYKPGMSPEECRR; EGGQVYGTLGGMLTR; DGSSGGVIYLVTITAAGVDHR; YREDLSAHLMVAGWDQR; VSAGEAVVNR; VILGNELPK; FTTDAIALAMSR	7	+	+	+	+
1426	P28066	PSMA5	Proteasome subunit alpha type-5	LNATNIELATVQPGQNFHMFTKEELEEVIKDI; LNATNIELATVQPGQNFHMFTKEELEEVIK; LNATNIELATVQPGQNFHMFTK; GPQLFHMDPSGTFVQCDAR; ITSPLMEPSSIEK; LFQVEYAIEAIK; IVEIDAHIGCAMSGLIADAK; AIGSASEGAQSSLQEVYHK; EELEEVIKDI; GVNTFSPEGR; RITSPLMEPSSIEK; EELEEVIK	12	+	+	+	+
1427	P28068	HLA-DMB	HLA class II histocompatibility antigen, DM beta chain	MAPCEFGVLNSLANVLSQHLNQK; DLLTCWDPEENK; AGHSSYTPLPGSNYSEGWHIS; DWTPGLSPMQTLK	4	+	+		+
1428	P28070	PSMB4	Proteasome subunit beta type-4	VNNSTMLGASGDYADFQYLK; FEGGVVIAADMLGSYGSLAR; GVEIEGPLSTETNWDIAHMISGFE; QVLGQMVIDEELLGDGHSYSPR; TQNPMVTGTSVLGVK; QPVLSQTEAR; FQIATVTEK	7	+	+	+	+
1429	P28072	PSMB6	Proteasome subunit beta type-6	SGSAADTQAVADAVTYQLGFHSIELNEPPLVHTAASLFK; EGMTKEECLQFTANALALAMER; LAAIAESGVER; QVLLGDQIPK; TTTGSYIANR; VTDKLTPIHDR	6	+	+	+	+
1430	P28074	PSMB5	Proteasome subunit beta type-5	ATAGAYIASQTVK; LLANMVYQYK; RAIYQATYR; HGVIVAADSR; DAYSGGAVNLYHVR; VSSDNVADLHEK	6	+	+	+	+
1431	P28161	GSTM2	Glutathione S-transferase Mu 2	LGLDFPNLPYLIDGTHK; LCYDPDFEK; LKPEYLQALPEMLK	12	+	+	+	+
1432	P28288	ABCD3	ATP-binding cassette sub-family D member 3	EGGWDSVQDWMDVLSGGEK; IANPDQLLTQDVEK; FSMGFIDSIIAK; LFYVPQRPYMTLGTLR; STHSELLEDYYQSGR; EYLDNVQLGHILER; ITELMQVLK; GISDLVLK	8	+	+		+
1433	P28289	TMOD1	Tropomodulin-1	TLENELDELDPDNALLPAGLR; EGLNSVIKPTQYKPVPDEEPNSTDVEETLER; LVEALPYNTSLVEMK; TLNVESNFISGAGILR; SNDPVAYALAEMLK; YRDLDEDEILGALTEEELR; ASNAMMNNNDLVR; LEEVNLNNIR; LADLTGPIIPK; AYAEALKENSYVK; EFKDREDLVPYTGEK; KFSIVGTR	13	+	+	+	+
1434	P28290	SSFA2	Sperm-specific antigen 2	SGSQDFPQCNTIENTGTK; EEVSGSSAAVTENADSDR; VCSVNPPSAIEMQLR; ISDEANSNFNQGTENEQSKETQSHESK; NVEQDELQQVIR; STIFISPSSVK; LGEESGIVESK; ESSSMLATVK; YTPEEEQELEKR	9		+		+
1435	P28300	LOX	Protein-lysine 6-oxidase	VSVNPSYLVPESDYTNNVVR; CAAEENCLASTAYR	2				+
1436	P28331	NDUFS1	NADH-ubiquinone oxidoreductase 75 kDa subunit, mitochondrial	YDDIEGANYFQQANELSK; ALSEIAGMTLPYDTLDQVR; DLLNRVDSDTLCTEEVFPTAGAGTDLR; DCFIIYQGHHGDVGAPIADVILPGAAYTEK; GLLTYTSWEDALSR; FASEIAGVDDLGTTGR; VALIGSPVDLTYTYDHLGDSPK; VDSDTLCTEEVFPTAGAGTDLR; AVTEGAQAVEEPSIC; NDGAAILAAVSSIAQK; VLFLLGADGGCITR; LVNQQLLADPLVPPQLTIK; IASQVAALDLGYKPGVEAIR; GNDMQVGTYIEK; ILQDIASGSHPFSQVLK; DVAAIAGGLVDAEALVALK; VAGMLQSFQGK; GWNILTNSEK; LEEVSPNLVR; SATYVNTEGR; MHEDINEEWISDK; MTS…	29	+	+	+	+
1437	P28340	POLD1	DNA polymerase delta catalytic subunit	TVLSHQGAVCEFCQPR	2	+	+	+	+
1438	P28370	SMARCA1	Probable global transcription activator SNF2L1	KIDGAEPLTPEETEEKEK	6		+		+
1439	P28482	MAPK1	Mitogen-activated protein kinase 1	IEVEQALAHPYLEQYYDPSDEPIAEAPFK; HYLDQLNHILGILGSPSQEDLNCIINLK; DVYIVQDLMETDLYK; SIDIWSVGCILAEMLSNRPIFPGK; YTNLSYIGEGAYGMVCSAYDNVNK; DLKPSNLLLNTTCDLK; FDMELDDLPK; TQHLSNDHICYFLYQILR; FRHENIIGINDIIR; KISPFEHQTYCQR; ELIFEETAR; NYLLSLPHK; VADPDHDHTGFLTEYVATR; ISPFEHQTYCQR; APEIMLNSK; GQVFDVGPR	19	+	+	+	+
1440	P28676	GCA	Grancalcin	DHLQQGSANFIYDDFLQGTMAI; IFFDDYVACCVK; ELWAALNAWK; LSPQTLTTIVK; ENFMTVDQDGSGTVEHHELR; ENFMTVDQDGSGTVEHHELR; QAIGLMGYR; IMIAMLDR; ALTDFFR; MGFNAFK	9	+	+	+	+
1441	P28799	GRN	Acrogranin;Granulin-1;Granulin-2;Granulin-3;Granulin-4;Granulin-5;Granulin-6;Granulin-7;Granulins;Paragranulin	DIGCDQHTSCPVGQTCCPSLGGSWACCQLPHAVCCEDR; LQSGAWGCCPFTQAVCCEDHIHCCPAGFTCDTQK; CDMEVSCPDGYTCCR; CDMEVSCPDGYTCCR; CPDGSTCCELPSGK; AVALSSSVMCPDAR; EVVSAQPATFLAR; SRCPDGSTCCELPSGK; QGWACCPYR; GTCEQGPHQVPWMEK; DVECGEGHFCHDNQTCCR; QHCCPAGYTCNVK; GSEIVAGLEK; VHCCPHGAFCDLVHTR; CITPTGTHPLAK	14	+	+	+	+
1442	P28838	LAP3	Cytosol aminopeptidase	LNLPINIIGLAPLCENMPSGK; EKEDDVPQFTSAGENFDK; SWIEEQAMGSFLSVAK; ADMGGAATICSAIVSAAK; QVVDCQLADVNNIGK; QLMETPANEMTPTR; QLMETPANEMTPTR; GSPNANEPPLVFVGK; TFYGLHQDFPSVVLVGLGK; LYGSGDQEAWQK; TIQVDNTDAEGR; LFEASIETGDR; GVLFASGQNLAR; LILADALCYAHTFNPK; GITFDSGGISIK; ETLNISGPPLK; SAGACTAAAFLK; WAHLDIAGVMTNKDEVPYLR; KAAGIDEQENWHEGKENIR; GSDEPPVFLEIHYK; AAGIDEQENWHEGK; AAGIDEQENWHEGKENIR; ASANMDLMR; TLIEFLLR; W…	27	+	+	+	+
1443	P28845	HSD11B1	Corticosteroid 11-beta-dehydrogenase isozyme 1	FALDGFFSSIR; VIVTGASKGIGR; EECALEIIK; AVSGIVHMQAAPK	4		+
1444	P28906	CD34	Hematopoietic progenitor cell antigen CD34	LGEDPYYTENGGGQGYSSGPGTSPEAQGK; LGILDFTEQDVASHQSYSQK	2	+	+	+	+
1445	P28907	CD38	ADP-ribosyl cyclase/cyclic ADP-ribose hydrolase 1	HVDCQSVWDAFK; DCSNNPVSVFWK; INYQSCPDWR; YTEIHPEMR; LGTQTVPCNK; DLCQDPTIK; VQTLEAWVIHGGR; ELESIISK	8	+	+		+
1446	P29034	S100A2	Protein S100-A2	LMGSLDENSDQQVDFQEYAVFLALITVMCNDFFQGCPDRP; YSCQEGDKFK; ELPSFVGEKVDEEGLK; ELPSFVGEK; ELPSFVGEKVDEEGLKK	5		+	+	+
1447	P29083	GTF2E1	General transcription factor IIE subunit 1	NSCVKEEDMLELLK; DHAATTAGAASLAGGHHR	2	+	+	+	+
1448	P29120	PCSK1	Neuroendocrine convertase 1	DSALNLFNDPMWNQQWYLQDTR; DMQHLVVWTSEYDPLANNPGWK; MVDPGEEQPTQENPK; MVDPGEEQPTQENPKENTLVSK; FGFGLLNAK; CAGEIAMQANNHK; LDLHVIPVWQK	7		+		+
1449	P29144	TPP2	Tripeptidyl-peptidase 2	DPVQVAAPSDHGVGIEPVFPENTENSEK; GIYLRDPVQVAAPSDHGVGIEPVFPENTENSEK; YPEYDGRGVLIAVLDTGVDPGAPGMQVTTDGKPK; GVLIAVLDTGVDPGAPGMQVTTDGKPK; EGLHYTEVCGYDIASPNAGPLFR; AYDYLVQNTSFANK; YSDPGPVYDCLVWHDGEVWR; ETYPNYLPLYVAR; GAGPGCYLAGSLTLSK; CDLVNYSYGEATHWPNSGR; LIKEELQSQVELLNSFEK; ACIDSNEDGDLSK; YNQPFFVTSLPDDKIPK; GTLTEAFPVLGGK; LSTMETGTGLIR; KQEEFDVANNGSSQANK; HEQISDLER; ETGAASFLCR; STLVDALCR; DGEIVGLSGR; ANNI…	24	+	+	+	+
1450	P29218	IMPA1	Inositol monophosphatase 1	SILTDNPTWIIDPIDGTTNFVHR; EIQVIPLQRDDED; QAGEVVCEAIKNEMNVMLK; SSPVDLVTATDQK; LQVSQQEDITK; YPSHSFIGEESVAAGEK; QAGEVVCEAIK; SLLVTELGSSR; SSPVDLVTATDQKVEK; EIQVIPLQR; EKYPSHSFIGEESVAAGEK; MVLSNMEK; LFCIPVHGIR	13	+	+	+	+
1451	P29317	EPHA2	Ephrin type-A receptor 2	VIGAGEFGEVYKGMLK; VLEDDPEATYTTSGGK; NILVNSNLVCK	3	+	+	+	+
1452	P29323	EPHB2	Ephrin type-B receptor 2	ANQGDEACTHCPINSR	2		+		+
1453	P29350	PTPN6	Tyrosine-protein phosphatase non-receptor type 6	DSNIPGSDYINANYIK; IQNSGDFYDLYGGEK; FATLTELVEYYTQQQGVLQDR; TLQVSPLDNGDLIR; CVPYWPEVGMQR; YTVGGLETFDSLTDLVEHFK; TGIEEASGAFVYLR; AGFWEEFESLQK; AYGPYSVTNCGEHDTTEYK; YPLNCSDPTSER; ESLSQPGDFVLSVLSDQPK; WYHGHMSGGQAETLLQAK; DLSGLDAETLLK; TGTIIVIDMLMENISTK; SGMVQTEAQYK; YTVGGLETFDSLTDLVEHFKK; NQLLGPDENAK; GLDCDIDIQK; NQGDFSLSVR; GEPWTFLVR; KLEVLQSQK; QESLPHAGPIIVHCSAGIGR; VNAADIENR	23	+	+	+	+
1454	P29353	SHC1	SHC-transforming protein 1	ELFDDPSYVNVQNLDK; EGAAPGAARPTAPNAQTPSHLGATLPVGQPVGGDPEVR; ESTTTPGQYVLTGLQSGQPK; DLFDMKPFEDALR	4		+		+
1455	P29354	GRB2	Growth factor receptor-bound protein 2	DIEQVPQQPTYVQALFDFDPQEDGELGFR; VLNEECDQNWYK; ESESAPGDFSLSVK; RGDFIHVMDNSDPNWWK; GDFIHVMDNSDPNWWK; ATADDELSFK; FGNDVQHFK; FNSLNELVDYHR; NYVTPVNR; YFLWVVK; HDGAFLIR; NQQIFLR; GACHGQTGMFPR; QRHDGAFLIR	14	+	+	+	+
1456	P29372	MPG	DNA-3-methyladenine glycosylase	AGQPHSSSDAAQAPAEQPHSSSDAAQAPCPR; ALEPLEGLETMR	2		+		+
1457	P29373	CRABP2	Cellular retinoic acid-binding protein 2	ELTNDGELILTMTADDVVCTR; IAVAAASKPAVEIK; VGEEFEEQTVDGRPCK; IAVAAASKPAVEIKQEGDTFYIK; SENFEELLK; QEGDTFYIK; VLGVNVMLR; KIAVAAASKPAVEIK; TTEINFK	9	+	+	+	+
1458	P29401	TKT	Transketolase	VYCLLGDGELSEGSVWEAMAFASIYK; MAAISESNINLCGSHCGVSIGEDGPSQMALEDLAMFR; NMAEQIIQEIYSQIQSK; SVPTSTVFYPSDGVATEK; ILTVEDHYYEGGIGEAVSSAVVGEPGITVTHLAVNR; GHAAPILYAVWAEAGFLAEAELLNLR; ISSIQATTAAGSGHPTSCCSAAEIMAVLFFHTMR; SKDDQVTVIGAGVTLHEALAAAELLK; QAFTDVATGSLGQGLGAACGMAYTGK; QAFTDVATGSLGQGLGAACGMAYTGK; TSRPENAIIYNNNEDFQVGQAK; FIECYIAEQNMVSIAVGCATR; GHAAPILYAVWAEAGFLAEAELLNLRK; MESYHKPDQQK; KILATPPQEDAPSVDIAN…	36	+	+	+	+
1459	P29466	CASP1	Caspase-1;Caspase-1 subunit p10;Caspase-1 subunit p20	SMGEGTINGLLDELLQTR; DSVGVSGNLSLPTTEEFEDDAIKK; LIEHMQEYACSCDVEEIFR; HSEQVPDILQLNAIFNMLNTK; HPTMGSVFIGR; NLTASDMTTELEAFAHRPEHK; SAEIYPIMDK; TSDSTFLVFMSHGIR; LCSLEEAQR; GDSPGVVWFK; FSFEQPDGR; VIIIQACR; ALIDSVIPK	13	+	+	+	+
1460	P29508	SERPINB3	Serpin B3	FKVEESYDLK; TYLFLQEYLDAIKK; KVLHFDQVTENTTGK	19		+		+
1461	P29536	LMOD1	Leiomodin-1	KGGAPAAPPPPPPPLAPPLIMENLK; EAMLNFCEK; QTPSGPTKPSEGPAK; LFALANTR; LGYHFELAGPR	5	+	+	+	+
1462	P29590	PML	Protein PML	QEELDAMTQALQEQDSAFGAVHAQMHAAVGQLGR; GPSYGEDVSNTTTAQK; CKESADFWCFECEQLLCAK; ASPEAASTPRDPIDVDLPEEAER; DPIDVDLPEEAER; APASEEEFQFLR; QEEPQSLQAAVR; LQDLSSCITQGK; LWGPGLPNFFR; KASPEAASTPRDPIDVDLPEEAER; CYASDQEVLDMHGFLR; QIVDAQAVCTR; CDISAEIQQR; TPTLTSIYCR; GCSKPLCCSCALLDSSHSELK; ARAETEELIR; LRQEEPQSLQAAVR; KTNNIFCSNPNHR; AEGVSTPLAGR; NLAQTYLAR; ELLEAVDAR; DYEEMASR; TNNIFCSNPNHR; ISQLAAVNR; AETEELIR; TD…	30	+	+	+	+
1463	P29622	SERPINA4	Kallistatin	EIEEVLTPEMLMR; FYYLIASETPGK; LFHTNFYDTVGTIQLINDHVK; IAPANADFAFR; VPMMLQDQEHHWYLHDR; GFQHLLHTLNLPGHGLETR; LGFTDLFSK; WADLSGITK; FFSAQTNR; VGSALFLSHNLK; WNNLLR	11	+	+	+	+
1464	P29692	EEF1D	Elongation factor 1-delta	SSILLDVKPWDDETDMAQLEACVR; KPATPAEDDEDDDIDLFGSDNEEEDKEAAQLR; LQIQCVVEDDKVGTDLLEEEITK; FYEQMNGPVAGASR; FYEQMNGPVAGASR; KLQIQCVVEDDK; SLAGSSGPGASSGTSGDHGELVVR; KLQIQCVVEDDKVGTDLLEEEITK; SIQLDGLVWGASK; IASLEVENQSLR; LQIQCVVEDDK; GVVQELQQAISK; FEEHVQSVDIAAFNKI; RFYEQMNGPVAGASR; QENGASVILR; LVPVGYGIR; ATAPQTQHVSPMR; ATAPQTQHVSPMR	16	+	+	+	+
1465	P29728	OAS2	2'-5'-oligoadenylate synthase 2	TNASPGEFAVCFTELQQK; TRPVILDPAEPTGDVGGGDR; EWLSSPCFK; TGSDADLVVFHNSLK; TVLELIK	5		+		+
1466	P29762	CRABP1	Cellular retinoic acid-binding protein 1	SLATWENENK; SSENFDELLK	3		+		+
1467	P29966	MARCKS	Myristoylated alanine-rich C-kinase substrate	EELQANGSAPAADKEEPAAAGSGAASPSAAEKGEPAAAAAPEAGASPVEK; GEPAAAAAPEAGASPVEKEAPAEGEAAEPGSPTAAEGEAASAASSTSSPK; EELQANGSAPAADKEEPAAAGSGAASPSAAEK; EAPAEGEAAEPGSPTAAEGEAASAASSTSSPK; GEPAAAAAPEAGASPVEK; EAGEGGEAEAPAAEGGK; AEDGATPSPSNETPK; VNGDASPAAAESGAK; GEAAAERPGEAAVASSPSK; AEDGATPSPSNETPKK; TAAKGEAAAERPGEAAVASSPSK	11	+	+	+	+
1468	P29972	AQP1	Aquaporin-1	VWTSGQVEEYDLDADDINSR; YPVGNNQTAVQDNVK	2	+	+	+	+
1469	P29992	GNA11	Guanine nucleotide-binding protein subunit alpha-11	ILYSHLVDYFPEFDGPQR	7	+	+	+	+
1470	P30038	ALDH4A1	Delta-1-pyrroline-5-carboxylate dehydrogenase, mitochondrial	VANEPVLAFTQGSPER; STGSIVGQQPFGGAR; VGDPAEDFGTFFSAVIDAK; SADVESVVSGTLR; LYVPHSLWPQIK; SAFEYGGQK; AIEAALAAR; ASGTNDKPGGPHYILR	8	+	+	+	+
1471	P30039	PBLD	Phenazine biosynthesis-like domain-containing protein	GEPGGQTQAFDFYSR; TAIGNTLVQDICYSPDTQK	2		+
1472	P30040	ERP29	Endoplasmic reticulum resident protein 29	GQGVYLGMPGCLPVYDALAGEFIR; LAENSASSDDLLVAEVGISDYGDKLNMELSEK; ILDQGEDFPASEMTR; LAENSASSDDLLVAEVGISDYGDK; DGDFENPVPYTGAVK; GALPLDTVTFYK; ESYPVFYLFR; YKLDKESYPVFYLFR; FDTQYPYGEK; SLNILTAFQK; LDKESYPVFYLFR; KWAEQYLK; FDTQYPYGEKQDEFKR; LNMELSEK; WAEQYLK	15	+	+	+	+
1473	P30041	PRDX6	Peroxiredoxin-6	DGDSVMVLPTIPEEEAK; DGDSVMVLPTIPEEEAK; VATPVDWKDGDSVMVLPTIPEEEAK; DINAYNCEEPTEKLPFPIIDDR; DINAYNCEEPTEK; ELAILLGMLDPAEK; NRELAILLGMLDPAEKDEK; VATPVDWKDGDSVMVLPTIPEEEAKK; DFTPVCTTELGR; FHDFLGDSWGILFSHPR; DGDSVMVLPTIPEEEAKK; ELAILLGMLDPAEKDEK; LIALSIDSVEDHLAWSK; ELAILLGMLDPAEKDEK; VVISLQLTAEK; LSILYPATTGR; VVFVFGPDKK; LPFPIIDDR; VVFVFGPDK; LKLSILYPATTGR; VATPVDWK; NFDEILR; VVISLQLTAEKR	21	+	+	+	+
1474	P30042	C21orf33	ES1 protein homolog, mitochondrial	ITDLANLSAANHDAAIFPGGFGAAK; VVTTPAFMCETALHYIHDGIGAMVR; GVEVTVGHEQEEGGKWPYAGTAEAIK; GKITDLANLSAANHDAAIFPGGFGAAK; GGAEVQIFAPDVPQMHVIDHTK; EVVEAHVDQK; EFHQAGKPIGLCCIAPVLAAK; NLSTFAVDGK; GVEVTVGHEQEEGGK; NVLTESAR; KVLELTGK	11	+	+	+	+
1475	P30043	BLVRB	Flavin reductase (NADPH)	CLTTDEYDGHSTYPSHQYQ; IAIFGATGQTGLTTLAQAVQAGYEVTVLVR; LPSEGPRPAHVVVGDVLQAADVDKTVAGQDAVIVLLGTR; YVAVMPPHIGDQPLTGAYTVTLDGR; YVAVMPPHIGDQPLTGAYTVTLDGR; VVACTSAFLLWDPTK; LPSEGPRPAHVVVGDVLQAADVDK; NDLSPTTVMSEGAR; NDLSPTTVMSEGAR; DSSRLPSEGPRPAHVVVGDVLQAADVDK; VVACTSAFLLWDPTKVPPR; LQAVTDDHIR; TVAGQDAVIVLLGTR	11	+	+	+	+
1476	P30044	PRDX5	Peroxiredoxin-5, mitochondrial	GVQVVACLSVNDAFVTGEWGR; ETDLLLDDSLVSIFGNR; VGDAIPAVEVFEGEPGNKVNLAELFK; GVLFGVPGAFTPGCSK; ALNVEPDGTGLTCSLAPNIISQL; ETDLLLDDSLVSIFGNRR; FSMVVQDGIVK; VGDAIPAVEVFEGEPGNK; KGVLFGVPGAFTPGCSK; LLADPTGAFGK; THLPGFVEQAEALK; VNLAELFK; RFSMVVQDGIVK	13	+	+	+	+
1477	P30046	DDT	D-dopachrome decarboxylase	FFPLESWQIGK; RLCAAAASILGKPADR; LCAAAASILGKPADR; SHSAHFFEFLTK; ELALGQDR	5	+	+	+	+
1478	P30047	GCHFR	GTP cyclohydrolase 1 feedback regulatory protein	ALGNNFYEYYVDDPPR; MEVGPTMVGDEQSDPELMQHLGASK; VLSMTGVGQTLVWCLHKE; VLSMTGVGQTLVWCLHK	4	+	+	+	+
1479	P30048	PRDX3	Thioredoxin-dependent peroxide reductase, mitochondrial	NGGLGHMNIALLSDLTK; ANEFHDVNCEVVAVSVDSHFSHLAWINTPR; AFQYVETHGEVCPANWTPDSPTIKPSPAASK; DYGVLLEGSGLALR; GTAVVNGEFKDLSLDDFK; GLFIIDPNGVIK; HLSVNDLPVGR; GTAVVNGEFK; DLSLDDFK; KNGGLGHMNIALLSDLTK; SVEETLR	11	+	+	+	+
1480	P30049	ATP5D	ATP synthase subunit delta, mitochondrial	YFVSSGSIAVNADSSVQLLAEEAVTLDMLDLGAAK; QVDVPTLTGAFGILAAHVPTLQVLRPGLVVVHAEDGTTSK; AQAELVGTADEATR; IEANEALVK	4	+	+	+	+
1481	P30050	RPL12	60S ribosomal protein L12	EILGTAQSVGCNVDGR; QAQIEVVPSASALIIK; CTGGEVGATSALAPK; HPHDIIDDINSGAVECPAS; HSGNITFDEIVNIAR; IGPLGLSPK	6	+	+	+	+
1482	P30084	ECHS1	Enoyl-CoA hydratase, mitochondrial	ALNALCDGLIDELNQALK; TFEEDPAVGAIVLTGGDK; EMQNLSFQDCYSSK; ESVNAAFEMTLTEGSK; AQFAQPEILIGTIPGAGGTQR; ICPVETLVEEAIQCAEK; SLAMEMVLTGDR; GKNNTVGLIQLNRPK; KLFYSTFATDDRK; EGMTAFVEK; NNTVGLIQLNRPK; LFYSTFATDDRK; AFAAGADIK	13	+	+	+	+
1483	P30085	CMPK1	UMP-CMP kinase	SVDEVFDEVVQIFDKEG; SVDEVFDEVVQIFDK; IQTYLQSTKPIIDLYEEMGK; KNPDSQYGELIEK; EMDQTMAANAQK; IVPVEITISLLK; NQDNLQGWNK; MKPLVVFVLGGPGAGK; REMDQTMAANAQK; YGYTHLSAGELLR; FLIDGFPR	11	+	+	+	+
1484	P30086	PEBP1	Hippocampal cholinergic neurostimulating peptide;Phosphatidylethanolamine-binding protein 1	APVAGTCYQAEWDDYVPK; GNDISSGTVLSDYVGSGPPK; WSGPLSLQEVDEQPQHPLHVTYAGAAVDELGK; NRPTSISWDGLDSGK; LYTLVLTDPDAPSR; YVWLVYEQDRPLKCDEPILSNR; YREWHHFLVVNMK; YVWLVYEQDRPLK; LYTLVLTDPDAPSRK; CDEPILSNR; EWHHFLVVNMK; LYEQLSGK; VLTPTQVK	13	+	+	+	+
1485	P30101	PDIA3	Protein disulfide-isomerase A3	TFSHELSDFGLESTAGEIPVVAIR; VVVAENFDEIVNNENKDVLIEFYAPWCGHCK; FISDKDASIVGFFDDSFSEAHSEFLK; VVVAENFDEIVNNENK; KTFSHELSDFGLESTAGEIPVVAIR; FAHTNVESLVNEYDDNGEGIILFRPSHLTNK; ISDTGSAGLMLVEFFAPWCGHCK; ISDTGSAGLMLVEFFAPWCGHCK; MDATANDVPSPYEVR; MDATANDVPSPYEVR; DLLIAYYDVDYEK; DASIVGFFDDSFSEAHSEFLK; KFIQENIFGICPHMTEDNKDLIQGK; FIQENIFGICPHMTEDNK; FEDKTVAYTEQK; FIQENIFGICPHMTEDNKDLIQGK; FIQENIFGICPHMTEDNKDLIQGK;…	39	+	+	+	+
1486	P30153	PPP2R1A	Serine/threonine-protein phosphatase 2A 65 kDa regulatory subunit A alpha isoform	LTQDQDVDVK; LAGGDWFTSR; AISHEHSPSDLEAHFVPLVK; MAGDPVANVR; YMVADKFTELQK; VLAMSGDPNYLHR; HMLPTVLR; VLELDNVK	28	+	+	+	+
1487	P30154	PPP2R1B	Serine/threonine-protein phosphatase 2A 65 kDa regulatory subunit A beta isoform	LNIISNLDCVNEVIGIR; TSACGLFSVCYPR; LNSLCMAWLVDHVYAIR; QLSQSLLPAIVELAEDAK; LSTIALALGVER; MAGDQVANVR; KLSTIALALGVER; ELVSDTNQHVK	8		+
1488	P30273	FCER1G	High affinity immunoglobulin epsilon receptor subunit gamma	SDGVYTGLSTR; NQETYETLK	2	+	+	+	+
1489	P30405	PPIF	Peptidyl-prolyl cis-trans isomerase F, mitochondrial	GSGDPSSSSSSGNPLVYLDVDANGKPLGR; HVGPGVLSMANAGPNTNGSQFFICTIK; VIPSFMCQAGDFTNHNGTGGK; FPDENFTLK; TDWLDGK	5	+	+		+
1490	P30419	NMT1	Glycylpeptide N-tetradecanoyltransferase 1	ELYTLLNENYVEDDDNMFR; FGIGDGNLQYYLYNWK; AAYSFYNVHTQTPLLDLMSDALVLAK; QEPYTLPQGFTWDALDLGDR; SYQFWDTQPVPK; AIELFSVGQGPAK; LGEVVNTHGPVEPDKDNIR; MVEINFLCVHK; DIPVVHQLLTR	9	+	+	+	+
1491	P30443	HLA-A	HLA class I histocompatibility antigen, A-1 alpha chain	KGGSYTQAASSDSAQGSDVSLTACKV; KGGSYTQAASSDSAQGSDVSLTACK	15	+	+		+
1492	P30456	HLA-A	HLA class I histocompatibility antigen, A-43 alpha chain	APWIEQEGPEYWDLQTR	18	+	+	+	+
1493	P30460	HLA-B	HLA class I histocompatibility antigen, B-8 alpha chain	YFDTAMSRPGR	15		+
1494	P30466	HLA-B	HLA class I histocompatibility antigen, B-18 alpha chain	FISVGYVDGTQFVR	13			+	+
1495	P30475	HLA-B	HLA class I histocompatibility antigen, B-39 alpha chain	GHNQFAYDGKDYIALNEDLSSWTAADTAAQITQR	14		+	+	+
1496	P30479	HLA-B	HLA class I histocompatibility antigen, B-41 alpha chain	GGSYSQAACSDSAQGSDVSLTA; APWIEQEGPEYWDR; FITVGYVDDTLFVR; APWIEQEGPEYWDRETQISK; GHNQYAYDGKDYIALNEDLR; SWTAADTAAQITQR; AYLEGTCVEWLR; DGEDQTQDTELVETRPAGDR	16		+
1497	P30481	HLA-B	HLA class I histocompatibility antigen, B-44 alpha chain	THVTHHPISDHEVTLR	12	+	+	+	+
1498	P30485	HLA-B	HLA class I histocompatibility antigen, B-47 alpha chain	GYHQDAYDGKDYIALNEDLSSWTAADTAAQITQR	13	+	+	+	+
1499	P30499	HLA-C	HLA class I histocompatibility antigen, Cw-1 alpha chain	GYDQYAYDGKDYIALNEDLR	10		+
1500	P30501	HLA-C	HLA class I histocompatibility antigen, Cw-2 alpha chain	WVEQEGPEYWDR; GYDQSAYDGKDYIALNEDLR	14	+	+	+	+
1501	P30504	HLA-C	HLA class I histocompatibility antigen, Cw-4 alpha chain	MFGCDLGPDGR; MFGCDLGPDGR	13	+	+	+	+
1502	P30511	HLA-F	HLA class I histocompatibility antigen, alpha chain F	DGEEQTQDTELVETRPAGDGTFQK; FDSDAAIPR	4		+	+
1503	P30519	HMOX2	Heme oxygenase 2	YMGDLSGGQVLK; GALEGSSCPFR; IHYIGQNEPELLVAHAYTR; NKDHPAFAPLYFPMELHR; MNALDLNMK; MADLSELLK; ETLEDGFPVHDGK	7	+	+		+
1504	P30520	ADSS	Adenylosuccinate synthetase isozyme 2	MCDLVSDFDGFSER; VVDLLAQDADIVCR; VGIGAFPTEQDNEIGELLQTR; TLPGWNTDISNAR; LDILDMFTEIK; LDGEIIPHIPANQEVLNK; FIEDELQIPVK; ELPVNAQNYVR; DGVYFLYEALHGPPK; AHIVFDFHQAADGIQEQQR; DGVYFLYEALHGPPKK; GIGPVYSSK; EFGVTTGR	13	+	+	+	+
1505	P30533	LRPAP1	Alpha-2-macroglobulin receptor-associated protein	QVTSNSLSGTQEDGLDDPR; QVTSNSLSGTQEDGLDDPRLEK; TEEIHENVISPSDLSDIK; RVSHQGYSTEAEFEEPR; LKLDGLDEDGEK; IQERDELAWK; VSHQGYSTEAEFEEPR; LKLDGLDEDGEKEAR; LDGLDEDGEK; VHEYNVLLETLSR; LAELHADLK; LDGLDEDGEKEAR; LNQLWEK; FSGEELDK; FSGEELDKLWR; EKVHEYNVLLETLSR; SINQGLDR; NLNVILAK; ELGYTVK	19	+	+	+	+
1506	P30536	TSPO	Translocator protein	AVVPLGLYTGQLALNWAWPPIFFGAR; ELGGFTEK	2	+	+	+
1507	P30566	ADSL	Adenylosuccinate lyase	IRQELPFMATENIIMAMVK; ASLPTLGFTHFQPAQLTTVGK; FLEEEVYPLLKPYESVMK; IQVDAYFSPIHSQLDHLLDPSSFTGR; GTTGTQASFLQLFEGDDHKVEQLDK; KVDIEVLSVLASLGASVHK; AFIITGQTYTR; QEGGDNDLIER; VLSQQAASVVK; SNLENIDFK; NALDLLLPK; HDVMAHVHTFGHCCPK	12	+	+	+	+
1508	P30613	PKLR	Pyruvate kinase PKLR	TGILQGGPESEVELVK; GSQVLVTVDPAFR	5	+		+
1509	P30622	CLIP1	CAP-Gly domain-containing linker protein 1	ASSTPSSETQEEFVDDFR; LTNLQENLSEVSQVK; GEWCGVELDEPLGK; EEQFNMLSSDLEK; LDYQHEIENLQNQQDSER; SQQLSALQEENVK; FAEASEEAVSVQR; VEEESITKGDLEVATVSEK; GLGTETAEFAELK; SVLNNQLLEMK; KVQAEDEANGLQTTPASR; EENSGLLQELEELRK; ENSDVIALWK; VIDNFTSQLK; ATSHVGEIEQELALAR; GDLEVATVSEK; ANENASFLQK; LQNELDTLKENNLK; SLHSVVQTLESDKVK; TPTAVVAPVEK; ELLTVENQK; VELLNQLEEEKR; DGHDQHVLELEAK; EKTETLASLEDTK; DVEELQLK; SIEDMTVK; SRDEVTS…	29	+	+	+	+
1510	P30626	SRI	Sorcin	DTAQQGVVNFPYDDFIQCVMSV; CLTQSGIAGGYKPFNLETCR; ITFDDYIACCVK; DMSGTMGFNEFK; ELWAVLNGWR; SGTVDPQELQK; LSPQAVNSIAK; LMVSMLDR; ALTTMGFR; QHFISFDTDR; ALTDSFR	11	+	+	+	+
1511	P30711	GSTT1	Glutathione S-transferase theta-1	VEAAVGEDLFQEAHEVILK; LMPWVLAMIR; QRVEAAVGEDLFQEAHEVILK; GQHLSDAFAQVNPLKK; KNDIPFELR; VDEYLAWQHTTLR; GQHLSDAFAQVNPLK; NDIPFELR	9	+	+	+	+
1512	P30740	SERPINB1	Leukocyte elastase inhibitor	VLELPYQGEELSMVILLPDDIEDESTGLKK; VLELPYQGEELSMVILLPDDIEDESTGLK; TYGADLASVDFQHASEDAR; FKLEESYTLNSDLAR; LHEWTKPENLDFIEVNVSLPR; TYNFLPEFLVSTQK; IPELLASGMVDNMTK; LEESYTLNSDLAR; GQTEGKIPELLASGMVDNMTK; TYGADLASVDFQHASEDARK; KIEEQLTLEK; FAYGYIEDLK; LGVQDLFNSSK	24	+	+	+	+
1513	P30837	ALDH1B1	Aldehyde dehydrogenase X, mitochondrial	VAEQTPLSALYLASLIK; HEPVGVCGQIIPWNFPLVMQGWK; TFVEESIYNEFLER; VGNPFELDTQQGPQVDKEQFER; TFPTVNPTTGEVIGHVAEGDR; EEIFGPVQPLFK; LAPALATGNTVVMK; TFPTVNPTTGEVIGHVAEGDRADVDR; KVGNPFELDTQQGPQVDKEQFER; LLNLLADLVER; IAKEEIFGPVQPLFK; TIPMDGQHFCFTR; YGLAAAVFTR; VAFTGSTEVGHLIQK; KIEEVVER	17	+	+	+	+
1514	P30838	ALDH3A1	Aldehyde dehydrogenase, dimeric NADP-preferring	FMNSGQTCVAPDYILCDPSIQNQIVEK; FMNSGQTCVAPDYILCDPSIQNQIVEK; SPCYVDKNCDLDVACR; DLYPVINGGVPETTELLK; YIAPTILTDVDPQSPVMQEEIFGPVLPIVCVR; SCLVRPLMNDEGLK; FDHILYTGSTGVGK; SLEEAIQFINQR; SLKEFYGEDAKK; LIQEQEQELVGALAADLHK; LPEWAADEPVEK; VAYGGTGDAATR; NCDLDVACR; IQQLEALQR; EKPLALYMFSSNDK; SPCYVDKNCDLDVACRR; SFETFSHR; VMGLIEGQK; SLKEFYGEDAK; NCDLDVACRR	21	+	+	+	+
1515	P30876	POLR2B	DNA-directed RNA polymerase II subunit RPB2	IVEDAPPIDLQAEAQHASGEVEEPPR; VSANKGEIGDATPFNDAVNVQK; DGAPSPMMPNEAR; YSLATGNWGDQK; DCQIAHGAAQFLR	5		+	+	+
1516	P31040	SDHA	Succinate dehydrogenase [ubiquinone] flavoprotein subunit, mitochondrial	AGLPCQDLEFVQFHPTGIYGAGCLITEGCR; GSDWLGDQDAIHYMTEQAPAAVVELENYGMPFSR; AAFGLSEAGFNTACVTK; TLNEADCATVPPAIR; TYFSCTSAHTSTGDGTAMITR; HVNGQDQIVPGLYACGEAACASVHGANR; LGANSLLDLVVFGR; VSDSISAQYPVVDHEFDAVVVGAGGAGLR; GEGGILINSQGER; VPPIKPNAGEESVMNLDK; HTLSYVDVGTGK; IDEYDYSKPIQGQQK; SMQNHAAVFR; VGSVLQEGCGK; ACALSIEESCRPGDK; WHFYDTVK; NTVVATGGYGR; GVIALCIEDGSIHR; KHTLSYVDVGTGK; TGHSLLHTLYGR; VTLEYRPVIDK; SMTLEIR	22	+	+	+	+
1517	P31146	CORO1A	Coronin-1A	HLEEPLSLQELDTSSGVLLPFFDPDTNIVYLCGK; FVALICEASGGGAFLVLPLGK; KSDLFQEDLYPPTAGPDPALTAEEWLGGR; SDLFQEDLYPPTAGPDPALTAEEWLGGR; VSQTTWDSGFCAVNPK; YFEITSEAPFLHYLSMFSSK; AAPEASGTPSSDAVSRLEEEMR; AAPEASGTPSSDAVSR; KLQATVQELQK; CEPIAMTVPR; LQATVQELQK; ADQCYEDVR; DGGLICTSCR; RAAPEASGTPSSDAVSR; KGTVVAEKDRPHEGTRPVR; DAGPLLISLK; RGLEVNKCEIAR; QVALWDTK; LEETVQAK; ILTTGFSR; RCEPIAMTVPR; LDRLEETVQAK; AVFVSEGK	23	+	+	+	+
1518	P31150	GDI1	Rab GDP dissociation inhibitor alpha	YIAIASTTVETTDPEKEVEPALELLEPIDQK; NTNDANSCQIIIPQNQVNR; NPYYGGESSSITPLEELYK; VPSTETEALASNLMGMFEK; TDDYLDQPCLETVNR; LSAIYGGTYMLNKPVDDIIMENGK; FLVFVANFDENDPK; IYKVPSTETEALASNLMGMFEK; NTNDANSCQIIIPQNQVNRK; NPYYGGESSSITPLEELYKR; KFDLGQDVIDFTGHALALYR; KSDIYVCMISYAHNVAAQGK; QLICDPSYIPDR; TFEGVDPQTTSMR; FQLLEGPPESMGR; FDLGQDVIDFTGHALALYR; SPYLYPLYGLGELPQGFAR; SDIYVCMISYAHNVAAQGK; MAGTAFDFENMK; KQNDVFGEAEQ…	27	+	+	+	+
1519	P31151	S100A7	Protein S100-A7	KIDFSEFLSLLGDIATDYHK; IDFSEFLSLLGDIATDYHK; ENFPNFLSACDK; KGTNYLADVFEK; GTNYLADVFEK; ENFPNFLSACDKK; GTNYLADVFEKK; SIIGMIDMFHK	8	+	+
1520	P31153	MAT2A	S-adenosylmethionine synthase isoform type-2	TCNVLVALEQQSPDIAQGVHLDR; ICDQISDAVLDAHLQQDPDAK; FVIGGPQGDAGLTGR; TQVTVQYMQDR; TGMILLAGEITSR; IIVDTYGGWGAHGGGAFSGK; YLDEDTIYHLQPSGR; DSFPWEVPK; ELLEIVKK; NGTLPWLRPDSK; NFDLRPGVIVR; ELLEIVK; DSFPWEVPKK	13	+	+	+	+
1521	P31321	PRKAR1B	cAMP-dependent protein kinase type I-beta regulatory subunit	LTVADALEPVQFEDGEK	3	+	+
1522	P31323	PRKAR2B	cAMP-dependent protein kinase type II-beta regulatory subunit	NLDPEQMSQVLDAMFEK; AATITATSPGALWGLDR; GSFGELALMYNTPR; DGEHVIDQGDDGDNFYVIDR; TWGDLGAAAGGGTPSK; GQYFGELALVTNKPR; LQEACKDILLFK; SLEFSER	8	+	+	+	+
1523	P31327	CPS1	Carbamoyl-phosphate synthase [ammonia], mitochondrial	MEYDGILIAGGPGNPALAEPLIQNVR; LFATEATSDWLNANNVPATPVAWPSQEGQNPSLSSIR; TVVVNCNPETVSTDFDECDKLYFEELSLER; ILDIYHQEACGGCIISVGGQIPNNLAVPLYK; GYSFGHPSSVAGEVVFNTGLGGYPEAITDPAYK; EPLFGISTGNLITGLAAGAK; GQILTMANPIIGNGGAPDTTALDELGLSK; IEFEGQPVDFVDPNKQNLIAEVSTK; VISHAISEHVEDAGVHSGDATLMLPTQTISQGAIEK; TAVDSGIPLLTNFQVTK; TSACFEPSLDYMVTK; AEQPDGLILGMGGQTALNCGVELFK; IEFEGQPVDFVDPNK; DGSIDLVINLPNNNTK; SVDYPCLLRPSYVLSG…	68		+		+
1524	P31350	RRM2	Ribonucleoside-diphosphate reductase subunit M2	IEQEFLTEALPVK; FSQEVQITEAR; GLSLVDKENTPPALSGTR; DEGLHCDFACLMFK	5		+		+
1525	P31431	SDC4	Syndecan-4	ETEVIDPQDLLEGR; ISPVEESEDVSNK; KLEENEVIPK; AGSGSQVPTEPK; RISPVEESEDVSNK	5		+	+	+
1526	P31483	TIA1	Nucleolysin TIA-1 isoform p40	DVTEALILQLFSQIGPCK; DTSSSTVVSTQR; SQDHFHVFVGDLSPEITTEDIK	8		+		+
1527	P31689	DNAJA1	DnaJ homolog subfamily A member 1	ITFHGEGDQEPGLEPGDIIIVLDQK; EVEETDEMDQVELVDFDPNQER; EGGAGGGFGSPMDIFDMFFGGGGR; VNFPENGFLSPDK; QISQAYEVLSDAK; IHQIGPGMVQQIQSVCMECQGHGER; CVLNEGMPIYR; ELYDKGGEQAIK; GAVECCPNCR; HYNGEAYEDDEHHPR; TIVITSHPGQIVK	11	+	+	+	+
1528	P31749	AKT1	RAC-alpha serine/threonine-protein kinase	VTMNEFEYLK; NDGTFIGYK	6	+	+	+	+
1529	P31751	AKT2	RAC-beta serine/threonine-protein kinase	TFCGTPEYLAPEVLEDNDYGR; ITDFGLCK; SLLAGLLK; TFCGTPEYLAPEVLEDNDYGR	3				+
1530	P31930	UQCRC1	Cytochrome b-c1 complex subunit 1, mitochondrial	DVVFNYLHATAFQGTPLAQAVEGPSENVR; YIYDQCPAVAGYGPIEQLPDYNR; IDDMMFVLQGQWMR; AVELLGDIVQNCSLEDSQIEKER; AVELLGDIVQNCSLEDSQIEK; HLGGIPWTYAEDAVPTLTPCR; ADLTEYLSTHYK; MVLAAAGGVEHQQLLDLAQK; MVLAAAGGVEHQQLLDLAQK; NALVSHLDGTTPVCEDIGR; LCTSATESEVAR; EMQENDASMR; EVESMGAHLNAYSTR; IAEVDASVVR; NNGAGYFLEHLAFK; SGMFWLR; SLLTYGR; FTGSEIR	17	+	+	+	+
1531	P31937	HIBADH	3-hydroxyisobutyrate dehydrogenase, mitochondrial	EFQDAGEQVVSSPADVAEK; TPVGFIGLGNMGNPMAK; MGAVFMDAPVSGGVGAAR; GSLLIDSSTIDPAVSK; DLGLAQDSATSTK; HGYPLIIYDVFPDACK; DFSSVFQFLR; KGSLLIDSSTIDPAVSK; SPILLGSLAHQIYR; KDFSSVFQFLR; ILNMSSGR	11	+	+	+	+
1532	P31939	ATIC	Bifunctional purine biosynthesis protein PURH;IMP cyclohydrolase;Phosphoribosylaminoimidazolecarboxamide formyltransferase	VTVVCEPEDYVVVSTEMQSSESKDTSLETR; MSSFGDFVALSDVCDVPTAK; SGVAYIAAPSGSAADKVVIEACDELGIILAHTNLR; RAEISNAIDQYVTGTIGEDEDLIK; VTVVCEPEDYVVVSTEMQSSESK; ALFEEVPELLTEAEK; LTEVSISSDAFFPFR; NGNYCVLQMDQSYKPDENEVR; TVASPGVTVEEAVEQIDIGGVTLLR; DVSELTGFPEMLGGR; EVSDGIIAPGYEEEALTILSK; SGVAYIAAPSGSAADK; VVIEACDELGIILAHTNLR; YGMNPHQTPAQLYTLQPK; NGQVIGIGAGQQSR; AFTHTAQYDEAISDYFR; YTQSNSVCYAK; VVACNLYPFVK; NIPEDNADMAR; …	34	+	+	+	+
1533	P31942	HNRNPH3	Heterogeneous nuclear ribonucleoprotein H3	RGGDGYDGGYGGFDDYGGYNNYGYGNDGFDDR; GGDGYDGGYGGFDDYGGYNNYGYGNDGFDDR; MGMGNNYSGGYGTPDGLGGYGRGGGGSGGYYGQGGMSGGGWR; ATENDIANFFSPLNPIR; GGGGSGGYYGQGGMSGGGWR; YIELFLNSTPGGGSGMGGSGMGGYGR; ATGEADVEFVTHEDAVAAMSK; DGMDNQGGYGSVGR; GMGGHGYGGAGDASSGFHGGHFVHMR; STGEAFVQFASK; VHIDIGADGR; EIAENALGK	15	+	+	+	+
1534	P31943	HNRNPH1	Heterogeneous nuclear ribonucleoprotein H;Heterogeneous nuclear ribonucleoprotein H, N-terminally processed	GAYGGGYGGYDDYNGYNDGYGFGSDR; STGEAFVQFASQEIAEK; DLNYCFSGMSDHR; GLPWSCSADEVQR; MMLGTEGGEGFVVK; VTGEADVEFATHEDAVAAMSK; YVELFLNSTAGASGGAYEHR; EGRPSGEAFVELESEDEVK; YGDGGSTFQSTTGHCVHMR; SNNVEMDWVLK; ATENDIYNFFSPLNPVR; HTGPNSPDTANDGFVR; VHIEIGPDGR; DLNYCFSGMSDHR; GLPFGCSK; YIEIFK; FFSDCK	16	+	+	+	+
1535	P31946	YWHAB	14-3-3 protein beta/alpha;14-3-3 protein beta/alpha, N-terminally processed	EKIEAELQDICNDVLELLDK; DNLTLWTSENQGDEGDAGEGEN; TAFDEAIAELDTLNEESYKDSTLIMQLLR; TAFDEAIAELDTLNEESYK; IEAELQDICNDVLELLDK; AVTEQGHELSNEER	21	+	+	+	+
1536	P31947	SFN	14-3-3 protein sigma	DNLTLWTADNAGEEGGEAPQEPQS; TTFDEAMADLHTLSEDSYKDSTLIMQLLR; TTFDEAMADLHTLSEDSYK; LGLALNFSVFHYEIANSPEEAISLAK; EKVETELQGVCDTVLGLLDSHLIK; VETELQGVCDTVLGLLDSHLIK; LAEQAERYEDMAAFMK; SAYQEAMDISK	21	+	+	+	+
1537	P31948	STIP1	Stress-induced-phosphoprotein 1	ELDPTNMTYITNQAAVYFEK; IMTTLSVLLGVDLGSMDEEEEIATPPPPPPPK; ALSVGNIDDALQCYSEAIK; LLEFQLALKDCEECIQLEPTFIK; AMADPEVQQIMSDPAMR; DCEECIQLEPTFIK; FMNPFNMPNLYQK; LAYINPDLALEEK; KETKPEPMEEDLPENKK; MEQVNELKEK; KETKPEPMEEDLPENK; ETKPEPMEEDLPENKK; ALDLDSSCKEAADGYQR; DPQALSEHLKNPVIAQK; TYEEGLKHEANNPQLK; IGNSYFKEEK; ETKPEPMEEDLPENK; KFMNPFNMPNLYQK; TVDLKPDWGK; DPQALSEHLK; KAAALEFLNR; LMDVGLIAIR; LLEFQLALK; CMMAQ…	42	+	+	+	+
1538	P31949	S100A11	Protein S100-A11;Protein S100-A11, N-terminally processed	KLDTNSDGQLDFSEFLNLIGGLAMACHDSFLK; LDTNSDGQLDFSEFLNLIGGLAMACHDSFLK; LDTNSDGQLDFSEFLNLIGGLAMACHDSFLK; TEFLSFMNTELAAFTK; TEFLSFMNTELAAFTK; KLDTNSDGQLDFSEFLNLIGGLAMACHDSFLK; CIESLIAVFQK; NQKDPGVLDR; DGYNYTLSK; ISSPTETER	7	+	+	+	+
1539	P31997	CEACAM8	Carcinoembryonic antigen-related cell adhesion molecule 8	LFIPNITTK	2		+		+
1540	P32119	PRDX2	Peroxiredoxin-2	LVQAFQYTDEHGEVCPAGWKPGSDTIKPNVDDSKEYFSK; YVVLFFYPLDFTFVCPTEIIAFSNR; LVQAFQYTDEHGEVCPAGWKPGSDTIKPNVDDSK; KLGCEVLGVSVDSQFTHLAWINTPR; KEGGLGPLNIPLLADVTR; LGCEVLGVSVDSQFTHLAWINTPR; ATAVVDGAFKEVK; LSEDYGVLKTDEGIAYR; EGGLGPLNIPLLADVTRR; RLSEDYGVLK; EGGLGPLNIPLLADVTR; LSEDYGVLK; KEGGLGPLNIPLLADVTRR; ATAVVDGAFK; IGKPAPDFK; TDEGIAYR; GLFIIDGK	18	+	+	+	+
1541	P32189	GK	Glycerol kinase	FEPQINAEESEIR; DCGIPLSHLQVDGGMTSNK; GIICGLTQFTNK; TMLFNIHSLEWDK; EGWVEQDPK; EILHSVYECIEK; EILDAMNR; FLVFNSK	8	+	+	+	+
1542	P32320	CDA	Cytidine deaminase	EFGTNWPVYMTKPDGTYIVMTVQELLPSSFGPEDLQK; AIAIASDMQDDFISPCGACR; GCNIENACYPLGICAER; SAYCPYSHFPVGAALLTQEGR; RPACTLKPECVQQLLVCSQEAK; AVSEGYKDFR	6	+	+	+	+
1543	P32321	DCTD	Deoxycytidylate deaminase	SKDPNSQVGACIVNSENK; EVIFMSDK	2		+	+	+
1544	P32322	PYCR1	Pyrroline-5-carboxylate reductase 1, mitochondrial	ELQSMADQEQVSPAAIK; IMASSPDMDLATVSALR; ELQSMADQEQVSPAAIKK; EGATVYATGTHAQVEDGR; VKLDSPAGTALSPSGHTK; CMTNTPVVVR; DNVSSPGGATIHALHVLESGGFR; MLLHSEQHPGQLK	9		+		+
1545	P32455	GBP1	Interferon-induced guanylate-binding protein 1	TLSGGIQVNGPR; AGIYSKPGGYR; LQEQEQLLK; KGIQAEEILQTYLK; NEIQDLQTK; KGTSQKDETFNLPR; DVDHLFQK; GTSQKDETFNLPR; DETFNLPR; LMANPEALK; EAIEVFIR; DSEREAIEVFIR; IMKNEIQDLQTK; SSFKDVDHLFQK	28	+	+	+	+
1546	P32456	GBP2	Interferon-induced guanylate-binding protein 2	MAPEINLPGPMSLIDNTK; EDVADALLQTDQSLSEK; YLESKEDVADALLQTDQSLSEK; EDVADALLQTDQSLSEKEK; AIAHYEQQMGQK; YLESKEDVADALLQTDQSLSEKEK; VQLPTETLQELLDLHR; CFVFDWPAPK; GQLVVNPEALK; DIWDIQMR; KPEHTLVLLDTEGLGDIEK; AQLMAEQEK; DVDQMFQR	16	+	+	+	+
1547	P32929	CTH	Cystathionine gamma-lyase	LFTLAESLGGFESLAELPAIMTHASVLK; AGDQIICMDDVYGGTNR; LVWIETPTNPTQK; AVVPPISLSTTFK; LLEAAITPETK; NDRDVLGISDTLIR; QGAPGQHSGFEYSR; VIDIEGCAHIVHK; GTLQHAEIFLK	9				+
1548	P32942	ICAM3	Intercellular adhesion molecule 3	TFVLPVTPPR; IALETSLSK; WEEELSR	3		+	+	+
1549	P32969	RPL9	60S ribosomal protein L9	MRPGVACSVSQAQKDELILEGNDIELVSNSAALIQQATTVK; TILSNQTVDIPENVDITLK; DELILEGNDIELVSNSAALIQQATTVK; KFLDGIYVSEK; FLDGIYVSEK; MRPGVACSVSQAQK	6	+	+	+	+
1550	P33121	ACSL1	Long-chain-fatty-acid--CoA ligase 1	QVAELSECIGSALIQK; IFGQANTTLK; MQAHELFR; IGFFQGDIR; LLLEGVENK; AELSLVFVDKPEK; WLLDFASK; AILEDMVR; IENIYMR; VVECVMLCHGAK; LLMDDLK; IFGQANTTLKR; DGWLHTGDIGK	22	+	+	+	+
1551	P33151	CDH5	Cadherin-5	YTFVVPEDTR; ELDSTGTPTGK; YMSPPAGNR; YEIVVEAR; GKEYFAIDNSGR	5	+		+
1552	P33176	KIF5B	Kinesin-1 heavy chain	LQAENDASKEEVKEVLQALEELAVNYDQK; DVLEGYNGTIFAYGQTSSGK; TTIVICCSPSSYNESETK; VFQSSTSQEQVYNDCAK; FVCSPDEVMDTIDEGK; ANLEAFTVDKDITLTNDKPATAIGVIGNFTDAER; QPEGTGMIDEEFTVAR; TQMLDQEELLASTR; EEVKEVLQALEELAVNYDQK; SAEIDSDDTGGSAAQK; ISFLENNLEQLTK; SLSALGNVISALAEGSTYVPYR; GGGAFVQNSQPVAVR; EYELLSDELNQK; SLTEYLQNVEQK; QLDDKDEEINQQSQLVEK; FQGEDTVVIASKPYAFDR; SATLASIDAELQK; DQDNMQAELNR; LITDLQDQNQK; QLEESVDALSEELV…	43	+	+	+	+
1553	P33240	CSTF2	Cleavage stimulation factor subunit 2	SVFVGNIPYEATEEQLKDIFSEVGPVVSFR; GYGFCEYQDQETALSAMR; SLGTGAPVIESPYGETISPEDAPESISK; AALIMQVLQLTADQIAMLPPEQR; AVASLPPEQMFELMK; GGTLLSVTGEVEPR; LCVQNSPQEAR; GLLGDAPNDPR; GSLPANVPTPR; QSILILK	10		+		+
1554	P33241	LSP1	Lymphocyte-specific protein 1	EGPGPEDTVQDNLGAAGAEEEQEEHQK; SPEGEQEDRPGLHAYEKEDSDEVHLEELSLSK; QEMLLSLKPSEAPELDEDEGFGDWSQRPEQR; SRWETGEVQAQSAAK; EELLGPTAQWSVEDEEEAVHEQCQHER; QASIELPSMAVASTK; WETGEVQAQSAAK; QQHEGAQGALDSGEPPQCR; IDQWLEQYTQAIETAGR; QLQAQDEEGGGHVPERPK; EDSDEVHLEELSLSK; KSQPDLPISK; SQPDLPISK; SPEGEQEDRPGLHAYEK; DIVAGDMSK; KSLWEQK	16	+	+	+	+
1555	P33316	DUT	Deoxyuridine 5'-triphosphate nucleotidohydrolase, mitochondrial	AGGSPAPGPETPAISPSK; TDIQIALPSGCYGR; IFYPEIEEVQALDDTER; GNVGVVLFNFGK; AGGSPAPGPETPAISPSKR; HFIDVGAGVIDEDYR; IAQLICER; ARPAEVGGMQLR	8	+	+	+	+
1556	P33764	S100A3	Protein S100-A3	FMSVLDTNKDCEVDFVEYVR; ELATWTPTEFR; SLACLCLYCHEYFK	3	+		+	+
1557	P33991	MCM4	DNA replication licensing factor MCM4	FIDPLAKEEENVGIDITEPLYMQR; TSQLIPEMQEAFFQCQVCAHTTR; TSVLAAANPIESQWNPK; LGEINVIGEPFLNVNCEHIK; NLNPEDIDQLITISGMVIR; ALADDDFLTVTGK; GSSAVGLTAYVMKDPETR; SVLHEVMEQQTLSIAK; AGIICQLNAR; DYIAYAHSTIMPR; DMFEEALR; RLHGLDEEAEQK; LASALAPSIYEHEDIKK; LHGLDEEAEQK	14		+		+
1558	P33992	MCM5	DNA replication licensing factor MCM5	LQPFATEADVEEALR; WDETKGEDNIDFMPTILSR; LAALPNVYEVISK; NTLTNIAMRPGLEGYALPR; CSVLAAANSVFGR; SFAGAVSPQEEEEFRR; VAIHEAMEQQTISIAK; AIACLLFGGSR; HMQLYCDR; RGDINLLMLGDPGTAK; QPAEHLQLLEEAAK; FAIGSQVSEHSIIK	12		+		+
1559	P33993	MCM7	DNA replication licensing factor MCM7	SLEQNIQLPAALLSR; LFADAVQELLPQYK; GNINICLMGDPGVAK; SEDDESGAGELTR; CSILAAANPAYGR; IAQPGDHVSVTGIFLPILR; QVVQGLLSETYLEAHR; TAIHEVMEQQTISIAK; GSSGVGLTAAVLR; FLQEFYQDDELGKK; MVDVVEKEDVNEAIR; MNKSEDDESGAGELTR; MQEHSDQVPVGNIPR; FDLLWLIQDRPDR; SQLLSYIDR; LAASIAPEIYGHEDVKK; YGNQLVR	17		+		+
1560	P34810	CD68	Macrosialin	VQGSCEGAHPHLLLSFPYGHLSFGFMQDLQQK; LQAAQLPHTGVFGQSFSCPSDR	2	+	+
1561	P34896	SHMT1	Serine hydroxymethyltransferase, cytosolic	AVLEALGSCLNNK; ALSEALTELGYK; VLEACSIACNK; IVTGGSDNHLILVDLR; IMGLDLPDGGHLTHGFMTDK; YSEGYPGQR; VYQHQVVANCR	9	+	+	+	+
1562	P34897	SHMT2	Serine hydroxymethyltransferase, mitochondrial	GWTGQESLSDSDPEMWELLQR; ALEAFDLDPAQWGVNVQPYSGSPANLAVYTALLQPHDR; YYGGAEVVDEIELLCQR; ISATSIFFESMPYK; TGLIDYNQLALTAR; AALEALGSCLNNK; IMGLDLPDGGHLTHGYMSDVKR; VLELVSITANK; EIPYTFEDR; MREVCDEVK; AFPMPGFDEH; LIIAGTSAYAR; IMGLDLPDGGHLTHGYMSDVK; GYSLVSGGTDNHLVLVDLRPK; QACTPMFR; AMADALLER; EYSLQVLK; LGAPALTSR; SAITPGGLR; AHLLADMAHISGLVAAK; SGLIFYR	21	+	+	+	+
1563	P34910	EVI2B	Protein EVI2B	SPFADGETPDICMDNIR; SEIIQSFPPLDSLNLPLPPVDFMK; LFESSENIEDSNNPK	3		+		+
1564	P34913	EPHX2	Bifunctional epoxide hydrolase 2;Cytosolic epoxide hydrolase 2;Lipid-phosphate phosphatase	VTGIQLLNTPAPLPTSCNPSDMSHGYVTVKPR; GFTTAILTNTWLDDR; ASPSEVVFLDDIGANLKPAR; YQIPALAQAGYR; FLLDTLK	5	+		+	+
1565	P34931	HSPA1L	Heat shock 70 kDa protein 1-like	MDKAKIHDIVLVGGSTR	15			+	+
1566	P34932	HSPA4	Heat shock 70 kDa protein 4	SEENEEPMETDQNAKEEEK; ELSTTLNADEAVTR; SEENEEPMETDQNAKEEEK; AGGIETIANEYSDR; KPVVDCVVSVPCFYTDAER; EDIYAVEIVGGATR; AESEEMETSQAGSK; STNEAMEWMNNK; EMLNLYIENEGK; TSTVDLPIENQLLWQIDR; NAVEEYVYEMR; FLEMCNDLLAR; VLATAFDTTLGGR; NKEDQYDHLDAADMTK; AFSDPFVEAEK; CTPACISFGPK; KPVVDCVVSVPCFYTDAERR	37	+	+	+	+
1567	P34949	MPI	Mannose-6-phosphate isomerase	TLSQWIAENQDSLGSK; GDCVECMACSDNTVR; LLASSDPLAQIAEDKPYAELWMGTHPR; KVPEFQFLIGDEAATHLK; TEVPGSVTEYK; VLSVETPLSIQAHPNK; VLSVETPLSIQAHPNKELAEK; KVVVEQLNLLVK	8		+	+	+
1568	P35080	PFN2	Profilin-2	DSLYVDGDCTMDIR; SQGGEPTYNVAVGR; TKSQGGEPTYNVAVGR; DREGFFTNGLTLGAK; VLVFVMGK	5				+
1569	P35219	CA8	Carbonic anhydrase-related protein	GAELVEGCDGILGDNFRPTQPLSDR; SVLSGGPLPQGHEFELYEVR; AVTEILQDIQYK; YPLTISQLQIEEFRR; YDPSLLDVR	5		+
1570	P35221	CTNNA1	Catenin alpha-1	FTEQVEAAVEALSSDPAQPMDENEFIDASR; TPEELDDSDFETEDFDVR; VLTDAVDDITSIDDFLAVSENHILEDVNK; LIEVANLACSISNNEEGVK; QLQQAVTGISNAAQATASDDASQHQGGGGGELAYALNNFDK; LESIISGAALMADSSCTR; MSASQLEALCPQVINAALALAAKPQSK; TSVQTEDDQLIAGQSAR; AVMDHVSDSFLETNVPLLVLIEAAK; QALQDLLSEYMGNAGR; AEVQNLGGELVVSGVDSAMSLIQAAK; NVPILYTASQACLQHPDVAAYK; VIHVVTSEMDNYEPGVYTEK; QIIVDPLSFSEER; AAAGEFADDPCSSVK; NAGNEQDLGIQYK; WDDSGNDIIVLAK; ESQ…	42	+	+	+	+
1571	P35222	CTNNB1	Catenin beta-1	GNPEEEDVDTSQVLYEWEQGFSQSFTQEQVADIDGQYAMTR; AAMFPETLDEGMQIPSTQFDAAHPTNVQR; VAAGVLCELAQDKEAAEAIEAEGATAPLTELLHSR; LIILASGGPQALVNIMR; TSMGGTQQQFVEGVR; GLNTIPLFVQLLYSPIENIQR; VLSVCSSNKPAIVEAGGMQALGLHLTDPSQR; MMVCQVGGIEALVR; AAVSHWQQQSYLDSGIHSGATTTAPSLSGK; MLGSPVDSVLFYAITTLHNLLLHQEGAK; LLNDEDQVVVNK; TMQNTNDVETAR	30	+	+	+	+
1572	P35232	PHB	Prohibitin	AAELIANSLATAGDGLIELR; NITYLPAGQSVLLQLPQ; KLEAAEDIAYQLSR; FGLALAVAGGVVNSALYNVDAGHR; GVQDIVVGEGTHFLIPWVQKPIIFDCR; IFTSIGEDYDER; AATFGLILDDVSLTHLTFGK; VLPSITTEILK; DLQNVNITLR; FDAGELITQR; QVSDDLTER; AAIISAEGDSK; EFTEAVEAK; ILFRPVASQLPR; NVPVITGSK	15	+	+	+	+
1573	P35237	SERPINB6	Serpin B6	TYIGEIFTQILVLPYVGK; FYQAEMEELDFISAVEK; ELNMIIMLPDETTDLR; GNWDEQFDKENTEER; LDMMDEEEVEVSLPR; SFVEVNEEGTEAAAATAAIMMMR; GNTAAQMAQILSFNK; ADFSGMSQTDLSLSK; IAELLSPGSVDPLTR; SGGGGDIHQGFQSLLTEVNK; NLGMTDAFELGK; TVEKELTYEK; LVLVNAVYFR; FKLEESYDMESVLR; SCDFLSSFR; HINTWVAEK; TNGILFCGR; TGTQYLLR; FCADHPFLFFIQHSK; NEEKPVQMMFK; VSKNEEKPVQMMFK; FVEWTR; KHINTWVAEK	23	+	+	+	+
1574	P35241	RDX	Radixin	VTTMDAELEFAIQPNTTGK; EAILNDEIYCPPETAVLLASYAVQAK; NQEQLAAELAEFTAK; EVWFFGLQYVDSK; KGTELWLGVDALGLNIYEHDDKLTPK; QLQALSSELAQAR; GTELWLGVDALGLNIYEHDDKLTPK; FFPEDVSEELIQEITQR; TQNDVLHAENVK; KPDTIEVQQMK; KAPDFVFYAPR; APDFVFYAPR; ILALCMGNHELYMR; ILALCMGNHELYMR; EDSMMEYLK; AFAAQEDLEK; IGFPWSEIR; KALELDQER; GMLREDSMMEYLK; KQLQALSSELAQAR; KENPLQFK; KTQNDVLHAENVK; RKPDTIEVQQMK; QIEEQTIK; RKPDTIEVQQMK; QLFDQV…	35	+	+	+	+
1575	P35244	RPA3	Replication protein A 14 kDa subunit	ATILCTSYVQFK; INAGMLAQFIDKPVCFVGR; IIHDFPQFYPLGIVQHD; EDSHPFDLGLYNEAVK; MFILSDGEGK	5	+	+	+	+
1576	P35247	SFTPD	Pulmonary surfactant-associated protein D	TMPSACTLVMCSSVESGLPGR; QQVEALQGQVQHLQAAFSQYK; KVELFPNGQSVGEK; SAAENAALQQLVVAK; VELFPNGQSVGEK; TAGFVKPFTEAQLLCTQAGGQLASPR; GVPGNTGAAGSAGAMGPQGSPGAR; GEVGAPGMQGSAGAR; NEAAFLSMTDSK; QQVEALQGQVQHLQAAFSQYKK; GESGLPDVASLR; WNDRACGEK	12	+	+	+	+
1577	P35249	RFC4	Replication factor C subunit 4	DLIDEGHAATQLVNQLHDVVVENNLSDK; IDGVFAACQSGSFDKLEAVVK; VITDIAGVIPAEK; VLELNASDER; ELFGPELFR	5		+		+
1578	P35250	RFC2	Replication factor C subunit 2	EGNVPNIIIAGPPGTGK; LNEIVGNEDTVSR; FALACNASDK; IIEPIQSR	4		+		+
1579	P35268	RPL22	60S ribosomal protein L22	FTLDCTHPVEDGIMDAANFEQFLQER; YFQINQDEEEEEDED; AGNLGGGVVTIER; ITVTSEVPFSK	4	+	+	+	+
1580	P35269	GTF2F1	General transcription factor IIF subunit 1	IYQEEEMPESGAGSEFNR; TTPNSGDVQVTEDAVR; TLTAEEAEEEWER; IYQEEEMPESGAGSEFNRK; GNSRPGTPSAEGGSTSSTLR; TLTAEEAEEEWERR; LDTGPQSLSGK; EFRPEDQPWLLR	8	+	+		+
1581	P35270	SPR	Sepiapterin reductase	LLLINNAGSLGDVSK; VLNYAPGPLDTDMQQLAR; VPADLGAEAGLQQLLGALR; DMLFQVLALEEPNVR; SGAHVDFYDK; QLEAELGAER; ETSVDPDMR; AVCLLTGASR; LLSLLEKDEFK	9	+	+	+	+
1582	P35326	SPRR2A	Small proline-rich protein 2A	YPPVTPSPPCQSK	4				+
1583	P35354	PTGS2	Prostaglandin G/H synthase 2	SHLIDSPPTYNADYGYK; GCPFTSFSVPDPELIK; ALPPVPDDCPTPLGVK; YQIIDGEMYPPTVK; GVCMSVGFDQYK; SGLDDINPTVLLK; DTQAEMIYPPQVPEHLR; QEHPEWGDEQLFQTSR; YQSFNEYR; LILIGETIK; IVIEDYVQHLSGYHFK; LKFDPELLFNK	12		+		+
1584	P35442	THBS2	Thrombospondin-2	DGQGDACDPDDDNDGVPDDRDNCR; HVVSLEDVGLADSQWK; LVFNPDQEDLDGDGR; QVTQTYWEDQPTR; KGCQQGQGAEINAISENTETLR; SCEELGNMVQELSGLHVLVNQLSENLKR; FDYIPPVNADDLSK; DNCPYVYNTDQR; GLLQNVHLVFENSVEDILSK; GTLLALEGPGLSQR; GTTQIDPNWVIR; VCNSPEPQYGGK; HAECIYLGHFSDPMYK; ACQGAPCPIDGR; CVNTQPGFHCLPCPPR; LCNSPVPQMGGK; QVCEPENPCK; GNQPVGVGLEAAK; NFQMVPLDPK; LGPHVTTEYVGPSSER; TRVCNSPEPQYGGK; AYGYSGVSLK	33		+		+
1585	P35475	IDUA	Alpha-L-iduronidase	ADVTYAAMVVK; LGGPGDSFHTPPR	2				+
1586	P35527	KRT9	Keratin, type I cytoskeletal 9	GGSGGSYGGGSGSGGGSGGGYGGGSGGGHSGGSGGGHSGGSGGNYGGGSGSGGGSGGGYGGGSGSR; DIENQYETQITQIEHEVSSSGQEVQSSAK; SDLEMQYETLQEELMALK; GGSGGSHGGGSGFGGESGGSYGGGEEASGSGGGYGGGSGK; NYSPYYNTIDDLKDQIVDLTVGNNK; YCGQLQMIQEQISNLEAQITDVR; GGGGSFGYSYGGGSGGGFSASSLGGGFGGGSR; GGSGGSYGGGGSGGGYGGGSGSR; EIETYHNLLEGGQEDFESSGAGK; VQALEEANNDLENK; LASYLDKVQALEEANNDLENK; SDLEMQYETLQEELMALKK; SDLEMQYETLQEELMALKK; NHKEEMSQLTGQNSGDVNVEI…	27	+	+	+	+
1587	P35542	SAA4	Serum amyloid A-4 protein	AYWDIMISNHQNSNR; EALQGVGDMGR; EALQGVGDMGR; GPGGVWAAK	3	+	+	+	+
1588	P35555	FBN1	Fibrillin-1	CDEGYESGFMMMK; HSCGDGFCSRPNMCTCPSGQIAPSCGSR; CECDMGFVPSADGK; HSCGDGFCSRPNMCTCPSGQIAPSCGSR; CICPPGYSLQNEK; CLCPEGFSLSSSGR; CQCPSGMTLDATGR; YEDEECTLPIAGR; GEGWGDPCELCPTEPDEAFR; CECPVGFFYNDK; GYIGTHCGQPVCESGCLNGGR; GQCVNTPGDFECK; CPTGYYLNEDTR; GFMTNGADIDECK; LLVCEDIDECQNGPVCQR; GFMTNGADIDECK; CPPGFYTSPDGTR; IGQGHCVSGMGMGR; NCEDMDECSIR; CECEIGYELDR; CSCSPGWIGDGIK; NCEDMDECSIR; EIPGVCENGVCINMVGSFR; NT…	84	+	+	+	+
1589	P35556	FBN2	Fibrillin-2	CLCYDGFMASMDMK; CLCYDGFMASMDMK; TLPGGNQCIVPICR; NCMDIDECERNPLLCR; NCMDIDECERNPLLCR; RGFIPNIR; GFIPNIR	5	+	+	+	+
1590	P35568	IRS1	Insulin receptor substrate 1	VGNTVPFGAGAAVGGGGGSSSSSEDVKR; EEETGTEEYMK	2		+
1591	P35573	AGL	Glycogen debranching enzyme;4-alpha-glucanotransferase;Amylo-alpha-1,6-glucosidase	MYPTDDSAPLPAGTLDQPLFEVIQEAMQK; AVTVYTNYPFPGETFNR; LINYHQEQAVNCLLGNVFYER; EWNVICITDVVYNHTAANSK; ESGYNMIHFTPLQTLGLSR; SGSLAVDNADPILK; NFAEPGSEVYLR; SGGGYIVVDPILR; SDPNQHLTIIQDPEYR; YAGLQGLMSVLAEIRPK; ELICWGDSVK; VSLDPHAQVAVGILR; FSCDVAEGK; HSPSIHQSVVAVSR; EAMSAYNSHEEGR; LGISSLIR	16	+	+	+	+
1592	P35579	MYH9	Myosin-9	LQVELDNVTGLLSQSDSK; AKQTLENERGELANEVK; KLEEEQIILEDQNCK; ANLQIDQINTDLNLER; IAEFTTNLTEEEEKSK; EQLEEEEEAKHNLEK; MEDSVGCLETAEEVKR; HSQAVEELAEQLEQTK; DFSALESQLQDTQELLQEENRQK; KMEDSVGCLETAEEVK; SGFEPASLKEEVGEEAIVELVENGK; LTEMETLQSQLMAEK; LEEEQIILEDQNCK; LTEMETLQSQLMAEK; KLEGDSTDLSDQIAELQAQIAELK; NLPIYSEEIVEMYK; QTLENERGELANEVK; NLPIYSEEIVEMYK; QEEEMMAKEEELVK; MEDSVGCLETAEEVK; MEDSVGCLETAEEVK; TEMEDLMSS…	173	+	+	+	+
1593	P35580	MYH10	Myosin-10	MEIDLKDLEAQIEAANK; ERNTDQASMPENTVAQK; VEDMAELTCLNEASVLHNLKDR; KKVDDDLGTIESLEEAK; KVDDDLGTIESLEEAKK; YEILTPNAIPK; VEEEEERNQILQNEK; LDAQVQELHAK; ASRDEIFAQSK; KTTLQVDTLNAELAAER; ALEQQVEEMR; ADMEDLMSSKDDVGKNVHELEK; KEEELQGALAR; NHEAQIQDMR; VEGELEEMER; ALEQQVEEMR; ELEAELEDER; NSLQEQQEEEEEARK	135	+	+	+	+
1594	P35606	COPB2	Coatomer subunit beta'	VLAAQETHEGVTEDGIEDAFEVLGEIQEIVK; AAESLADPTEYENLFPGLK; SVNGLAFYDWDNTELIR; TCVQTLEGHAQNVSCASFHPELPIIITGSEDGTVR; CQFGLAQECLHHAQDYGGLLLLATASGNANMVNK; GSNNVALGYDEGSIIVK; GVNCIDYYSGGDKPYLISGADDR; IAYQLAVEAESEQK; NNVAFMSYFLQGK; STAQQELDGKPASPTPVIVASHTANKEEK; SFGSAQEFAWAHDSSEYAIR; NWVVTGADDMQIR; DMGSCEIYPQTIQHNPNGR; SFKPDFGAESIYGGFLLGVR; QQALTVSTDPEHRFELALQLGELK; QYPLVTPNEER; VWQLGSSSPNFTLEGHEK; DNNQFASA…	38	+	+	+	+
1595	P35609	ACTN2	Alpha-actinin-2	ISNRPAFMPSEGK; ISNRPAFMPSEGK	22	+	+	+	+
1596	P35610	SOAT1	Sterol O-acyltransferase 1	SRENPEEDEDQRNPAK; EVGSHFDDFVTNLIEK; ENPEEDEDQRNPAK; LTAEAEELKPFFMK; NPTFLDYVRPR	5	+	+	+	+
1597	P35611	ADD1	Alpha-adducin	VNSEQEHFLIVPFGLLYSEVTASSLVK; YSDVEVPASVTGYSFASDGDSGTCSPLR; VSMILQSPAFCEELESMIQEQFKK; TSTSAVPNLFVPLNTNPK; VSMILQSPAFCEELESMIQEQFK; TLASAGGPDNLVLLNPEK; TAGPQSQVLCGVVMDR; EYQPHVIVSTTGPNPFTTLTDR; WQIGEQEFEALMR; LADLFGWSQLIYNHITTR; SPGSPVGEGTGSPPK; GSTNLGVNQAGFTLHSAIYAARPDVK; VDENNPEYLR; SPPDQPAVPHPPPSTPIK; SLVQGELVTASK; YFDRVDENNPEYLR; INLQGDIVDR; GSEENLDEAR; SRSPGSPVGEGTGSPPK; EQNLQDIK; AAVVTSPPPTTA…	24	+	+	+	+
1598	P35612	ADD2	Beta-adducin	GLSQMTTSADTDVDTSK; IENPNQFVPLYTDPQEVLEMR; FSEDDPEYMR; WLNTPNTYLR; NHGVVALGDTVEEAFYK; SPSTESQLMSK; VNILGEVVEK; SAGPQSQLLASVIAEK; VNVADEVQR	11	+		+
1599	P35613	BSG	Basigin	SSEHINEGETAMLVCK; SESVPPVTDWAWYK; SELHIENLNMEADPGQYR; KPEDVLDDDDAGSAPLK; GSDQAIITLR; FFVSSSQGR; GGVVLKEDALPGQK	7	+	+	+	+
1600	P35625	TIMP3	Metalloproteinase inhibitor 3	NECLWTDMLSNFGYPGYQSK; SCYYLPCFVTSK; MYTGLCNFVER; EGPFGTLVYTIK; WDQLTLSQR; GGYCSWYR; YQYLLTGR	7	+	+	+	+
1601	P35637	FUS	RNA-binding protein FUS	HDSEQDNSDNNTIFVQGLGENVTIESVADYFK; CPNPTCENMNFSWR; GEATVSFDDPPSAK; TGQPMINLYTDR; AAIDWFDGKEFSGNPIK; TGQPMINLYTDRETGK; APKPDGPGGGPGGSHMGGNYGDDR; APKPDGPGGGPGGSHMGGNYGDDR; LKGEATVSFDDPPSAK; KTGQPMINLYTDR; AAIDWFDGK; EFSGNPIK	11	+	+	+	+
1602	P35658	NUP214	Nuclear pore complex protein Nup214	TSGVPSGFNFTAPPVLGK; SPGSTPTTPTSSQAPQK; QGSLINSLKPSGPTPASGQLSSGDK; LGELLFPSSLAGETLGSFSGLR; SAQGSSSPVPSMVQK; NVPQVVNVQELK; ASSTSLTSTQPTK; ETLFNTLANNR; TSCKDDEAVVQAPR; ITPPAAKPGSPQAK	10	+	+	+	+
1603	P35659	DEK	Protein DEK	EESEEEEDEDDEEEEEEEKEK; VYENYPTYDLTER; LLASANLEEVTMK; NVGQFSGFPFEK; SICEVLDLER; KVYENYPTYDLTER; LTMQVSSLQR; KPPTDEELKETIK; EPFTIAQGK; LLYNRPGTVSSLK; SGVNSELVK; LKKPPTDEELK; KPPTDEELKETIKK	13	+	+	+	+
1604	P35749	MYH11	Myosin-11	IAQLEEELEEEQGNMEAMSDR; DVASLSSQLQDTQELLQEETR; MAQQMLDLEEQLEEEEAAR; ALETQMEEMKTQLEELEDELQATEDAK; NMDPLNDNVTSLLNASSDK; DLGEELEALKTELEDTLDSTATQQELR; SLEADLMQLQEDLAAAER; SLEADLMQLQEDLAAAER; ELEGHISDLQEDLDSER; TQLEELEDELQATEDAK; NMDPLNDNVTSLLNASSDKFVADLWK; LQQELDDLVVDLDNQR; KLEDEILVMDDQNNK; ATQQAEQLSNELATER; KLEGDASDFHEQIADLQAQIAELK; QEEEMQAKEDELQK; LEDEILVMDDQNNK; NLLQEQLQAETELYAEAEEMR; NSLQDQLDEEMEA…	145	+	+	+	+
1605	P35754	GLRX	Glutaredoxin-1	DCIGGCSDLVSLQQSGELLTR; QGLLEFVDITATNHTNEIQDYLQQLTGAR; RAQEILSQLPIK; AQEILSQLPIK; VVVFIKPTCPYCR	5	+	+	+	+
1606	P35813	PPM1A	Protein phosphatase 1A	SGSTAVGVLISPQHTYFINCGDSR; VCNEVVDTCLYK; GPTEQLVSPEPEVHDIER; IQNAGGSVMIQR; YGLSSMQGWR; GSAGAPSVENVK; YCCEHLLDHITNNQDFK; NVIEAVYNR; QGEGVPDLVHVMR; EAELDKYLECR; TGFLEIDEHMR; SRLEVTDDLEK	12	+	+	+	+
1607	P35858	IGFALS	Insulin-like growth factor-binding protein complex acid labile subunit	LWLEGNPWDCGCPLK; SLALGTFAHTPALASLGLSNNR; LAELPADALGPLQR; NLIAAVAPGAFLGLK; LEYLLLSR	5	+			+
1608	P35869	AHR	Aryl hydrocarbon receptor	QVVVEPQQQLCQK; NLGIDFEDIR; TGESGMIVFR	3		+		+
1609	P35908	KRT2	Keratin, type II cytoskeletal 2 epidermal	VLYDAEISQIHQSVTDTNVILSMDNSR; GGSGGGGSISGGGYGSGGGSGGR; GSSSGGGYSSGSSSYGSGGR; GGGFGGGSSFGGGSGFSGGGFGGGGFGGGR; TSQNSELNNMQDLVEDYKK; TSQNSELNNMQDLVEDYKK; FLEQQNQVLQTK; NKLNDLEEALQQAKEDLAR; VDLLNQEIEFLK; LNDLEEALQQAK; NVQDAIADAEQR; LALDVEIATYR; GFSSGSAVVSGGSR; TAAENDFVTLK; YEELQVTVGR	31	+	+	+	+
1610	P35914	HMGCL	Hydroxymethylglutaryl-CoA lyase, mitochondrial	LLEAGNFICQALNR; FPGINYPVLTPNLK; LIDMLSEAGLSVIETTSFVSPK; NINCSIEESFQR; AAQSANISVR; GFEAAVAAGAK	6	+	+	+	+
1611	P35998	PSMC2	26S protease regulatory subunit 7	ESDTGLAPPALWDLAADKQTLQSEQPLQVAR; FVVDLSDQVAPTDIEEGMR; ESDTGLAPPALWDLAADK; IDPTVTMMQVEEKPDVTYSDVGGCK; TMLELINQLDGFDPR; IDPTVTMMQVEEKPDVTYSDVGGCKEQIEK; QTLQSEQPLQVAR; FDDGAGGDNEVQR; SVCTEAGMFAIR; QVEDDIQQLLK; IEFSLPDLEGR; IINADSEDPKYIINVK; LCPNSTGAEIR; ALDEGDIALLK; GVLLFGPPGTGK; FVNLGIEPPK; VLMATNRPDTLDPALMRPGR; IINADSEDPK; KINELTGIK; IATEKDFLEAVNK; VIGSELVQK; QVEDDIQQLLKK; EVVETPLLHPER; KIEFSLPDLE…	30	+	+	+	+
1612	P36222	CHI3L1	Chitinase-3-like protein 1	SFTLASSETGVGAPISGPGIPGR; GNQWVGYDDQESVK; FSNTDYAVGYMLR; EGDGSCFPDALDR; ILGQQVPYATK; LVMGIPTFGR; DKQHFTTLIK; GTTGHHSPLFR	8		+		+
1613	P36269	GGT5	Gamma-glutamyltransferase 5;Gamma-glutamyltransferase 5 heavy chain;Gamma-glutamyltransferase 5 light chain	GCVEYEPNFSQEVQR; TGIILNNELLDLCER; SPSSMVPSILINK; DLLGETLAQLIR; EGSQLTLQDLAK; VNVYHHLVETLK; AAIAAPILHVNSK	7	+	+	+	+
1614	P36404	ARL2	ADP-ribosylation factor-like protein 2	ELQSLLVEER; LLMLGLDNAGK; EVLELDSIR	3		+	+	+
1615	P36405	ARL3	ADP-ribosylation factor-like protein 3	QDLLTAAPASEIAEGLNLHTIR; NYFENTDILIYVIDSADRK; QLASEDISHITPTQGFNIK; LSCVPVLIFANK; LNVWDIGGQR; ILLLGLDNAGK	6	+	+	+	+
1616	P36507	MAP2K2	Dual specificity mitogen-activated protein kinase kinase 2	LCDFGVSGQLIDSMANSFVGTR; LPNGVFTPDFQEFVNK; RKPVLPALTINPTIAEGPSPTSEGASEANLVDLQK; ISELGAGNGGVVTK; RSEVEEVDFAGWLCK; KLEELELDEQQKK; LEAFLTQK; VQHRPSGLIMAR; DVKPSNILVNSR; VGELKDDDFER	10	+	+	+	+
1617	P36542	ATP5C1	ATP synthase subunit gamma, mitochondrial	KPPTFGDASVIALELLNSGYEFDEGSIIFNK; IYGLGSLALYEK; ELIEIISGAAALD; THSDQFLVAFK; GLCGAIHSSIAK; NASEMIDKLTLTFNR; HLLIGVSSDR; EVMLVGIGDK; SEVATLTAAGK; LTLTFNR	10	+	+	+	+
1618	P36543	ATP6V1E1	V-type proton ATPase subunit E 1	HMMAFIEQEANEKAEEIDAK; LDLIAQQMMPEVR; DDLITDLLNEAK; IQMSNLMNQAR; GALFGANANRK; AEEEFNIEK; ARDDLITDLLNEAK; IMEYYEK	8	+	+	+	+
1619	P36551	CPOX	Oxygen-dependent coproporphyrinogen-III oxidase, mitochondrial	GIGGIFFDDLDSPSKEEVFR; KEGGGGISCVLQDGCVFEK; YVEFNLLYDR; AVVPSYIPLVK; AGVSISVVHGNLSEEAAK; LPFCAMGVSSVIHPK; EAEILEVLR; EACDQHGPDLYPK; WCDDYFFIAHR; WEYMHSPSENSK; ATSLGRPEEEEDELAHR; HCDDSFTPQEK	12		+		+
1620	P36578	RPL4	60S ribosomal protein L4	YAICSALAASALPALVMSK; IEEVPELPLVVEDK; QPYAVSELAGHQTSAESWGTGR; IEEVPELPLVVEDKVEGYK; FCIWTESAFR; KLDELYGTWR; NIPGITLLNVSK; SGQGAFGNMCR; RGPCIIYNEDNGIIK; IEEVPELPLVVEDKVEGYKK; LDELYGTWR; NVTLPAVFK; AAAAAAALQAK; MINTDLSR; APIRPDIVNFVHTNLR	15	+	+	+	+
1621	P36639	NUDT1	7,8-dihydro-8-oxoguanine triphosphatase	FQGQDTILDYTLR; VQEGETIEDGAR; ELQEESGLTVDALHK	3	+	+		+
1622	P36776	LONP1	Lon protease homolog, mitochondrial	EIFDIAFPDEQAEALAVER; IVSGEAESVEVTPENLQDFVGKPVFTVER; QLEVEPEEPEAENK; MEMINVSGYVAQEK; NYLDWLTSIPWGK; VLFICTANVTDTIPEPLRDR; HVMDVVDEELSK; ESVLQMMQAGQR; FSVGGMTDVAEIK; ILCFYGPPGVGK; GDKDGSLEVTGQLGEVMK; AQAVLEEDHYGMEDVK; LSSDVLTLLIK; YSNENLDLAR; DIIALNPLYR; TKTENPLILIDEVDK; LGLLDNHSSEFNVTR; YLLQEQLK; EAEDELSAR; ALCGLDESK; ELGLEKDDKDAIEEK; YLVPQAR; ALTAEIVK	23	+	+	+	+
1623	P36871	PGM1	Phosphoglucomutase-1	ILCEELGAPANSAVNCVPLEDFGGHHPDPNLTYAADLVETMK; HGFFVNPSDSVAVIAANIFSIPYFQQTGVR; LVIGQNGILSTPAVSCIIR; VFQSSANYAENFIQSIISTVEPAQR; ADNFEYSDPVDGSISR; SGEHDFGAAFDGDGDR; FNISNGGPAPEAITDK; FKPFTVEIVDSVEAYATMLR; SGEHDFGAAFDGDGDRNMILGK; YDYEEVEAEGANK; AIGGIILTASHNPGGPNGDFGIK; TIEEYAVCPDLK; INQDPQVMLAPLISIALK; IALYETPTGWK; LSLCGEESFGTGSDHIR; QEATLVVGGDGR; FFGNLMDASK; DLEALMFDR; TQAYQDQKPGTSGLR; LSGTGSAGATIR; K…	35	+	+	+	+
1624	P36873	PPP1CC	Serine/threonine-protein phosphatase PP1-gamma catalytic subunit	IMRPTDVPDQGLLCDLLWSDPDKDVLGWGENDR	16	+	+	+	+
1625	P36915	GNL1	Guanine nucleotide-binding protein-like 1	LCDCPGLIFPSLLPR; EVYQPGSVLDFPR; GTWESHPETTELVVLQGR; LNQQPSQGLGPR; YKDGVVTIGCVGFPNVGK; EQLMSQEER; LSYFEHNLETWR; REEQTDTSDGESVTHHIR; RLNQQPSQGLGPR; SFQDYLGK; ACEAITVGK	11	+	+	+	+
1626	P36952	SERPINB5	Serpin B5	MDALQLANSAFAVDLFK; DVPFGFQTVTSDVNK; DLTDGHFENILADNSVNDQTK; SLNLSTEFISSTK; ILVVNAAYFVGK; HIFSEDTSDFSGMSETK; GDTANEIGQVLHFENVK; DVEDESTGLEK; ILQHKDELNADHPFIYIIR; DELNADHPFIYIIR; IIELPFQNK; ACLENLGLK; NIIFFGK	13		+	+	+
1627	P36954	POLR2I	DNA-directed RNA polymerase II subunit RPB9	NCDYQQEADNSCIYVNK; ITHEVDELTQIIADVSQDPTLPR; MEPDGTYEPGFVGIR; FCQECNNMLYPK; ILLYACR; EAVFFQSHSAR; LYYVCTAPHCGHR	7		+	+	+
1628	P36955	SERPINF1	Pigment epithelium-derived factor	AGFEWNEDGAGTTPSPGLQPAHLTFPLDYHLNQPFIFVLR; SSTSPTTNVLLSPLSVATALSALSLGAEQR; LDLQEINNWVQAQMK; KTSLEDFYLDEER; LAAAVSNFGYDLYR; TSLEDFYLDEER; LQSLFDSPDFSK; ALYYDLISSPDIHGTYK; EIPDEISILLLGVAHFK; DTDTGALLFIGK; ELLDTVTAPQK; YGLDSDLSCK; TVQAVLTVPK; LSYEGEVTK; SSFVAPLEK	15	+	+	+	+
1629	P36957	DLST	Dihydrolipoyllysine-residue succinyltransferase component of 2-oxoglutarate dehydrogenase complex, mitochondrial	TPAFAESVTEGDVR; ASAFALQEQPVVNAVIDDTTK; NVEAMNFADIER; VEGGTPLFTLR; LGFMSAFVK; VEVRPMMYVALTYDHR; TITELGEK; GLVVPVIR; EAVTFLR	9	+	+	+	+
1630	P36959	GMPR	GMP reductase 1	LFATNHPECLQNVAVSSGSGQNDLEK; TVEVPYKGDVENTILDILGGLR; VGVGPGSVCTTR; GHIISDGGCTCPGDVAK; HYSLDDWK	6			+
1631	P36969	GPX4	Phospholipid hydroperoxide glutathione peroxidase, mitochondrial	QEPGSNEEIKEFAAGYNVK; YGPMEEPLVIEK; ILAFPCNQFGK; DIDGHMVNLDK; TEVNYTQLVDLHAR; ICVNGDDAHPLWK; YAECGLR	7	+	+	+	+
1632	P36980	CFHR2	Complement factor H-related protein 2	YKPFSQVPTGEVFYYSCEYNFVSPSK; LCFFPFVENGHSESSGQTHLEGDTVQIICNTGYR; LQNNENNISCVER; ITCAEEGWSPTPK; INHGILYDEEK; TGDIVEFVCK; LVYPSCEEK; NGQWSEPPK	8	+	+	+	+
1633	P37108	SRP14	Signal recognition particle 14 kDa protein	AAAAAAAAAPAAAATAPTTAATTAATAAQ; KGTVEGFEPADNK; FQMAYSNLLR; TSGSVYITLK	4	+	+	+	+
1634	P37198	NUP62	Nuclear pore glycoprotein p62	DIIEHLNTSGAPADTSDPLQQICK; ILNAHMDSLQWIDQNSALLQR; ELEDLLSPLEELVK; EQSGTIYLQHADEEREK; WSLELEDQER; EQSGTIYLQHADEER; RLDQELDFILSQQK; HFLQQATQVNAWDR	8	+	+	+	+
1635	P37235	HPCAL1	Hippocalcin-like protein 1	IYANFFPYGDASK; TFDTNGDGTIDFR; SEMLEIVQAIYK; LLQCDPSSASQF; ENTEFTDHELQEWYK	9	+	+	+	+
1636	P37802	TAGLN2	Transgelin-2	QYDADLEQILIQWITTQCR; DGTVLCELINALYPEGQAPVK; YGINTTDIFQTVDLWEGK; QMEQISQFLQAAER; QMEQISQFLQAAER; DGTVLCELINALYPEGQAPVKK; DDGLFSGDPNWFPK	15	+	+	+	+
1637	P37837	TALDO1	Transaldolase	NAIDKLFVLFGAEILK; WLHNEDQMAVEK; ILDWHVANTDKK; ALAGCDFLTISPK; LSSTWEGIQAGK; LFVLFGAEILK; SYEPLEDPGVK; LLGELLQDNAK; LGGSQEDQIK; MESALDQLK; WLHNEDQMAVEK; TIVMGASFR; RLIELYK; LFVLFGAEILKK; QRMESALDQLK; VSTEVDAR; ILDWHVANTDK; IYNYYK; LSFDKDAMVAR; LVPVLSAK; KLGGSQEDQIK	20	+	+	+	+
1638	P37840	SNCA	Alpha-synuclein	NEEGAPQEGILEDMPVDPDNEAYEMPSEEGYQDYEPEA; EQVTNVGGAVVTGVTAVAQK; TKEGVVHGVATVAEK; TVEGAGSIAAATGFVK; TKEQVTNVGGAVVTGVTAVAQK; EGVVHGVATVAEK; TKEGVLYVGSK; TVEGAGSIAAATGFVKK; EGVLYVGSK	9	+	+	+	+
1639	P38117	ETFB	Electron transfer flavoprotein subunit beta	LSVISVEDPPQR; EVIAVSCGPAQCQETIR; HSMNPFCEIAVEEAVR; KIEVIKPGDLGVDLTSK; IEVIKPGDLGVDLTSK; EKVDLVLLGK; VETTEDLVAK; EIDGGLETLR; YATLPNIMK; TAGVKVETTEDLVAK; GIHVEVPPAEAER; TALAMGADR; LKLPAVVTADLR; VDLVLLGK; LGPLQVAR; VIDYAVK	16	+	+	+	+
1640	P38159	RBMX	RNA-binding motif protein, X chromosome;RNA-binding motif protein, X chromosome, N-terminally processed	GFAFVTFESPADAK; LFIGGLNTETNEK; GGHMDDGGYSMNFNMSSSR; DYSDHPSGGSYR; DSYESYGNSR; VEQATKPSFESGRR; GPPPSYGGSSR; VEQATKPSFESGR; IVEVLLMK; AIKVEQATKPSFESGR; ALEAVFGK; DYGHSSSRDDYPSR; DYAPPPR; DRDYSDHPSGGSYR	14	+	+	+	+
1641	P38571	LIPA	Lysosomal acid lipase/cholesteryl ester hydrolase	TLSVSQDEFWAFSYDEMAK; TGQEQVYYVGHSQGTTIGFIAFSQIPELAK; DLFGDKEFLPQSAFLK; VDVYTTHSPAGTSVQNMLHWSQAVK; MFFALGPVASVAFCTSPMAK; FQAFDWGSSAK; EFLPQSAFLK; WLGTHVCTHVILK	8	+	+	+	+
1642	P38606	ATP6V1A	V-type proton ATPase catalytic subunit A	TGKPLSVELGPGIMGAIFDGIQRPLSDISSQTQSIYIPR; EILQEEEDLAEIVQLVGK; ILDEDKESTFGYVHGVSGPVVTACDMAGAAMYELVR; TVGMLSNMIAFYDMAR; SDYAQLLEDMQNAFR; LAEMPADSGYPAYLGAR; YSNSDVIIYVGCGER; VLDALFPCVQGGTTAIPGAFGCGK; TALVANTSNMPVAAR; AKEILQEEEDLAEIVQLVGK; VGSHITGGDIYGIVSENSLIK; ALDEYYDKHFTEFVPLR; LIKDDFLQQNGYTPYDR; DFPELTMEVDGK; IKSDYAQLLEDMQNAFR; FTMVQVWPVR; DMGYHVSMMADSTSR; ASLAETDKITLEVAK; GNEMSEVLR; ALDEYYDK; TVI…	27	+	+	+	+
1643	P38646	HSPA9	Stress-70 protein, mitochondrial	GAVVGIDLGTTNSCVAVMEGK; STNGDTFLGGEDFDQALLR; AKCELSSSVQTDINLPYLTMDSSGPK; MEEFKDQLPADECNK; SQVFSTAADGQTQVEIK; CELSSSVQTDINLPYLTMDSSGPK; NAVITVPAYFNDSQR; EQQIVIQSSGGLSKDDIENMVK; AMQDAEVSKSDIGEVILVGGMTR; LLGQFTLIGIPPAPR; QAVTNPNNTFYATK; GVPQIEVTFDIDANGIVHVSAK; EQQIVIQSSGGLSK; TTPSVVAFTADGER; SDIGEVILVGGMTR; ERVEAVNMAEGIIHDTETK; VINEPTAAALAYGLDKSEDK; AQFEGIVTDLIR; ASNGDAWVEAHGK; ETAENYLGHTAK; KSQVFSTA…	37	+	+	+	+
1644	P38919	EIF4A3	Eukaryotic initiation factor 4A-III;Eukaryotic initiation factor 4A-III, N-terminally processed	ETQALILAPTR; DVIAQSQSGTGK; EANFTVSSMHGDMPQK; RDELTLEGIK; VLISTDVWAR; EQIYDVYR; KLDYGQHVVAGTPGR	20	+	+	+	+
1645	P39019	RPS19	40S ribosomal protein S19	ELAPYDENWFYTR; HKELAPYDENWFYTR; DVNQQEFVR; RVLQALEGLK; VPEWVDTVK; VLQALEGLK; LKVPEWVDTVK	7	+	+	+	+
1646	P39023	RPL3	60S ribosomal protein L3	ERLEQQVPVNQVFGQDEMIDVIGVTK; LEQQVPVNQVFGQDEMIDVIGVTK; SINPLGGFVHYGEVTNDFVMLK; NNASTDYDLSDK; DDPSKPVHLTAFLGYK; HGSLGFLPR; TVFAEHISDECK; FQTMEEK; IGQGYLIK; YCQVIR; VACIGAWHPAR	11	+	+	+	+
1647	P39059	COL15A1	Collagen alpha-1(XV) chain;Restin;Restin-2;Restin-3;Restin-4	TADTAVTGLASPLSTGK; IILYYTEPGSHVSQEAAAFSVPVMTHR; GGVLFAITDAFQK; LVDNYCEAWR; DIMTDPSWPQK; AFLSSHLQDLSTIVR; TLIPSTFFR; YSLPIVNLK; DSTEFFIR; AAGLLSTYR; ADFQCFK; VIWHGSSPHGVR	12	+	+	+	+
1648	P39060	COL18A1	Collagen alpha-1(XVIII) chain;Endostatin	ISEEVGLLQLLGDPPPQQVTQTDDPDVGLAYVFGPDANSGQVAR; GLELEPGAGLFVAQAGGADPDKFQGVIAELK; AAVPIVNLKDELLFPSWEALFSGSEGPLKPGAR; GTDNEVAALQPPVVQLHDSNPYPR; DELLFPSWEALFSGSEGPLKPGAR; TEAPSATGQASSLLGGR; LSGVQDGHQDISLLYTEPGAGQTHTAASFR; DFQPVLHLVALNSPLSGGMR; LTESYCETWR; GADFQCFQQAR; LQDLYSIVR; ADDILASPPR; AAVPIVNLK; AVGLAGTFR; IFSFDGKDVLR; IFSFDGK; YHFPSLFFR; SVWHGSDPNGR	18	+	+	+	+
1649	P39656	DDOST	Dolichyl-diphosphooligosaccharide--protein glycosyltransferase 48 kDa subunit	GVGMVADPDNPLVLDILTGSSTSYSFFPDKPITQYPHAVGK; WVPFDGDDIQLEFVR; YSQTGNYELAVALSR; ELGSECGIEFDEEK; TAVIDHHNYDISDLGQHTLIVADTENLLK; LPDVYGVFQFK; TLVLLDNLNVR; NTLLIAGLQAR; TADDPSLSLIK; SSLNPILFR; ETHSLFFR; WVFKEEGVLR; GFELTFK	13	+	+	+	+
1650	P39687	ANP32A	Acidic leucine-rich nuclear phosphoprotein 32 family member A	SLDLFNCEVTNLNDYR; SLDLFNCEVTNLNDYRENVFK; LLPQLTYLDGYDR; LLPQLTYLDGYDRDDK; DLSTIEPLKK; VSGGLEVLAEK; DLSTIEPLK; CPNLTHLNLSGNK; ELVLDNSR; LKDISTLEPLKK; LELSDNR; IKDLSTIEPLK	12	+	+	+	+
1651	P39748	FEN1	Flap endonuclease 1	HLLSLMGIPYLDAPSEAEASCAALVK; QGGDVLQNEEGETTSHLMGMFYR; QLQQAQAAGAEQEVEK; EAHQLFLEPEVLDPESVELK; WSEPNEEELIK; LIADVAPSAIR; RLDPNKYPVPENWLHK; SIEEIVR	8	+	+		+
1652	P39880	CUX1	Homeobox protein cut-like 1	EQLSSANHSLQLASQIQK; EIAQLVEDVQR; NQAETIALEK; SLQSENAALR	4		+		+
1653	P39900	MMP12	Macrophage metalloelastase	LPNPDNSEPALCDPNLSFDAVTTVGNK; INTGMADILVVFAR; INNYTPDMNREDVDYAIR; AFQVWSNVTPLK; VTGQLDTSTLEMMHAPR; GIQSLYGDPK; QMMDPGYPK; EMPGGPVWR; YVDINTFR; FYGLEINKLPVTK; IDAAVFNPR; FYGLEINK; EDVDYAIR; AVMFPTYK; IDAVFYSK; SIHSFGFPNFVK; IQEMQHFLGLK; NQVFLFK; GAHGDFHAFDGK	19		+		+
1654	P40121	CAPG	Macrophage-capping protein	VADSSPFALELLISDDCFVLDNGLCGK; EVQGNESDLFMSYFPR; EVQGNESDLFMSYFPR; AQVEIVTDGEEPAEMIQVLGPKPALK; MYTAIPQSGSPFPGSVQDPGLHVWR; AQVEIVTDGEEPAEMIQVLGPKPALK; MQYAPNTQVEILPQGHESPIFK; MQYAPNTQVEILPQGHESPIFK; EGNPEEDLTADKANAQAAALYK; DEQGACAVLAVHLNTLLGERPVQHR; EGNPEEDLTADK; VSDATGQMNLTK; VSDATGQMNLTK; ANAQAAALYK; QAALQVAEGFISR; YQEGGVESAFHK	12	+	+	+	+
1655	P40123	CAP2	Adenylyl cyclase-associated protein 2	SALFAQLNQGEAITK; AFLLMASQYQQPHENDVAALLKPISEK; EMNDAATFYTNR; LMDSMVAEFLK; HAPVLELEGK	7	+			+
1656	P40199	CEACAM6	Carcinoembryonic antigen-related cell adhesion molecule 6	SDPVTLNVLYGPDGPTISPSK; VDGNSLIVGYVIGTQQATPGPAYSGR; EVLLLAHNLPQNR	3	+	+
1657	P40222	TXLNA	Alpha-taxilin	VTEAPCYPGAPSTEASGQTGPQEPTSAR; VQDLSAGGQGSLTDSGPER; SSPGQPEAGPEGAQERPSQAAPAVEAEGPGSSQAPR; DKELEGLQVK; LQQAQEMLK; SSEVFTTFK; ALLEMAEEK; HKDLQQQLVDAK; RPEGPGAQAPSSPR; DVSEELSR; LRQENMELAER; LIEQYELREEHIDK; MCELMK	13	+	+	+	+
1658	P40227	CCT6A	T-complex protein 1 subunit zeta	VLAQNSGFDLQETLVK; VATAQDDITGDGTTSNVLIIGELLK; NAIDDGCVVPGAGAVEVAMAEALIK; QLLHSCTVIATNILLVDEIMR; TKVHAELADVLTEAVVDSILAIK; DGNVLLHEMQIQHPTASLIAK; VHAELADVLTEAVVDSILAIK; KQDEPIDLFMIEIMEMK; GIDPFSLDALSK; AQAALAVNISAAR; KVCGDSDKGFVVINQK; TEVNSGFFYK; AQLGVQAFADALLIIPK; VCGDSDKGFVVINQK; IITEGFEAAK; ALQFLEEVK; SETDTSLIR; QADLYISEGLHPR; MLVSGAGDIK; EMDRETLIDVAR; GLVLDHGAR; ETLIDVAR; GFVVINQK; HKSETDTSLIR	24	+	+	+	+
1659	P40261	NNMT	Nicotinamide N-methyltransferase	CDVTQSQPLGAVPLPPADCVLSTLCLDAACPDLPTYCR; EIVVTDYSDQNLQELEK; NLGSLLKPGGFLVIMDALK; KEPEAFDWSPVVTYVCDLEGNR; GDLLIDIGSGPTIYQLLSACESFK; EPEAFDWSPVVTYVCDLEGNR; SSYYMIGEQK; IFCLDGVK; MESGFTSK; FSSLPLGR; DTYLSHFNPR; EAVEAAVK	12	+	+	+	+
1660	P40306	PSMB10	Proteasome subunit beta type-10	YHFVPGTTAVLTQTVKPLTLELVEETVQAMEVE; LPFTALGSGQDAALAVLEDR; IYCCGAGVAADAEMTTR; TLSSPTEPVKR	4	+	+	+	+
1661	P40424	PBX1	Pre-B-cell leukemia transcription factor 1	GGGSAAAAAAAAASGGAGSDNSVEHSDYR; GAQEEEPTDPQLMR	2	+	+	+	+
1662	P40429	RPL13A	60S ribosomal protein L13a	VFDGIPPPYDK; VFDGIPPPYDKK; MVVPAALK	3		+		+
1663	P40616	ARL1	ADP-ribosylation factor-like protein 1	GTGLDEAMEWLVETLK; LQVGEVVTTIPTIGFNVETVTYK; CYYSNTDAVIYVVDSCDRDR; QDMEQAMTSSEMANSLGLPALK; FQVWDLGGQTSIRPYWR; SELVAMLEEEELRK; ILILGLDGAGK; AILVVFANK	8	+	+	+	+
1664	P40763	STAT3	Signal transducer and activator of transcription 3	IMDATNILVSPLVYLYPDIPKEEAFGK; SIVSELAGLLSAMEYVQK; QQLNNMSFAEIIMGYK; VMNMEESNNGSLSAEFK; LLGPGVNYSGCQITWAK; SQGDMQDLNGNNQSVTR; MQQLEQMLTALDQMR; QQIACIGGPPNICLDR; VVENLQDDFDFNYK; LLQTAATAAQQGGQANHPTAAVVTEK; FICVTPTTCSNTIDLPMSPR; QQMLEQHLQDVR; YLEQLHQLYSDSFPMELR; QFLAPWIESQDWAYAASK; GLSIEQLTTLAEK; TLTDEELADWK; TQIQSVEPYTK; LENWITSLAESQLQTR; YCRPESQEHPEADPGSAAPYLK; ESHATLVFHNLLGEIDQQYSR; FLQESNVLYQHNLR…	29	+	+	+	+
1665	P40855	PEX19	Peroxisomal biogenesis factor 19	ICEQFEAETPTDSETTQK; NATDLQNSSMSEEELTK; VGSDMTSQQEFTSCLK; ELEELLESALDDFDK; FFQELFDSELASQATAEFEK; FEMVLDLMQQLQDLGHPPK; AKPSPAPPSTTTAPDASGPQK; ELAEEEPHLVEQFQK; AKPSPAPPSTTTAPDASGPQKR; DALFASQEK; DVLYPSLK; YQEQHSVMCK; ETLSGLAK	13	+	+	+	+
1666	P40925	MDH1	Malate dehydrogenase, cytoplasmic	ELTEEKESAFEFLSSA; VIVVGNPANTNCLTASK; EVGVYEALKDDSWLK; NVIIWGNHSSTQYPDVNHAK; DVIATDKEDVAFK; FVEGLPINDFSR; DLDVAILVGSMPR; GEFVTTVQQR; ESAFEFLSSA; ENFSCLTR; EVGVYEALK; LGVTANDVK	12	+	+	+	+
1667	P40926	MDH2	Malate dehydrogenase, mitochondrial	SQETECTYFSTPLLLGK; VAVLGASGGIGQPLSLLLK; LTLYDIAHTPGVAADLSHIETK; VDFPQDQLTALTGR; GYLGPEQLPDCLK; AGAGSATLSMAYAGAR; AGAGSATLSMAYAGAR; SQETECTYFSTPLLLGKK; TIIPLISQCTPK; GCDVVVIPAGVPR; FVFSLVDAMNGK; IFGVTTLDIVR; EGVVECSFVK; VNVPVIGGHAGK; MISDAIPELK; IQEAGTEVVK; ANTFVAELK	16	+	+	+	+
1668	P40937	RFC5	Replication factor C subunit 5	FGPLTPELMVPR; FCLICNYLSK; YRPQTLNDLISHQDILSTIQK; VTEETVYTCTGHPLK	4		+		+
1669	P40939	HADHA	Trifunctional enzyme subunit alpha, mitochondrial;Long chain 3-hydroxyacyl-CoA dehydrogenase;Long-chain enoyl-CoA hydratase	DSIFSNLTGQLDYQGFEK; EVEAVIPDHCIFASNTSALPISEIAAVSK; KLDSLTTSFGFPVGAATLVDEVGVDVAK; TGIEQGSDAGYLCESQK; SAVLISSKPGCFIAGADINMLAACK; TLQEVTQLSQEAQR; ELHSEFSEVMNEIWASDQIR; FGGGNPELLTQMVSK; MGLVDQLVEPLGPGLKPPEER; SEVSSDEDIQFR; HLAILGAGLMGAGIAQVSVDK; TVLGTPEVLLGALPGAGGTQR; MQLLEIITTEK; CLAPMMSEVIR; LPPKSEVSSDEDIQFR; GFYIYQEGVK; KMGLVDQLVEPLGPGLKPPEER; ADMVIEAVFEDLSLK; DTSASAVAVGLK; MVGVPAALDMMLTGR; FVDLYG…	30	+	+	+	+
1670	P41091	EIF2S3	Eukaryotic translation initiation factor 2 subunit 3	EQYEQILAFVQGTVAEGAPIIPISAQLK; SCGSSTPDEFPTDIPGTK; IVSLFAEHNDLQYAAPGGLIGVGTK; NEVLMVNIGSLSTGGR; IVLTNPVCTEVGEK; YNIEVVCEYIVK; SFDVNKPGCEVDDLKGGVAGGSILK; GVTIKPTVDDD; SFDVNKPGCEVDDLK; QDLTTLDVTK; LDDPSCPRPECYR; VGQEIEVRPGIVSK; HILILQNK; LIGWGQIR; IDPTLCR; DFTSEPR; LTPLSHEVISR; QATINIGTIGHVAHGK	18	+	+	+	+
1671	P41208	CETN2	Centrin-2	EAFDLFDADGTGTIDVK; LFDDDETGK; MNFGDFLTVMTQK; MSPKPELTEEQKQEIR; MSEKDTKEEILK; MSPKPELTEEQK; MISEIDKEGTGK	7	+	+	+	+
1672	P41218	MNDA	Myeloid cell nuclear differentiation antigen	NTIYEIQDNTGSMDVVGSGK; EASSVSDFNQNFEVPNR; INQEEVGLAAPAPTAR; NVPQNDPVTVVVLK; VITISDYSECK; SLLAYDLGLTTK; STMFHATVASK; GFELMDDYHFTSIK; RNVPQNDPVTVVVLK; ITDLMEK; VFDINLK; NLVNNLR; IIEIANK	13	+	+	+	+
1673	P41222	PTGDS	Prostaglandin-H2 D-isomerase	AQGFTEDTIVFLPQTDK; TMLLQPAGSLGSYSYR	2	+	+	+	+
1674	P41223	BUD31	Protein BUD31 homolog	KAPPDGWELIEPTLDELDQK; DTNFGTNCICR; QGYENLCCLR; KVESLWPIFR	4		+		+
1675	P41226	UBA7	Ubiquitin-like modifier-activating enzyme 7	TEEEPLEEPLDEALVR; YDGQIAVFGAGFQEK; VLVSGLQGLGAEVAK; VLEDGTPFWSGPK; VDGVAAALDSFQAR; VTELVQQLTGQAPAPGQR; YFPSTAEHTLQWAR; LLDEELYSR; HSYLHLAENYLIR; AEASQELLAQLNR; TLESLLAHLQEQHGLR	11	+	+	+	+
1676	P41227	NAA10	N-alpha-acetyltransferase 10	GLAAEDSGGDSKDLSEVSETTESTDVK; DLSEVSETTESTDVK; AALHLYSNTLNFQISEVEPK; YYADGEDAYAMK; DLTQMADELR; HVVLGAIENK; AMIENFNAK; DLTQMADELRR; IVGYVLAK	9	+	+	+	+
1677	P41236	PPP1R2	Protein phosphatase inhibitor 2	IQEQESSGEEDSDLSPEER; DLHDDDEDEEMLETADGESMNTEESNQGSTPSDQQQNK; TSTTSSMVASAEQPR; WDEMNILATYHPADKDYGLMK; WDEMNILATYHPADK; KLHYNEGLNIK; LHYNEGLNIK	7	+	+	+	+
1678	P41240	CSK	Tyrosine-protein kinase CSK	MDAPDGCPPAVYEVMK; FSLDVCEAMEYLEGNNFVHR; VMEGTVAAQDEFYR; LLYPPETGLFLVR; GEFGDVMLGDYR; EGIIPANYVQK; YNFHGTAEQDLPFCK; NVLVSEDNVAK; HSNLVQLLGVIVEEK; SVLGGDCLLK; EASSTQDTGKLPVK; GSLVDYLR; LSLMPWFHGK	13	+	+	+	+
1679	P41250	GARS	Glycine--tRNA ligase	KSEMESVLAQLDNYGQQELADLFVNYNVK; TLYVEEVVPNVIEPSFGLGR; CSVLPLSQNQEFMPFVK; QHFIQEEQILEIDCTMLTPEPVLK; TFIGPGGNMPGYLRPETAQGIFLNFK; AEISELPSIVQDLANGNITWADVEAR; TSYGWIEIVGCADR; LGDAVEQGVINNTVLGYFIGR; TFFSFPAVVAPFK; LPFAAAQIGNSFR; QHMENEMAHYACDCWDAESK; TVNVVQFEPSK; EFTMAEIEHFVDPSEKDHPK; FQNVADLHLYLYSAK; GEFTIETEGK; NNIIQTWR; LKEDKAPQVDVDK; LLEFNQGK; ELSEALTR; IYLYLTK; FADFMVK; SCYDLSCHAR; IMYTVFEHTFHVR	23	+	+	+	+
1680	P41252	IARS	Isoleucine--tRNA ligase, cytoplasmic	ILEFWTEFNCFQECLK; LFLNETQTQEITEDIPVK; DSLPVCPVDASGCFTTEVTDFAGQYVK; NTELAVFHDETEIQNQTDLLSLSGK; TESAVSQMQSVIELGR; VMPFSTACNTPLSNFESHQNYK; CNLVPTDEITVYYK; NNDLCYWVPELVR; EEEGTGVVHQAPYFGAEDYR; QLSSEELEQFQK; LMAPYTPFLTELMYQNLK; LQKEEEIEFLYNENTVR; FVDILTNWYVR; DVLLPWYNAYR; MGITEYNNQCR; VLIDPVSVQDKDTLSIHYLMLPR; FGWDCHGLPVEYEIDK; LESDYEILER; VENMVDQLLR; WIDFDNDYK; LYLINSPVVR; VCMDFNIIR; YIIEELNVR; SVVTSI…	32	+	+	+	+
1681	P41439	FOLR3	Folate receptor gamma	HFIQDSCLYECSPNLGPWIR	5			+
1682	P41567	EIF1	Eukaryotic translation initiation factor 1	FACNGTVIEHPEYGEVIQLQGDQR; TLTTVQGIADDYDK; NICQFLVEIGLAKDDQLK; GDDLLPAGTEDYIHIR; TLTTVQGIADDYDKK; KTLTTVQGIADDYDK; KNICQFLVEIGLAK; NICQFLVEIGLAK; TLTTVQGIADDYDKKK	9	+	+	+	+
1683	P41743	PRKCI	Protein kinase C iota type	ELVNDDEDIDWVQTEK; NVDWDMMEQK; DSSTMSHTVAGGGSGDHSHQVR	3	+	+	+	+
1684	P42025	ACTR1B	Beta-centractin	VQYTLPDGSTLDVGPAR; DQLQTFSEEHPVLLTEAPLNPSK	11	+	+	+	+
1685	P42126	ECI1	Enoyl-CoA delta isomerase 1, mitochondrial	YCIGLNETQLGIIAPFWLK; GVILTSDRPGVFSAGLDLTEMCGR; DADVQNFVSFISK; VLVEPDAGAGVAVMK; DTLENTIGHR; SLQMYLER; AVQELWLR	7	+	+	+	+
1686	P42166	TMPO	Lamina-associated polypeptide 2, isoform alpha;Thymopentin;Thymopoietin	DSGSFVAFQNIPGSELMSSFAK; VIEEEWQQVDR; AYEAAASALQIATHTAFVAK	16		+		+
1687	P42167	TMPO	Lamina-associated polypeptide 2, isoforms beta/gamma;Thymopentin;Thymopoietin	EMFPYEASTPTGISASCR; QEDKDDLDVTELTNEDLLDQLVK; RVEHNQSYSQAGITETEWTSGSSK; GPPDFSSDEEREPTPVLGSGAAAAGR; SELVANNVTLPAGEQR; SSTPLPTISSSAENTR; YGVNPGPIVGTTR; LKSELVANNVTLPAGEQR; HASPILPITEFSDIPR; DVYVQLYLQHLTAR; GAAGRPLELSDFR; GGPLQALTR; YVPLADVK; NRPPLPAGTNSK; QEDKDDLDVTELTNEDLLDQLVK; GPPDFSSDEEREPTPVLGSGAAAAGR; SELVANNVTLPAGEQR; SSTPLPTISSSAENTR	14	+	+	+	+
1688	P42224	STAT1	Signal transducer and activator of transcription 1-alpha/beta	QQSACIGGPPNACLDQLQNWFTIVAESLQQVR; TFSLFQQLIQSSFVVER; WAQLSEVLSWQFSSVTK; VMNMEESTNGSLAAEFR; FNQAQSGNIQSTVMLDK; IIELLNVTELTQNALINDELVEWK; NLQDNFQEDPIQMSMIIYSCLK; LLGPNASPDGLIPWTR; LQTTDNLLPMSPEEFDEVSR; LQTTDNLLPMSPEEFDEVSR; IVGSVEFDSMMNTV; FLEQVHQLYDDSFPMEIR; FLEQVHQLYDDSFPMEIR; SLEDLQDEYDFK; VMAAENIPENPLK; GLNVDQLNMLGEK; VMAAENIPENPLK; NLSFFLTPPCAR; ELSAVTFPDIIR; SDQKQEQLLLK; EAPEPMELDGPK; EAPEPME…	43	+	+	+	+
1689	P42226	STAT6	Signal transducer and activator of transcription 6	IFNDNSLSMEAFQHR; FSDSEIGGITIAHVIR; FMAEVGTNR; GLLPEHFLFLAQK; MCETLNLK; LYVDFPQHLR; GYVPATIK	7	+	+	+	+
1690	P42229	STAT5A	Signal transducer and activator of transcription 5A	AQATQLLEGLVQELQK	6		+
1691	P42285	SKIV2L2	Superkiller viralicidic activity 2-like 2	VQSVETVEGCTHEVALPAEEDYLPLKPR; DVDFEGTDEPIFGK; EAIQCVDNNQSVLVSAHTSAGK; EYPFILDAFQR; MTDVFEGSIIR; AIGNTELENK	6		+		+
1692	P42330	AKR1C3	Aldo-keto reductase family 1 member C3	NLHYFNSDSFASHPNYPYSDEY; VIFDIVDLCTTWEAMEK; QNVQVFEFQLTAEDMK; KAQLDYVDLYLIHSPMSLKPGEELSPTDENGK; AQLDYVDLYLIHSPMSLKPGEELSPTDENGK; LNDGHFMPVLGFGTYAPPEVPR; WVDPNSPVLLEDPVLCALAK	17	+	+	+	+
1693	P42331	ARHGAP25	Rho GTPase-activating protein 25	TSTYDNVPSLPGSPGEEASALSSQACDSK; GDTLASPNSETGPGK; NSGEEEIDSLQR; NEFWSPSSEAK; LDETVAYEQK; EIATNPEEAGK; QMYEEQIK; FLHEIQLNCAVNK; NLEKENYDVWAK; DAFDAGERPSFDR; FGPHLVPILVEK; ALEEEVKEFVK; DTDVHTVASLLK	13	+	+	+	+
1694	P42356	PI4KA	Phosphatidylinositol 4-kinase alpha	NTEAIGNEVTR; YHSQYHTVAGNDIK	2				+
1695	P42566	EPS15	Epidermal growth factor receptor substrate 15	AELTSQESQISTYEEELAK; AQLEPLQQHLQDSQQEISSMQMK; LQQETAELEESVESGK; QQVQELLDELDEQKAQLEEQLK; ELDTLNNEIVDLQR; TSEVQDLQDEVQR; NIIGSSPVADFSAIK; GSDPFASDCFFR; SATSSSVSNVVITK; CAEEAQLISSLK; TGLPSTLLAHIWSLCDTK; GIDPPHVLTPEMIPPSDR; IWDLADTDGK; TDKDMDGFVSGLEVR; VLASDAAAFLK; IDPFGGDPFK; SGLPDLILGK; DQFALAFHLISQK; QEFFVALR; YDEIFLK; SINKLDSPDPFK; VLASDAAAFLKK	22	+	+	+	+
1696	P42574	CASP3	Caspase-3;Caspase-3 subunit p12;Caspase-3 subunit p17	GTELDCGIETDSGVDDDMACHK; IIHGSESMDSGISLDNSYK; MENTENSVDSK; SGTDVDAANLR	7	+	+	+	+
1697	P42677	RPS27	40S ribosomal protein S27	DLLHPSPEEEKR; DLLHPSPEEEK	5	+	+	+	+
1698	P42704	LRPPRC	Leucine-rich PPR motif-containing protein, mitochondrial	NNNIDAAIENIENMLTSENK; GMQELGVHPDQETYTDYVIPCFDSVNSAR; EGNQEVPFDVPELWYEDEKHSLNSSSASTTEPDFQK; EQNIVFNAETYSNLIK; TVQLTSSELESTLETLK; EDGPSVFGSFFLQHCVTMNTPVEK; YAGEPVPFIEPPESFEFYAQQLR; LLMSEDYFTQAMEVK; GDLSTALEVAIDCYEK; LANQFAIYKPVTDFFLQLVDAGK; SEAANGNLDFVLSFLK; VIEPQYFGLAYLFR; LIASYCNVGDIEGASK; AGDMENAENILTVMR; SVLELIPELNEKEEAYNSLMK; AILQENGCLSDSDMFSQAGLR; AGYPQYVSEILEK; DAGIEPGPDTYLALLNAYAEK; MVFINNI…	62	+	+	+	+
1699	P42765	ACAA2	3-ketoacyl-CoA thiolase, mitochondrial	DMDLVEVNEAFAPQYLAVER; AANDAGYFNDEMAPIEVK; IVGYFVSGCDPSIMGIGPVPAISGALKK; VSPETVDSVIMGNVLQSSSDAIYLAR; IVGYFVSGCDPSIMGIGPVPAISGALK; DGTVTAGNASGVADGAGAVIIASEDAVKK; DGTVTAGNASGVADGAGAVIIASEDAVK; EECDKYALQSQQR; EAEVVLCGGTESMSQAPYCVR; DFTATDLSEFAAK; ISREECDKYALQSQQR; TNVNGGAIALGHPLGGSGSR; QTMQVDEHARPQTTLEQLQK; TPFGAYGGLLK; ETPALTINR; SLDLDISK	16	+	+	+	+
1700	P42766	RPL35	60S ribosomal protein L35	VLTVINQTQK; QLDDLKVELSQLR	2	+	+		+
1701	P42768	WAS	Wiskott-Aldrich syndrome protein	TPGAPESSALQPPPQSSEGLVGALMHVMQK; GAPAVQQNIPSTLLQDHENQR; AGISEAQLTDAETSK; GGPPPPPPPATGR; GLPAPGPSPADK; ADIGAPSGFK; EHCGAVCFVK	7	+	+	+	+
1702	P42771	CDKN2A	Cyclin-dependent kinase inhibitor 2A	ALLEAGALPNAPNSYGR; MEPAAGSSMEPSADWLATAAAR; EGFLDTLVVLHR; LPVDLAEELGHR	4		+		+
1703	P42773	CDKN2C	Cyclin-dependent kinase 4 inhibitor C	TGFAVIHDAAR; LGNPEIAR	2		+		+
1704	P42785	PRCP	Lysosomal Pro-X carboxypeptidase	YYGESLPFGDNSFK; HLNFLTSEQALADFAELIK; NALDPMSVLLAR; DITDTLVAVTISEGAHHLDLR; IVTTDFR	5	+	+	+	+
1705	P42858	HTT	Huntingtin	VLLGEEEALEDDSESR; VGALHGVLYVLECDLLDDTAK; IQEYLQSSGLAQR; AFQSVLEVVAAPGSPYHR; DEATEPGDQENKPCR; LRDGDSTSTLEEHSEGK	6	+	+		+
1706	P42892	ECE1	Endothelin-converting enzyme 1	NEIVFPAGILQAPFYTR; WGTFSNLWEHNQAIIK; DNFQDTLQVVTAHYR; FMEVMYGTK; TPESSHEGLITDPHSPSR; EYDKDGNLRPWWK; AKPLMELIER	7		+		+
1707	P43007	SLC1A4	Neutral amino acid transporter A	SEEETSPLVTHQNPAGPVASAPELESK; ETVDSFLDLAR	2		+
1708	P43034	PAFAH1B1	Platelet-activating factor acetylhydrolase IB subunit alpha	EHEHVVECISWAPESSYSSISEATGSETKK; MWDVSTGMCLMTLVGHDNWVR; EHEHVVECISWAPESSYSSISEATGSETK; MVRPNQDGTLIASCSNDQTVR; TAPYVVTGSVDQTVK; LWDFQGFECIR; VWDYETGDFER; MWEVQTGYCVK; SNGYEEAYSVFK; TMHGHDHNVSSVAIMPNGDHIVSASR; LLASCSADMTIK; LNEAKEEFTSGGPLGQK; GHTDSVQDISFDHSGK; FILSCADDK; EAELDVNEELDKK; SNGYEEAYSVFKK; VMELESK; ALADYIR; VWVVATK	19	+	+	+	+
1709	P43121	MCAM	Cell surface glycoprotein MUC18	APEEPNIQVNPLGIPVNSKEPEEVATCVGR; VLSTLNVLVTPELLETGVECTASNDLGK; VYKAPEEPNIQVNPLGIPVNSKEPEEVATCVGR; VHIQSSQTVESSGLYTLQSILK; GATLALTQVTPQDER; QGQGQSEPGEYEQR; EVTVPVFYPTEK; VWLEVEPVGMLK; SDKLPEEMGLLQGSSGDK; EPEEVATCVGR; EDKDAQFYCELNYR; EETGQVLER; SDKLPEEMGLLQGSSGDKR; IFLCQGK; GPVLQLHDLKR	15	+	+	+	+
1710	P43155	CRAT	Carnitine O-acetyltransferase	IYGQACATYESASLR; SASMDSLTFVK; ALQPIVSEEEWAHTK; KTENWLSEWWLK; LIEGVLDFK; FNITPEIK; SHVAGQMLHGGGSR; VSEDVYR	8		+	+	+
1711	P43243	MATR3	Matrin-3	IGPYQPNVPVGIDYVIPK; GDADQASNILASFGLSAR; YQLLQLVEPFGVISNHLILNK; DLSAAGIGLLAAATQSLSMPASLGR; LCSLFYTNEEVAK; GYPHLCSICDLPVHSNK; GNLGAGNGNLQGPR; SQAFIEMETR; TEEGPTLSYGR; GAPPSSNIEDFHGLLPK; DSFDDRGPSLNPVLDYDHGSR; SQESGYYDR; GPSLNPVLDYDHGSR; ITPENLPQILLQLK; SFQQSSLSR; EDAMAMVDHCLKK; VIHLSNLPHSGYSDSAVLK; CRDDSFFGETSHNYHK; DLDELSRYPEDK; NTHCSSLPHYQK; EDAMAMVDHCLK; FDSEYER; RTEEGPTLSYGR; ALWFQGR; NYILMR; M…	26	+	+	+	+
1712	P43246	MSH2	DNA mismatch repair protein Msh2	ECVLPGGETAGDMGK; DSLIIIDELGR; QAANLQDCYR; ENDWYLAYK; LTSLNEEYTK; GDFYTAHGEDALLAAR; FFQGMPEKPTTTVR; NKTEYEEAQDAIVK; MQSTLISAAR; NFSTVDIQK; EIMNDLEK; NLQSVVLSK; IIQEFLSK; GGILITER	14		+		+
1713	P43251	BTD	Biotinidase	LSSGLVTAALYGR; ILSGDPYCEKDAQEVHCDEATK; GDMFLVANLGTK; SHLIIAQVAK	4	+	+	+
1714	P43304	GPD2	Glycerol-3-phosphate dehydrogenase, mitochondrial	VLESINVQMDENTLHEILNEVDLNK; YGAATANYMEVVSLLK; LAFLNVQAAEEALPR; LVQDYGLESEVAQHLAATYGDK; ANLLEIAPHLSAPLPIMLPVYK; CVINATGPFTDSVR; LVSEFPYIEAEVK; EYACTAVDMISR; NGQVELNEFLQLMSAIQK; DKLVGAIVYYDGQHNDAR; LYDLVAGSNCLK; SEISLLPSDIDR; KFLYYEMGYK; NYLSCDVEVR; SMAEDTINAAVK; LVGAIVYYDGQHNDAR; VIFFLPWQK; DWSPTLYIR; GFITIVDVQR; MNLAIALTAAR; ELNWDDYK; CKDVLTGQEFDVR; TVGLFLQGGK; LDIEQYR; IVELMGR; ELNWDDYKK	26	+	+	+	+
1715	P43307	SSR1	Translocon-associated protein subunit alpha	VEMGTSSQNDVDMSWIPQETLNQINK; GTEDFIVESLDASFR; GEDFPANNIVK; FLVGFTNK	4	+	+	+	+
1716	P43353	ALDH3B1	Aldehyde dehydrogenase family 3 member B1	FYGDDPQSSPNLGR; LLPALQSTITR; HLTPVTLELGGK	3	+			+
1717	P43403	ZAP70	Tyrosine-protein kinase ZAP-70	ISDFGLSK; LEGEALEQAIISQAPQVEK; ISDFGLSK	2		+
1718	P43405	SYK	Tyrosine-protein kinase SYK	EALPMDTEVYESPYADPEEIRPK; IGTQGNVNFGGRPQLPGSHPATWSAGGIISR; WYAPECINYYK; THASPADLCHYHSQESDGLVCLLK; NIIELVHQVSMGMK; TGPFEDLKENLIR; KPFNRPQGVQPK	8	+	+	+	+
1719	P43487	RANBP1	Ran-specific GTPase-activating protein	DTHEDHDTSTENTDESNHDPQFEPIVSLPEQEIK; TLEEDEEELFK; AWVWNTHADFADECPKPELLAIR; FASENDLPEWK; ICANHYITPMMELKPNAGSDR; FLNAENAQK	6	+	+	+	+
1720	P43490	NAMPT	Nicotinamide phosphoribosyltransferase	DAFEHIVTQFSSVPVSVVSDSYDIYNACEK; STQAPLIIRPDSGNPLDTVLK; VIQGDGVDINTLQEIVEGMK; MNPAAEAEFNILLATDSYK; DHEKDAFEHIVTQFSSVPVSVVSDSYDIYNACEK; YLLETSGNLDGLEYK; TPAGNFVTLEEGKGDLEEYGQDLLHTVFK; DPVPGYSVPAAEHSTITAWGK; EHFQDDVFNEK; VKYEETVFYGLQYILNK; YYGTKDPVPGYSVPAAEHSTITAWGK; TPAGNFVTLEEGK; GVSSQETAGIGASAHLVNFK; DVYKEHFQDDVFNEK; MWSIENIAFGSGGGLLQK; YEETVFYGLQYILNK; GDLEEYGQDLLHTVFK; YDGHLPIEIK; GTDTVAGLALIK;…	28	+	+	+	+
1721	P43652	AFM	Afamin	ELISLVEDVSSNYDGCCEGDVVQCIR; SDVGFLPPFPTLDPEEK; IAPQLSTEELVSLGEK; AESPEVCFNEESPK; ESLLNHFLYEVAR; FTDSENVCQER; LKHELTDEELQSLFTNFANVVDK; KSDVGFLPPFPTLDPEEK; SCCEEQNKVNCLQTR; RNPFVFAPTLLTVAVHFEEVAK; ICAMEGLPQK; DADPDTFFAK; LPNNVLQEK; AIPVTQYLK; RHPDLSIPELLR; VVHFIYIAILSQKFPK; FTFEYSR; RPCFESLKADK; HVCGALLK; TINPAVDHCCK; YHYLIR; FLVNLVK; GQCIINSNKDDRPK	23	+	+	+	+
1722	P43686	PSMC4	26S protease regulatory subunit 6B	AQDEIPALSVSRPQTGLSFLGPEPEDLEDLYSR; IQSIPLVIGQFLEAVDQNTAIVGSTTGSNYYVR; ILLELLNQMDGFDQNVNVK; ISGADINSICQESGMLAVR; ENAPAIIFIDEIDAIATK; LQQELEFLEVQEEYIKDEQK; MNLSEEVDLEDYVARPDK; ENAPAIIFIDEIDAIATKR; KLQQELEFLEVQEEYIKDEQK; GVLMYGPPGCGK; DEQEHEFYK; MEEIGILVEK; EAVELPLTHFELYK; RFDAQTGADREVQR; LIFSTITSK; FDAQTGADREVQR; VVGSEFVQK; ELLKPNASVALHK; ADTLDPALLRPGR; EFLHAQEEVKR; TVIKKDEQEHEFYK; AVAHHTTAAFIR; KI…	24	+	+	+	+
1723	P43897	TSFM	Elongation factor Ts, mitochondrial	MLSQPYLLDPSITLGQYVQPQGVSVVDFVR; LGQHVVGMAPLSVGSLDDEPGGEAETK; GFLNSSELSGLPAGPDR; FQLLVQQVALGTMMHCQTLK; YGALVICETSEQK; FECGEGEEAAETE; EGSLKDQLALAIGK; LGENMILK	8		+	+	+
1724	P45877	PPIC	Peptidyl-prolyl cis-trans isomerase C	TVENFVALATGEK; IVIGLFGK	2		+		+
1725	P45880	VDAC2	Voltage-dependent anion-selective channel protein 2	WNTDNTLGTEIAIEDQICQGLK; SCSGVEFSTSGSSNTDTGK; TGDFQLHTNVNDGTEFGGSIYQK; WCEYGLTFTEK; LTFDTTFSPNTGK; VNNSSLIGVGYTQTLRPGVK; YQLDPTASISAK; LTFDTTFSPNTGKK; LTLSALVDGK; NNFAVGYR; GFGFGLVK	11	+	+	+	+
1726	P45954	ACADSB	Short/branched chain specific acyl-CoA dehydrogenase, mitochondrial	IGTIYEGASNIQLNTIAK; LFDFQGLQHQVAHVATQLEAAR; VDASVAVFCEIQNTLINTLIR; ASSTCPLTFENVK; YYASEIAGQTTSK; FAQEQIAPLVSTMDENSK; ATYLPQLTTEK; YAIGSLNEGR; VPEANILGQIGHGYK; GITSFLVDR; DTPGLHIGKPENK	11	+	+	+	+
1727	P45973	CBX5	Chromobox protein homolog 5	TADSSSSEDEEEYVVEK; IIGATDSCGDLMFLMK; NLDCPELISEFMK; GFSEEHNTWEPEK; GFSEEHNTWEPEKNLDCPELISEFMK	12	+	+	+	+
[truncated: 3,136 more rows]

## Sheet: TablaS2
Supplemental Table S2. Differentially expressed proteins (DEP). Colored cells highlight the fold changes (FC) of the most altered proteins (-4 ≥ log2 FC ≥ 4, adj. p<0.001). A) List of protein that changed (FDR < 1%) across the four groups (ANOVA). B) List of DEP between Normal and Tumor tissues in early ADC stages (-2 ≥ log2 FC ≥ 2, adj. p<0.001). C) List of DEP between Normal and Tumor tissues i…
[truncated: 1,582 more rows]

[truncated: 9 more sheets: Table S3, Table S4, Table S5, Table S6, Table S7, Table S8, Table S9, Table S10, Table S11]
